# Supplementary material for: Niche evolution in a northern temperate tree lineage: biogeographical legacies in cork oaks (Quercus section Cerris)
Source: Ann Bot. 2023 Feb 20;131(5):769–87. doi: 10.1093/aob/mcad032 (PMC10184457; doi:10.1093/aob/mcad032)
Supplement: mcad032_suppl_Supplementary_Data [file mcad032_suppl_supplementary_data.zip]

Archive with 20 entries (16 files):
- /
- Supplementary Data 3/
- Supplementary Data 1/
- Supplementary Figures 1 to 4.pdf
- Supplementary Data 1/Data File S1-1.nex
- Supplementary Table 4 mcmcStatistics.xlsx
- Supplementary Table 3 cladePriorsTable.csv
- Supplementary Table 1 Dataset_snp_Cerris.xlsx
- Supplementary Table 5 posteriors_3_FBD_runs.xlsx
- Supplementary Table 2 Cerris fossils for dating.xlsx
- Supplementary Data 1/Tabulated Data S1-1 D-statitics.xlsx
- Supplementary Data 2_NEW kmz files paleoglobe Cerris fossils/
- Supplementary Data 1/Tabulated Data S1-2 partitioned D-statistics.csv
- Supplementary Data 1/Supplementary Data 1 - methods results discussion.pdf
- Supplementary Data 3/Tabulated Data S3-1 Subgen_Cerris_coordinates_NEW.xlsx
- Supplementary Data 3/Supplementary Data 3 BiomeClimateNichesCerris final.pdf
- Supplementary Data 3/Tabulated Data S3-2 Table_Subgen_Cerris_Biome_Koeppen.xlsx
- Supplementary Data 3/Tabulated Data S3-3 Quercus_Section Cerris_climate and  XYplots_NEW.xlsx
- Supplementary Data 2_NEW kmz files paleoglobe Cerris fossils/Supplementary Data 2_NEW CerrisSpaceTime.kmz
- Supplementary Data 2_NEW kmz files paleoglobe Cerris fossils/Supplementary Data 2_NEW ScotesesWorldForCerrisSpaceTime.kmz
