# Supplementary material for: Niche evolution in a northern temperate tree lineage: biogeographical legacies in cork oaks (Quercus section Cerris)
Source: Ann Bot. 2023 Feb 20;131(5):769–87. doi: 10.1093/aob/mcad032 (PMC10184457; doi:10.1093/aob/mcad032)
Supplement: mcad032_suppl_Supplementary_Data [file mcad032_suppl_supplementary_data.zip › Supplementary Table 4 mcmcStatistics.xlsx]

## Sheet: template
	burnin	script
run01	0	../../beast/bin/logcombiner -log run01_cerris.log -b 0 -o run01_noBurn.log
run02	0	../../beast/bin/logcombiner -log run02_cerris.log -b 0 -o run02_noBurn.log
run03	0	../../beast/bin/logcombiner -log run03_cerris.log -b 0 -o run03_noBurn.log
run04	0	../../beast/bin/logcombiner -log run04_cerris.log -b 0 -o run04_noBurn.log
run05	0	../../beast/bin/logcombiner -log run05_cerris.log -b 0 -o run05_noBurn.log
run06	0	../../beast/bin/logcombiner -log run06_cerris.log -b 0 -o run06_noBurn.log
run07	0	../../beast/bin/logcombiner -log run07_cerris.log -b 0 -o run07_noBurn.log
run08	0	../../beast/bin/logcombiner -log run08_cerris.log -b 0 -o run08_noBurn.log
run09	0	../../beast/bin/logcombiner -log run09_cerris.log -b 0 -o run09_noBurn.log
run10	0	../../beast/bin/logcombiner -log run10_cerris.log -b 0 -o run10_noBurn.log
		../../beast/bin/logcombiner -log run01_cerris.trees -b 0 -o run01_noBurn.trees
		../../beast/bin/logcombiner -log run02_cerris.trees -b 0 -o run02_noBurn.trees
		../../beast/bin/logcombiner -log run03_cerris.trees -b 0 -o run03_noBurn.trees
		../../beast/bin/logcombiner -log run04_cerris.trees -b 0 -o run04_noBurn.trees
		../../beast/bin/logcombiner -log run05_cerris.trees -b 0 -o run05_noBurn.trees
		../../beast/bin/logcombiner -log run06_cerris.trees -b 0 -o run06_noBurn.trees
		../../beast/bin/logcombiner -log run07_cerris.trees -b 0 -o run07_noBurn.trees
		../../beast/bin/logcombiner -log run08_cerris.trees -b 0 -o run08_noBurn.trees
		../../beast/bin/logcombiner -log run09_cerris.trees -b 0 -o run09_noBurn.trees
		../../beast/bin/logcombiner -log run10_cerris.trees -b 0 -o run10_noBurn.trees
		../../beast/bin/logcombiner -log run01_noBurn.log -log run02_noBurn.log -log run03_noBurn.log -log run04_noBurn.log -log run05_noBurn.log -log run06_noBurn.log -log run07_noBurn.log -log run08_noBurn.log -log run09_noBurn.log -log run10_noBurn.log -b 0 -o comboRuns.noBurn.log
		../../beast/bin/logcombiner -log run01_noBurn.trees -log run02_noBurn.trees -log run03_noBurn.trees -log run04_noBurn.trees -log run05_noBurn.trees -log run06_noBurn.trees -log run07_noBurn.trees -log run08_noBurn.trees -log run09_noBurn.trees -log run10_noBurn.trees -b 0 -o comboRuns.noBurn.trees
		../../beast/bin/loganalyser -b 0 comboRuns.noBurn.log > comboRuns.logAnalyzed.log
		../../beast/bin/treeannotator -burnin 0 -heights median -limit 0 -lowMem comboRuns.noBurn.trees comboRuns.noBurn.annotated.tre

## Sheet: r1.sh
	burnin	script
run01	0.5	../../beast/bin/logcombiner -log run01_cerris.log -b 50 -o run01_noBurn.log
run02	0.7	../../beast/bin/logcombiner -log run02_cerris.log -b 70 -o run02_noBurn.log
run03	0.1	../../beast/bin/logcombiner -log run03_cerris.log -b 10 -o run03_noBurn.log
run04	0.84	../../beast/bin/logcombiner -log run04_cerris.log -b 84 -o run04_noBurn.log
run05	0.4	../../beast/bin/logcombiner -log run05_cerris.log -b 40 -o run05_noBurn.log
run06	0.74	../../beast/bin/logcombiner -log run06_cerris.log -b 74 -o run06_noBurn.log
run07	0.92	../../beast/bin/logcombiner -log run07_cerris.log -b 92 -o run07_noBurn.log
run08	exclude	#VALUE!
run09	0.5	../../beast/bin/logcombiner -log run09_cerris.log -b 50 -o run09_noBurn.log
run10	0.5	../../beast/bin/logcombiner -log run10_cerris.log -b 50 -o run10_noBurn.log
		../../beast/bin/logcombiner -log run01_cerris.trees -b 50 -o run01_noBurn.trees
		../../beast/bin/logcombiner -log run02_cerris.trees -b 70 -o run02_noBurn.trees
		../../beast/bin/logcombiner -log run03_cerris.trees -b 10 -o run03_noBurn.trees
		../../beast/bin/logcombiner -log run04_cerris.trees -b 84 -o run04_noBurn.trees
		../../beast/bin/logcombiner -log run05_cerris.trees -b 40 -o run05_noBurn.trees
		../../beast/bin/logcombiner -log run06_cerris.trees -b 74 -o run06_noBurn.trees
		../../beast/bin/logcombiner -log run07_cerris.trees -b 92 -o run07_noBurn.trees
		#VALUE!
		../../beast/bin/logcombiner -log run09_cerris.trees -b 50 -o run09_noBurn.trees
		../../beast/bin/logcombiner -log run10_cerris.trees -b 50 -o run10_noBurn.trees
		../../beast/bin/logcombiner -log run01_noBurn.log -log run02_noBurn.log -log run03_noBurn.log -log run04_noBurn.log -log run05_noBurn.log -log run06_noBurn.log -log run07_noBurn.log -log run08_noBurn.log -log run09_noBurn.log -log run10_noBurn.log -b 0 -o comboRuns.noBurn.log
		../../beast/bin/logcombiner -log run01_noBurn.trees -log run02_noBurn.trees -log run03_noBurn.trees -log run04_noBurn.trees -log run05_noBurn.trees -log run06_noBurn.trees -log run07_noBurn.trees -log run08_noBurn.trees -log run09_noBurn.trees -log run10_noBurn.trees -b 0 -o comboRuns.noBurn.trees
		../../beast/bin/loganalyser -b 0 comboRuns.noBurn.log > comboRuns.logAnalyzed.log

## Sheet: r2.sh
	burnin	script
run01	0.66	../../beast/bin/logcombiner -log run01_cerris.log -b 66 -o run01_noBurn.log
run02	0.1	../../beast/bin/logcombiner -log run02_cerris.log -b 10 -o run02_noBurn.log
run03	0.1	../../beast/bin/logcombiner -log run03_cerris.log -b 10 -o run03_noBurn.log
run04	0.3	../../beast/bin/logcombiner -log run04_cerris.log -b 30 -o run04_noBurn.log
run05	0.2	../../beast/bin/logcombiner -log run05_cerris.log -b 20 -o run05_noBurn.log
run06	0.54	../../beast/bin/logcombiner -log run06_cerris.log -b 54 -o run06_noBurn.log
run07	0.1	../../beast/bin/logcombiner -log run07_cerris.log -b 10 -o run07_noBurn.log
run08	failed run	#VALUE!
run09	0.52	../../beast/bin/logcombiner -log run09_cerris.log -b 52 -o run09_noBurn.log
run10	0.2	../../beast/bin/logcombiner -log run10_cerris.log -b 20 -o run10_noBurn.log
		../../beast/bin/logcombiner -log run01_cerris.trees -b 66 -o run01_noBurn.trees
		../../beast/bin/logcombiner -log run02_cerris.trees -b 10 -o run02_noBurn.trees
		../../beast/bin/logcombiner -log run03_cerris.trees -b 10 -o run03_noBurn.trees
		../../beast/bin/logcombiner -log run04_cerris.trees -b 30 -o run04_noBurn.trees
		../../beast/bin/logcombiner -log run05_cerris.trees -b 20 -o run05_noBurn.trees
		../../beast/bin/logcombiner -log run06_cerris.trees -b 54 -o run06_noBurn.trees
		../../beast/bin/logcombiner -log run07_cerris.trees -b 10 -o run07_noBurn.trees
		#VALUE!
		../../beast/bin/logcombiner -log run09_cerris.trees -b 52 -o run09_noBurn.trees
		../../beast/bin/logcombiner -log run10_cerris.trees -b 20 -o run10_noBurn.trees
		../../beast/bin/logcombiner -log run01_noBurn.log -log run02_noBurn.log -log run03_noBurn.log -log run04_noBurn.log -log run05_noBurn.log -log run06_noBurn.log -log run07_noBurn.log -log run09_noBurn.log -log run10_noBurn.log -b 0 -o comboRuns.noBurn.log
		../../beast/bin/logcombiner -log run01_noBurn.trees -log run02_noBurn.trees -log run03_noBurn.trees -log run04_noBurn.trees -log run05_noBurn.trees -log run06_noBurn.trees -log run07_noBurn.trees -log run09_noBurn.trees -log run10_noBurn.trees -b 0 -o comboRuns.noBurn.trees
		../../beast/bin/loganalyser -b 0 comboRuns.noBurn.log > comboRuns.logAnalyzed.log
		../../beast/bin/treeannotator -burnin 0 -heights median -limit 0 -lowMem comboRuns.noBurn.trees comboRuns.noBurn.annotated.tre

## Sheet: r3.sh
	burnin	script
run01	0.8	../../beast/bin/logcombiner -log run01_cerris.log -b 80 -o run01_noBurn.log
run02	0.7	../../beast/bin/logcombiner -log run02_cerris.log -b 70 -o run02_noBurn.log
run03	0.68	../../beast/bin/logcombiner -log run03_cerris.log -b 68 -o run03_noBurn.log
run04	exclude
run05	exclude
run06	exclude
run07	0.34	../../beast/bin/logcombiner -log run07_cerris.log -b 34 -o run07_noBurn.log
run08	0.7	../../beast/bin/logcombiner -log run08_cerris.log -b 70 -o run08_noBurn.log
run09	exclude
run10	0.52	../../beast/bin/logcombiner -log run10_cerris.log -b 52 -o run10_noBurn.log
		../../beast/bin/logcombiner -log run01_cerris.trees -b 80 -o run01_noBurn.trees
		../../beast/bin/logcombiner -log run02_cerris.trees -b 70 -o run02_noBurn.trees
		../../beast/bin/logcombiner -log run03_cerris.trees -b 68 -o run03_noBurn.trees
		../../beast/bin/logcombiner -log run07_cerris.trees -b 34 -o run07_noBurn.trees
		../../beast/bin/logcombiner -log run08_cerris.trees -b 70 -o run08_noBurn.trees
		../../beast/bin/logcombiner -log run10_cerris.trees -b 52 -o run10_noBurn.trees
		../../beast/bin/logcombiner -log run01_noBurn.log -log run02_noBurn.log -log run03_noBurn.log -log run07_noBurn.log -log run08_noBurn.log -log run10_noBurn.log -b 0 -o comboRuns.noBurn.log
		../../beast/bin/logcombiner -log run01_noBurn.trees -log run02_noBurn.trees -log run03_noBurn.trees -log run07_noBurn.trees -log run08_noBurn.trees -log run10_noBurn.trees -b 0 -o comboRuns.noBurn.trees
		../../beast/bin/loganalyser -b 0 comboRuns.noBurn.log > comboRuns.logAnalyzed.log
		../../beast/bin/treeannotator -burnin 0 -heights median -limit 0 -lowMem comboRuns.noBurn.trees comboRuns.noBurn.annotated.tre

## Sheet: r1.table
item	mean	stderr	stddev	median	95%HPDlo	95%HPDup	ACT	ESS	geometric-mean	mean_CI
posterior	-722278	1.2241	14.3395	-722278	-722307	-722251	1384909	137.226	NaN	-722278 [-722307, -722251]
likelihood	-721946	0.151516	5.94142	-721946	-721957	-721935	123592	1537.68	NaN	-721946 [-721957, -721935]
prior	-332.42	1.30698	13.0816	-331.918	-358.185	-307.014	1897030	100.18	NaN	-332.4 [-358.2, -307]
treeLikelihood.cerris	-721946	0.151516	5.94142	-721946	-721957	-721935	123592	1537.68	NaN	-721946 [-721957, -721935]
TreeHeight	55.8426	0.277582	2.12395	55.9353	52.0144	59.5193	3246024	58.547	55.8021	55.8 [52, 59.5]
mutationRate	1	0	0	1	1	1	NaN	NaN	1	1 [1, 1]
proportionInvariant	0.848714	0.000739	0.008034	0.8489	0.833345	0.864593	1606900	118.268	0.848675	0.8 [0.8, 0.9]
gammaShape	0.745453	0.008586	0.100479	0.737717	0.553308	0.947261	1387745	136.945	0.738774	0.7 [0.6, 0.9]
rateAC	0.299753	0.000102	0.009163	0.299768	0.281736	0.317489	23682.8	8024.6	0.299613	0.3 [0.3, 0.3]
rateAG	0.938923	0.000308	0.021883	0.938494	0.89684	0.98212	37640.6	5048.94	0.938668	0.9 [0.9, 1]
rateAT	0.270378	9.09e-05	0.007342	0.270347	0.256646	0.28547	29099.9	6530.77	0.270279	0.3 [0.3, 0.3]
rateCG	0.343507	0.000126	0.011901	0.343385	0.320959	0.367621	21257.1	8940.29	0.343301	0.3 [0.3, 0.4]
rateGT	0.307626	0.000107	0.00939	0.307623	0.289431	0.32601	24540.2	7744.22	0.307483	0.3 [0.3, 0.3]
ucldMean	0.0743	0.050261	0.173027	0.001064	0.000117	0.525959	16035546	11.8515	0.002426	0.1 [0, 0.5]
ucldStdev	2.00914	0.436066	1.47412	1.89214	0.414997	4.30349	16630094	11.4278	1.41185	2 [0.4, 4.3]
rate.mean	0.001246	0.000603	0.00714	0.000174	0.000117	0.003294	1353874	140.371	0.000294	0 [0, 0]
rate.variance	0.011818	0.008635	0.061725	1.4e-06	2.71e-09	0.03264	3719718	51.0912	1.84e-06	0 [0, 0]
rate.coefficientOfVariation	3.37191	0.836072	3.19756	2.33409	0.376935	9.84014	12992939	14.6268	1.90237	3.4 [0.4, 9.8]
FBD	-315.236	1.14476	13.0966	-314.867	-341.643	-290.086	1452017	130.883	NaN	-315.2 [-341.6, -290.1]
diversificationRateFBD	0.030715	0.000525	0.011194	0.030071	0.009261	0.052743	417599	455.09	0.028417	0 [0, 0.1]
turnoverFBD	0.605303	0.000713	0.10568	0.598462	0.411046	0.819533	8651.91	21965.7	0.596125	0.6 [0.4, 0.8]
samplingProportionFBD	0.536404	0.00142	0.049183	0.547733	0.437952	0.6	158513	1198.93	0.534017	0.5 [0.4, 0.6]
originFBD	57.685	0.161736	1.83143	58.1259	54.0411	60	1482156	128.222	57.6554	57.7 [54, 60]
SACountFBD	37.8156	0.138804	2.76534	38	32	42	478808	396.913	37.7118	37.8 [32, 42]
mrca.date-backward(alnifolia)	19.4645	0.057358	1.86721	18.58	18.58	23.613	179329	1059.75	19.3873	19.5 [18.6, 23.6]
mrca.date-backward(castaneifolia)	3.574	0.005913	0.445763	3.51	3.51	3.51	33442.8	5682.68	3.55716	3.6 [3.5, 3.5]
mrca.date-backward(cerris1)	10.7809	0.407428	2.97123	10.8078	4.37	15.6899	3573423	53.1829	10.3543	10.8 [4.4, 15.7]
mrca.date-backward(cerris_aegilops)	12.6077	0.434063	2.79437	11.7961	10.03	18.5448	4585564	41.4442	12.3427	12.6 [10, 18.5]
mrca.date-backward(cerris_all)	50.785	0.236401	1.96498	49.62	49.62	55.313	2750666	69.0905	50.7486	50.8 [49.6, 55.3]
mrca.date-backward(cerris_eastAsia)	35.5368	0.088993	1.44567	35	35	38.4578	720154	263.895	35.5102	35.5 [35, 38.5]
mrca.date-backward(cerris_wEurasia)	35.1747	0.154507	2.15889	33.89	33.89	39.8768	973390	195.24	35.1138	35.2 [33.9, 39.9]
mrca.date-backward(floribunda)	33.212	0.014128	0.803665	33	33	34.6926	58730	3235.91	33.203	33.2 [33, 34.7]
mrca.date-backward(ilex_all)	51.8261	0.142786	1.48395	50.8738	50.86	55.1631	1759499	108.011	51.8055	51.8 [50.9, 55.2]
mrca.date-backward(ilex_clade)	21.0694	0.161379	2.47012	20.4846	18.54	25.8353	811172	234.284	20.9367	21.1 [18.5, 25.8]
mrca.date-backward(ilex_semecarpifolia)	34.8863	0.080137	1.14799	34.42	34.42	37.5537	926086	205.213	34.8686	34.9 [34.4, 37.6]
mrca.date-backward(ilex_westbound)	33.3977	0.281364	2.81551	32.3481	31	39.1268	1897921	100.133	33.2858	33.4 [31, 39.1]
mrca.date-backward(not_cyclobalanopsis)	54.1913	0.368254	2.20748	53.8663	50.86	58.0902	5288825	35.9333	54.1468	54.2 [50.9, 58.1]
freqParameter.1	0.309708	1.29e-05	0.000683	0.30972	0.308415	0.311047	67873.7	2799.98	0.309707	0.3 [0.3, 0.3]
freqParameter.2	0.188226	9.89e-06	0.000575	0.18823	0.18704	0.189306	56241.6	3379.08	0.188225	0.2 [0.2, 0.2]
freqParameter.3	0.190844	1.05e-05	0.000584	0.190832	0.189658	0.191949	61588.1	3085.74	0.190843	0.2 [0.2, 0.2]
freqParameter.4	0.311223	1.17e-05	0.000666	0.311224	0.309887	0.312473	58591.8	3243.54	0.311222	0.3 [0.3, 0.3]

## Sheet: r2.table
item	mean	stderr	stddev	median	95%HPDlo	95%HPDup	ACT	ESS	geometric-mean	mean_CI
posterior	-722283	1.40337	14.8546	-722282	-722311	-722253	2231639	112.041	NaN	-722283 [-722311, -722253]
likelihood	-721946	0.056295	5.74234	-721946	-721957	-721935	24030.4	10405	NaN	-721946 [-721957, -721935]
prior	-336.579	1.38033	13.6625	-335.996	-363.437	-310.419	2552150	97.9703	NaN	-336.6 [-363.4, -310.4]
treeLikelihood.cerris	-721946	0.056295	5.74234	-721946	-721957	-721935	24030.4	10405	NaN	-721946 [-721957, -721935]
TreeHeight	56.1835	0.146688	1.79327	56.2212	52.8739	59.3264	1672999	149.453	56.1548	56.2 [52.9, 59.3]
mutationRate	1	0	0	1	1	1	NaN	NaN	1	1 [1, 1]
proportionInvariant	0.849766	0.000957	0.008478	0.850394	0.832559	0.863719	3184168	78.5244	0.849724	0.8 [0.8, 0.9]
gammaShape	0.759083	0.011235	0.106626	0.752895	0.559487	0.957653	2776181	90.0644	0.751626	0.8 [0.6, 1]
rateAC	0.299706	9.19e-05	0.009165	0.299628	0.281749	0.317539	25132.8	9948.54	0.299566	0.3 [0.3, 0.3]
rateAG	0.938973	0.000275	0.021896	0.93863	0.897229	0.98268	39572.9	6318.34	0.938718	0.9 [0.9, 1]
rateAT	0.270244	7.85e-05	0.007295	0.270042	0.256624	0.285083	28915.8	8646.99	0.270146	0.3 [0.3, 0.3]
rateCG	0.343538	0.000115	0.011907	0.343324	0.320659	0.36759	23227.9	10764.4	0.343332	0.3 [0.3, 0.4]
rateGT	0.307665	9.63e-05	0.009463	0.307482	0.28937	0.326354	25882.4	9660.41	0.307519	0.3 [0.3, 0.3]
ucldMean	0.119625	0.046349	0.223299	0.013254	0.000116	0.56362	10772223	23.2111	0.005914	0.1 [0, 0.6]
ucldStdev	2.3565	0.393515	1.61589	3.11004	0.411399	4.30613	14828581	16.8617	1.62841	2.4 [0.4, 4.3]
rate.mean	0.00211	0.000597	0.009137	0.000188	0.000117	0.008071	1067640	234.194	0.00039	0 [0, 0]
rate.variance	0.020725	0.009365	0.088318	1.78e-05	2.32e-09	0.104455	2811419	88.9355	6.49e-06	0 [0, 0.1]
rate.coefficientOfVariation	4.14284	0.782082	3.61428	3.81769	0.395391	10.6656	11707414	21.357	2.2862	4.1 [0.4, 10.7]
FBD	-318.407	0.789359	12.9108	-318.013	-343.814	-293.355	934644	267.519	NaN	-318.4 [-343.8, -293.4]
diversificationRateFBD	0.030079	0.000284	0.010869	0.029482	0.009594	0.051602	170643	1465.25	0.027884	0 [0, 0.1]
turnoverFBD	0.605362	0.000638	0.105826	0.59846	0.403689	0.812854	9094.58	27492.8	0.596146	0.6 [0.4, 0.8]
samplingProportionFBD	0.534986	0.001165	0.049569	0.546185	0.436509	0.599998	138153	1809.84	0.53256	0.5 [0.4, 0.6]
originFBD	57.9083	0.086425	1.58648	58.2487	54.8223	59.9998	742010	336.97	57.8862	57.9 [54.8, 60]
SACountFBD	37.6087	0.092313	2.7828	38	32	42	275144	908.741	37.5032	37.6 [32, 42]
mrca.date-backward(alnifolia)	19.6585	0.085952	2.32142	18.49	18.49	24.8126	342774	729.445	19.5422	19.7 [18.5, 24.8]
mrca.date-backward(castaneifolia)	4.85719	0.00535	0.440307	4.79	4.79	4.79	36918.3	6772.66	4.84361	4.9 [4.8, 4.8]
mrca.date-backward(cerris1)	11.2629	0.24773	2.63984	10.9291	6.37671	16.7485	2201929	113.553	10.9627	11.3 [6.4, 16.7]
mrca.date-backward(cerris_aegilops)	14.5141	0.339869	2.65972	13.3862	12.7	20.5174	4082738	61.242	14.3137	14.5 [12.7, 20.5]
mrca.date-backward(cerris_all)	52.647	0.097321	1.0974	52.12	52.12	55.2743	1966427	127.152	52.6359	52.6 [52.1, 55.3]
mrca.date-backward(cerris_eastAsia)	36.194	0.344564	2.66159	35	35	42.7245	4190421	59.6682	36.107	36.2 [35, 42.7]
mrca.date-backward(cerris_wEurasia)	34.5699	0.457949	3.53821	33.5001	31.52	42.2731	4188589	59.6943	34.4033	34.6 [31.5, 42.3]
mrca.date-backward(floribunda)	33.3305	0.049338	1.08466	33	33	35.5718	517332	483.316	33.3144	33.3 [33, 35.6]
mrca.date-backward(ilex_all)	51.2142	0.109327	1.68116	50.4764	49.87	54.658	1057405	236.461	51.1873	51.2 [49.9, 54.7]
mrca.date-backward(ilex_clade)	21.8751	0.143762	2.6749	21.3203	18.88	27.0893	722226	346.2	21.7229	21.9 [18.9, 27.1]
mrca.date-backward(ilex_semecarpifolia)	35.2347	0.043956	1.02419	34.87	34.87	37.4185	460540	542.917	35.2208	35.2 [34.9, 37.4]
mrca.date-backward(ilex_westbound)	33.9124	0.253126	2.99705	33.2087	31	39.6185	1783563	140.188	33.7873	33.9 [31, 39.6]
mrca.date-backward(not_cyclobalanopsis)	54.5893	0.199069	1.75167	54.2915	52.12	57.8632	3229292	77.4272	54.5615	54.6 [52.1, 57.9]
freqParameter.1	0.309712	1.04e-05	0.000676	0.309714	0.308375	0.311012	59138.4	4227.96	0.309711	0.3 [0.3, 0.3]
freqParameter.2	0.188206	8.63e-06	0.000574	0.188202	0.187098	0.18934	56635.9	4414.78	0.188205	0.2 [0.2, 0.2]
freqParameter.3	0.190848	8.85e-06	0.000581	0.19085	0.189738	0.191987	58137.6	4300.74	0.190847	0.2 [0.2, 0.2]
freqParameter.4	0.311234	1.07e-05	0.000692	0.311241	0.309898	0.312579	60219.7	4152.04	0.311233	0.3 [0.3, 0.3]

## Sheet: r3.table
item	mean	stderr	stddev	median	95%HPDlo	95%HPDup	ACT	ESS	geometric-mean	mean_CI
posterior	-722276	0.362522	12.9012	-722275	-722301	-722251	89248.3	1266.47	NaN	-722276 [-722301, -722251]
likelihood	-721946	0.060329	5.65993	-721945	-721957	-721935	12841.6	8801.89	NaN	-721946 [-721957, -721935]
prior	-330.008	0.361167	11.6632	-329.541	-353.207	-308.178	108387	1042.84	NaN	-330 [-353.2, -308.2]
treeLikelihood.cerris	-721946	0.060329	5.65993	-721945	-721957	-721935	12841.6	8801.89	NaN	-721946 [-721957, -721935]
TreeHeight	57.6873	0.01573	1.14879	57.7525	55.5606	59.6832	21192.1	5333.59	57.6758	57.7 [55.6, 59.7]
mutationRate	1	0	0	1	1	1	NaN	NaN	1	1 [1, 1]
proportionInvariant	0.849866	0.001047	0.008128	0.849435	0.835649	0.866539	1876268	60.2419	0.849828	0.8 [0.8, 0.9]
gammaShape	0.760029	0.013234	0.107271	0.747272	0.569607	0.969629	1720286	65.7042	0.752664	0.8 [0.6, 1]
rateAC	0.299661	0.000121	0.008989	0.299712	0.28196	0.317344	20510.1	5510.93	0.299526	0.3 [0.3, 0.3]
rateAG	0.938928	0.000386	0.020908	0.938775	0.897191	0.977983	38462.4	2938.71	0.938695	0.9 [0.9, 1]
rateAT	0.270396	0.000121	0.007199	0.270237	0.256135	0.283937	32177.5	3512.7	0.2703	0.3 [0.3, 0.3]
rateCG	0.343407	0.000171	0.011795	0.343214	0.321137	0.367316	23865.6	4736.11	0.343205	0.3 [0.3, 0.4]
rateGT	0.307576	0.000142	0.009231	0.307588	0.290063	0.326235	26685.2	4235.68	0.307437	0.3 [0.3, 0.3]
ucldMean	0.000161	1.2e-06	1.36e-05	0.000159	0.000136	0.000189	875996	129.03	0.00016	0 [0, 0]
ucldStdev	0.528232	0.004133	0.066794	0.520621	0.404918	0.66426	432778	261.173	0.524166	0.5 [0.4, 0.7]
rate.mean	0.000149	7.14e-07	7.74e-06	0.000149	0.000134	0.000164	961130	117.601	0.000149	0 [0, 0]
rate.variance	8.17e-09	1.91e-10	3.16e-09	7.5e-09	3.63e-09	1.43e-08	411786	274.487	7.68e-09	0 [0, 0]
rate.coefficientOfVariation	0.560513	0.004094	0.077637	0.551136	0.416479	0.712531	314348	359.569	0.555378	0.6 [0.4, 0.7]
FBD	-317.144	0.360911	11.6661	-316.662	-341.022	-295.998	108178	1044.85	NaN	-317.1 [-341, -296]
diversificationRateFBD	0.029097	0.000102	0.010279	0.028591	0.009483	0.049197	11084.9	10196.8	0.027085	0 [0, 0]
turnoverFBD	0.598982	0.000753	0.103646	0.591194	0.401707	0.800657	5973.23	18922.7	0.590046	0.6 [0.4, 0.8]
samplingProportionFBD	0.545207	0.000454	0.044628	0.556768	0.453848	0.599997	11707.6	9654.43	0.543263	0.5 [0.5, 0.6]
originFBD	58.7727	0.010642	0.978545	59.0064	56.8077	59.9999	13369.4	8454.35	58.7645	58.8 [56.8, 60]
SACountFBD	38.5173	0.061435	2.55891	39	34	43	65150.5	1734.91	38.4305	38.5 [34, 43]
mrca.date-backward(alnifolia)	19.6323	0.03261	1.36204	19.05	19.05	22.8176	64791.2	1744.53	19.5903	19.6 [19.1, 22.8]
mrca.date-backward(castaneifolia)	3.59868	0.00629	0.665824	3.48	3.48	3.48	10088	11204.4	3.56321	3.6 [3.5, 3.5]
mrca.date-backward(cerris1)	12.3098	0.222175	1.85193	12.2752	8.59656	16.0142	1626799	69.48	12.1674	12.3 [8.6, 16]
mrca.date-backward(cerris_aegilops)	13.6082	0.1255	1.70269	12.8857	12.37	16.994	614062	184.069	13.5146	13.6 [12.4, 17]
mrca.date-backward(cerris_all)	53.6657	0.040585	1.44811	52.64	52.64	56.7395	88780	1273.15	53.6466	53.7 [52.6, 56.7]
mrca.date-backward(cerris_eastAsia)	35.1414	0.011034	0.537964	35	35	36.1065	47546.9	2377.23	35.1375	35.1 [35, 36.1]
mrca.date-backward(cerris_wEurasia)	33.1229	0.03783	1.42177	32.22	32.22	36.1	80020.4	1412.51	33.0938	33.1 [32.2, 36.1]
mrca.date-backward(floribunda)	33.1199	0.005032	0.542419	33	33	33.8798	9725.76	11621.7	33.1158	33.1 [33, 33.9]
mrca.date-backward(ilex_all)	55.1224	0.015412	0.688893	54.82	54.82	56.7609	56572.1	1997.98	55.1182	55.1 [54.8, 56.8]
mrca.date-backward(ilex_clade)	21.2307	0.126832	1.9414	20.8639	18.83	24.9328	482419	234.298	21.1459	21.2 [18.8, 24.9]
mrca.date-backward(ilex_semecarpifolia)	34.3362	0.021219	0.613921	34.15	34.15	35.5061	135021	837.129	34.331	34.3 [34.2, 35.5]
mrca.date-backward(ilex_westbound)	32.8139	0.081765	2.26656	31.921	31	37.4582	147091	768.433	32.7401	32.8 [31, 37.5]
mrca.date-backward(not_cyclobalanopsis)	56.6661	0.019517	1.16228	56.5506	54.8203	58.7112	31872.4	3546.33	56.6542	56.7 [54.8, 58.7]
freqParameter.1	0.309684	1.72e-05	0.0007	0.309678	0.308323	0.311051	68339.1	1653.96	0.309683	0.3 [0.3, 0.3]
freqParameter.2	0.188232	1.41e-05	0.000585	0.188217	0.187086	0.189365	65537.9	1724.65	0.188231	0.2 [0.2, 0.2]
freqParameter.3	0.190831	1.4e-05	0.00058	0.190821	0.18968	0.191926	65614.3	1722.64	0.19083	0.2 [0.2, 0.2]
freqParameter.4	0.311253	1.75e-05	0.000682	0.311261	0.309964	0.312609	74068.2	1526.03	0.311252	0.3 [0.3, 0.3]

## Sheet: parametersSummary-3runs
parameter	r1 - mean [CI]	r2 - mean_CI	r3 - mean_CI
posterior	-722278 [-722307, -722251]	-722283 [-722311, -722253]	-722276 [-722301, -722251]
likelihood	-721946 [-721957, -721935]	-721946 [-721957, -721935]	-721946 [-721957, -721935]
prior	-332.4 [-358.2, -307]	-336.6 [-363.4, -310.4]	-330 [-353.2, -308.2]
treeLikelihood.cerris	-721946 [-721957, -721935]	-721946 [-721957, -721935]	-721946 [-721957, -721935]
TreeHeight	55.8 [52, 59.5]	56.2 [52.9, 59.3]	57.7 [55.6, 59.7]
mutationRate	1 [1, 1]	1 [1, 1]	1 [1, 1]
proportionInvariant	0.8 [0.8, 0.9]	0.8 [0.8, 0.9]	0.8 [0.8, 0.9]
gammaShape	0.7 [0.6, 0.9]	0.8 [0.6, 1]	0.8 [0.6, 1]
rateAC	0.3 [0.3, 0.3]	0.3 [0.3, 0.3]	0.3 [0.3, 0.3]
rateAG	0.9 [0.9, 1]	0.9 [0.9, 1]	0.9 [0.9, 1]
rateAT	0.3 [0.3, 0.3]	0.3 [0.3, 0.3]	0.3 [0.3, 0.3]
rateCG	0.3 [0.3, 0.4]	0.3 [0.3, 0.4]	0.3 [0.3, 0.4]
rateGT	0.3 [0.3, 0.3]	0.3 [0.3, 0.3]	0.3 [0.3, 0.3]
ucldMean	0.1 [0, 0.5]	0.1 [0, 0.6]	0 [0, 0]
ucldStdev	2 [0.4, 4.3]	2.4 [0.4, 4.3]	0.5 [0.4, 0.7]
rate.mean	0 [0, 0]	0 [0, 0]	0 [0, 0]
rate.variance	0 [0, 0]	0 [0, 0.1]	0 [0, 0]
rate.coefficientOfVariation	3.4 [0.4, 9.8]	4.1 [0.4, 10.7]	0.6 [0.4, 0.7]
FBD	-315.2 [-341.6, -290.1]	-318.4 [-343.8, -293.4]	-317.1 [-341, -296]
diversificationRateFBD	0 [0, 0.1]	0 [0, 0.1]	0 [0, 0]
turnoverFBD	0.6 [0.4, 0.8]	0.6 [0.4, 0.8]	0.6 [0.4, 0.8]
samplingProportionFBD	0.5 [0.4, 0.6]	0.5 [0.4, 0.6]	0.5 [0.5, 0.6]
originFBD	57.7 [54, 60]	57.9 [54.8, 60]	58.8 [56.8, 60]
SACountFBD	37.8 [32, 42]	37.6 [32, 42]	38.5 [34, 43]
mrca.date-backward(alnifolia)	19.5 [18.6, 23.6]	19.7 [18.5, 24.8]	19.6 [19.1, 22.8]
mrca.date-backward(castaneifolia)	3.6 [3.5, 3.5]	4.9 [4.8, 4.8]	3.6 [3.5, 3.5]
mrca.date-backward(cerris1)	10.8 [4.4, 15.7]	11.3 [6.4, 16.7]	12.3 [8.6, 16]
mrca.date-backward(cerris_aegilops)	12.6 [10, 18.5]	14.5 [12.7, 20.5]	13.6 [12.4, 17]
mrca.date-backward(cerris_all)	50.8 [49.6, 55.3]	52.6 [52.1, 55.3]	53.7 [52.6, 56.7]
mrca.date-backward(cerris_eastAsia)	35.5 [35, 38.5]	36.2 [35, 42.7]	35.1 [35, 36.1]
mrca.date-backward(cerris_wEurasia)	35.2 [33.9, 39.9]	34.6 [31.5, 42.3]	33.1 [32.2, 36.1]
mrca.date-backward(floribunda)	33.2 [33, 34.7]	33.3 [33, 35.6]	33.1 [33, 33.9]
mrca.date-backward(ilex_all)	51.8 [50.9, 55.2]	51.2 [49.9, 54.7]	55.1 [54.8, 56.8]
mrca.date-backward(ilex_clade)	21.1 [18.5, 25.8]	21.9 [18.9, 27.1]	21.2 [18.8, 24.9]
mrca.date-backward(ilex_semecarpifolia)	34.9 [34.4, 37.6]	35.2 [34.9, 37.4]	34.3 [34.2, 35.5]
mrca.date-backward(ilex_westbound)	33.4 [31, 39.1]	33.9 [31, 39.6]	32.8 [31, 37.5]
mrca.date-backward(not_cyclobalanopsis)	54.2 [50.9, 58.1]	54.6 [52.1, 57.9]	56.7 [54.8, 58.7]
freqParameter.1	0.3 [0.3, 0.3]	0.3 [0.3, 0.3]	0.3 [0.3, 0.3]
freqParameter.2	0.2 [0.2, 0.2]	0.2 [0.2, 0.2]	0.2 [0.2, 0.2]
freqParameter.3	0.2 [0.2, 0.2]	0.2 [0.2, 0.2]	0.2 [0.2, 0.2]
freqParameter.4	0.3 [0.3, 0.3]	0.3 [0.3, 0.3]	0.3 [0.3, 0.3]
