# Supplementary material for: Niche evolution in a northern temperate tree lineage: biogeographical legacies in cork oaks (Quercus section Cerris)
Source: Ann Bot. 2023 Feb 20;131(5):769–87. doi: 10.1093/aob/mcad032 (PMC10184457; doi:10.1093/aob/mcad032)
Supplement: mcad032_suppl_Supplementary_Data [file mcad032_suppl_supplementary_data.zip › Supplementary Table 3 cladePriorsTable.csv]

	alnifolia	castaneifolia	cerris_aegilops	cerris_all	cerris_eastAsia	cerris_wEurasia	cerris1	floribunda	ilex_all	ilex_clade	ilex_semecarpifolia	ilex_westbound	not_cyclobalanopsis
MT22									x		x		x
MT25									x		x		x
MT5								x	x				x
OTU68_71									x				x
Quercus_acutissima				x	x								x
Quercus_afares				x		x							x
Quercus_aff_castaneifolia		x		x		x	x						x
Quercus_aff_cerris_1				x		x	x						x
Quercus_aff_cerris_2				x		x	x						x
Quercus_aff_cerris_3				x		x	x						x
Quercus_aff_ithaburensis			x	x		x							x
Quercus_alnifolia	x								x			x	x
Quercus_aucheri									x	x		x	x
Quercus_baloot									x			x	x
Quercus_baronii									x				x
Quercus_brantii			x	x		x							x
Quercus_calliprinos									x	x		x	x
Quercus_castaneifolia		x		x		x	x						x
Quercus_cerris				x		x	x						x
Quercus_cerris_1				x		x	x						x
Quercus_cerrisaecarpa_1				x	x								x
Quercus_cerrisaecarpa_2				x		x							x
Quercus_chenii				x	x								x
Quercus_coccifera									x	x		x	x
Quercus_crenata				x		x							x
Quercus_czeczottiae_1				x		x							x
Quercus_czeczottiae_2			x	x		x							x
Quercus_dolicholepis									x				x
Quercus_drymeja									x	x		x	x
Quercus_drymeja_mediterranea_1									x	x		x	x
Quercus_drymeja_mediterranea_2									x	x		x	x
Quercus_drymeja_mediterranea_3									x	x		x	x
Quercus_floribunda								x	x				x
Quercus_gracilis				x	x								x
Quercus_Group_Cerris				x		x							x
Quercus_Group_Ilex									x			x	x
Quercus_gujavifolia									x		x		x
Quercus_ilex									x	x		x	x
Quercus_ishikariensis				x									x
Quercus_ithaburense			x	x		x							x
Quercus_kraskinensis				x		x							x
Quercus_kubinyii				x		x							x
Quercus_kubinyii_1				x		x							x
Quercus_kubinyii_2				x		x							x
Quercus_kubinyii_3				x		x							x
Quercus_kubinyii_4				x		x							x
Quercus_libani				x		x							x
Quercus_look				x		x	x						x
Quercus_macrolepis			x	x		x							x
Quercus_miovariabilis_1				x	x								x
Quercus_miovariabilis_2				x	x								x
Quercus_monimotricha									x		x		x
Quercus_nagatoensis				x	x								x
Quercus_phillyreoides									x				x
Quercus_pseudosemecarpifolia									x		x		x
Quercus_sapperi_1				x		x							x
Quercus_sapperi_2				x		x							x
Quercus_schoetzii			x	x		x							x
Quercus_sect_Cerris				x		x	x						x
Quercus_sect_Cerris_2				x		x							x
Quercus_sect_Cerris_3				x		x							x
Quercus_semecarpifolia									x		x		x
Quercus_sosnowskyii_1	x								x			x	x
Quercus_sosnowskyii_2	x								x			x	x
Quercus_sosnowskyii_3	x								x			x	x
Quercus_sosnowskyii_4	x								x			x	x
Quercus_sp			x	x		x							x
Quercus_sp4				x									x
Quercus_sp6									x				x
Quercus_suber				x		x							x
Quercus_trojana				x		x							x
Quercus_type_IB									x				x
Quercus_variabilis				x	x								x
Quercus_tibetensis
Quercus_shangcunensis
Quercus_paleocarpa
