# Supplementary material for: Niche evolution in a northern temperate tree lineage: biogeographical legacies in cork oaks (Quercus section Cerris)
Source: Ann Bot. 2023 Feb 20;131(5):769–87. doi: 10.1093/aob/mcad032 (PMC10184457; doi:10.1093/aob/mcad032)
Supplement: mcad032_suppl_Supplementary_Data [file mcad032_suppl_supplementary_data.zip › Supplementary Table 1 Dataset_snp_Cerris.xlsx]

## Sheet: Dataset
	Label	Species	Subgenus	Major Clade:Group*	Collector	Origin	Site	Source material	Voucher	SRA-bioproject	SRA-biosample	SRA-run-accession
	PM_F7	Notholithocarpus densiflorus (Hook. & Arn.) Manos, Cannon & S.H.Oh	/	Quercoideae	Paul Manos	USA	California	Wild	n.a.	PRJNA376740	SAMN07141040	SRR5632532
	OAK-MOR-JW-2604	Quercus coccinea Münchh.	Quercus	Sect. Lobatae	Andrew Hipp, Jason E. Schlismann	USA	Illinois, Gallatin	Wild	n.a.	PRJNA376740	SAMN07140925	SRR5632589
	OAK-MOR-989	Quercus pontica K.Koch	Quercus	Sect. Ponticae	Marco C. Simeone	Georgia	Ajara, Keda	Sir Harold Hillier Gardens	2003,081 - Living collection	PRJNA376740	SAMN11229672	SRR8860653
	OAK-MOR-1041	Quercus frainetto Ten.	Quercus	Sect. Quercus: W. Eurasian clade	Marco C. Simeone	Hungary	n.a.	Sir Harold Hillier Gardens	2006,028 - Living collection	PRJNA376740	SAMN11229602	SRR8860665
	OAK-MOR-992	Quercus infectoria Olivier	Quercus	Sect. Quercus: W. Eurasian clade	Marco C. Simeone	n.a.	n.a.	Sir Harold Hillier Gardens	1976,1063 - Living collection	PRJNA376740	SAMN11229622	SRR8860609
	OAK-MOR-1142	Quercus macranthera Fisch. & C.A.Mey ex Hohen.	Quercus	Sect. Quercus: W. Eurasian clade	Zhana Ekhvaia	Georgia	Trialeti, Ateni	Wild	TUS-MC16_JE, unmounted	PRJNA376740	SAMN11229653	SRR8860703
	OAK-MOR-649	Quercus boissieri Reut.	Quercus	Sect. Quercus: W. Eurasian clade	Michael Avishai	Israel	n.a.	Wild	n.a.	PRJNA376740	SAMN07140899	SRR5632410
	OAK-MOR-001153	Quercus faginea Lam.	Quercus	Sect. Quercus: W. Eurasian clade	Javier Lopez Tirado	Spain	Andalusia, Cordoba	Wild	TUS13-012, unmounted	PRJNA376740	SAMN11229600	SRR8860702
	OAK-MOR-988	Quercus lusitanica Lam.	Quercus	Sect. Quercus: W. Eurasian clade	Marco C. Simeone	Portugal	Alentejo, Pnte de Sor	Sir Harold Hillier Gardens	2000,044 - Living collection	PRJNA376740	SAMN11229652	SRR8860698
	OAK-MOR-692	Quercus robur L.	Quercus	Sect. Quercus: W. Eurasian clade	Marco C. Simeone	Italy	Monte Rufeno, Acquapendente	Wild	TUS13-007, unmounted	PRJNA376740	SAMN07140910	SRR5632408
	OAK-MOR-995	Quercus petraea (Matt.) Liebl.	Quercus	Sect. Quercus: W. Eurasian clade	Marco C. Simeone	n.a.	n.a.	Sir Harold Hillier Gardens	1982,0337 - Living collection	PRJNA376740	SAMN11229669	SRR8860650
	OAK-MOR-001218	Quercus pubescens Willd.	Quercus	Sect. Quercus: W. Eurasian clade	Marco C. Simeone	Italy	Str. Bagni, Viterbo	Wild	TUS13-005, unmounted	PRJNA376740	SAMN11229678	SRR8860672
	OAK-MOR-990	Quercus vulcanica Boiss. & Heldr.	Quercus	Sect. Quercus: W. Eurasian clade	Marco C. Simeone	Turkey	Isparta, Kasnak Forest	Sir Harold Hillier Gardens	2002,078 - Living collection	PRJNA376740	SAMN11229742	SRR8860521
	OAK-MOR-533	Quercus pyrenaica Willd.	Quercus	Sect. Quercus: W. Eurasian clade	Bethany Hayward Brown, Marcial Escudero & Alana McKean	Spain	Miraflores de la Sierra	Starhill Forest Arboretum	IL-SH-119 - Living collection	PRJNA376740	SAMN07140880	SRR5632599
	OAK-MOR-534	Quercus canariensis Willd.	Quercus	Sect. Quercus: W. Eurasian clade	Marlene Hahn	n.a.	n.a.	UC Davis Arboretum	CA-DAV-MH52 - Living collection	PRJNA376740	SAMN07140881	SRR5632365
	DM5	Quercus blackei Skan	Cerris	Sect. Cyclobalanopsis	Min Deng	China	Hainan, Baisha	Wild	DM5	PRJNA400129	SAMN07557129	SRR5984294
	DM18	Quercus lamellosa Sm.	Cerris	Sect. Cyclobalanopsis	Min Deng	China	Yunnan, Yingjiang	Wild	DM18	PRJNA400129	SAMN07557142	SRR5984307
	DM47	Quercus austrocochinchinensis Hickel & A.Camus	Cerris	Sect. Cyclobalanopsis	Min Deng	China	Yunnan, Jinghong	Wild	DM47	PRJNA400129	SAMN07557127	SRR5984292
	DM56	Quercus gilva Blume	Cerris	Sect. Cyclobalanopsis	Min Deng	China	Zhejiang, Zhoushan	Wild	DM56	PRJNA400129 (Deng- MiSEQ)| PRJNA376740 (MOR- HiSeq)	SAMN07557138 (Deng- MiSeq)|SAMN11229608(MOR- HiSeq)	SRR5984311|
	DM20	Quercus championii Benth.	Cerris	Sect. Cyclobalanopsis	Min Deng	China	Fujian, Fuzhou	Wild	DM20	PRJNA400129	SAMN07557130	SRR5984293
	OAK-MOR-1042	Quercus semecarpifolia Sm.	Cerris	Sect. Ilex: Himalayan group	Marco C. Simeone	China	n.a.	Sir Harold Hillier Gardens	1976,087 - Living collection	PRJNA376740	SAMN11229714	SRR8860624
	OAK-MOR-977	Quercus pseudosemecarpifolia A.Camus [= Q. rehderiana Hand.-Mazz.]	Cerris	Sect. Ilex: Himalayan group	Marco C. Simeone	China	Yunnan, Dali-Lijiang, km 2253	Sir Harold Hillier Gardens	1998,038 - Living collection	PRJNA376740	SAMN11229677	SRR8860673
	OAK-MOR-978	Quercus dolicholepis A.Camus	Cerris	Sect. Ilex: E. Asian group	Marco C. Simeone	China	Yunnan, Guishan, Lunan	Sir Harold Hillier Gardens	1998,037 - Living collection	PRJNA376740	SAMN11229576	SRR8860686
	OAK-MOR-997	Quercus guyavifolia H.Lév.	Cerris	Sect. Ilex: Himalayan group	Marco C. Simeone	China	Yunnan, Yulong Shan	Sir Harold Hillier Gardens	2003,0809 - Living collection	PRJNA376740	SAMN11229615	SRR8860612
	DM68	Quercus monimotricha Hand.-Mazz.	Cerris	Sect. Ilex: Himalayan group	Min Deng	China	Tibet, Cuona	Wild	DM68	PRJNA400129	SAMN07557162	SRR5984318
	OAK-MOR-994	Quercus phillyreoides A.Gray [A.Camus]	Cerris	Sect. Ilex: E. Asian group	Marco C. Simeone	Japan	n.a.	Sir Harold Hillier Gardens	1981,2233 - Living collection	PRJNA376740	SAMN26235976	SRR18134957
	OAK-MOR-608	Quercus baronii Skan	Cerris	Sect. Ilex: E. Asian group	Evelyn Means, Joyce Beck	China	Gansu	Morton Arboretum	IL−MOR−MH230 - Living collection	PRJNA376740	SAMN07140892	SRR5632385
	OAK-MOR-974	Quercus baloot Griff.	Cerris	Sect. Ilex: W.Eurasian clade	Marco C. Simeone	Pakistan	Khyber, Swat Valley, Kalam	Sir Harold Hillier Gardens	1995,121 - Living collection	PRJNA376740	SAMN11229537	SRR8860556
	OAK-MOR-975	Quercus floribunda Wall.	Cerris	Sect. Ilex	Marco C. Simeone	Pakistan	Kabcot Valley adjacent to Llobek Village	Sir Harold Hillier Gardens	1999,0004 - Living collection	PRJNA376740	SAMN11229601	SRR8860701
	OAK-MOR-674	Quercus alnifolia Poech	Cerris	Sect. Ilex: W.Eurasian clade	Michael Avishai	Cyprus	Mt. Troodos, Makrya Kontarya	Jerusalem Botanical garden	670226 - Living collection	PRJNA376740	SAMN11229525	SRR8860525
	OAK-MOR-1146	Quercus ilex L.	Cerris	Sect. Ilex: W.Eurasian clade	Fazia Krouchi	Algeria	Médéa	Wild	TUS13-009, unmounted	PRJNA376740	SAMN11229620	SRR8860607
	OAK-MOR-589	Quercus ilex L.	Cerris	Sect. Ilex: W.Eurasian clade	Marco C. Simeone	Italy	Latium, Tuscania	Wild	TUS13-004, Tuscia university herbarium	PRJNA376740	SAMN11229619	SRR8860608
	OAK-MOR-980	Quercus ilex L. (subsp. rotundifolia)	Cerris	Sect. Ilex: W.Eurasian clade	Marco C. Simeone	Spain	Badajoz, Higuera de Vargos	Sir Harold Hillier Gardens	2001,066 - Living collection	PRJNA376740	SAMN11229621	SRR8860610
	OAK-MOR-001219	Quercus coccifera L.	Cerris	Sect. Ilex: W.Eurasian clade	Javier Lopez Tirado	Spain	Andalusia, Jaen	Wild	TUS13-015, unmounted	PRJNA376740	SAMN11229565	SRR8860713
	OAK-MOR-001152	Quercus coccifera L.	Cerris	Sect. Ilex: W.Eurasian clade	Marco C. Simeone	Italy	Apulia, Bari	Wild	TUS13-013, Tuscia university herbarium	PRJNA376740	SAMN11229564	SRR8860712
	OAK-MOR-1145	Quercus calliprinos Webb	Cerris	Sect. Ilex: W.Eurasian clade	Magda Bou-Dagher Kharrat	Lebanon	Danniyeh, Mrebbine	Wild	TUS13-016, unmounted	PRJNA376740	SAMN11229545	SRR8860659
	OAK-MOR-979	Quercus aucheri Jaub. & Spach	Cerris	Sect. Ilex: W.Eurasian clade	Marco C. Simeone	Turkey	Muğla, Marmaris	Sir Harold Hillier Gardens	1999,038 - Living collection	PRJNA376740	SAMN11229536	SRR8860557
	OAK-MOR-578	Quercus acutissima Carruth.	Cerris	Sect. Cerris: East Asia	Marlene Hahn, Marilyn Carle Satish Sachdev	n.a.	n.a.	Morton Arboretum	IL−MOR−MH209 - Living collection	PRJNA376740	SAMN07140889	SRR5632550
	OAK-MOR-981	Quercus variabilis Blume	Cerris	Sect. Cerris: East Asia	Marco C. Simeone	China	Yunnan, Manwan-Jing Dong, summit of pass	Sir Harold Hillier Gardens	1998,039 - Living collection	PRJNA376740	SAMN11229739	SRR8860526
	OAK-MOR-982	Quercus chenii Nakai	Cerris	Sect. Cerris: East Asia	Marco C. Simeone	China	n.a.	Sir Harold Hillier Gardens	1981,169 - Living collection	PRJNA376740	SAMN11229558	SRR8860642
	OAK-MOR-985	Quercus suber L.	Cerris	Sect. Cerris: crenata-suber lineage	Marco C. Simeone	Portugal	Albufeira	Sir Harold Hillier Gardens	1994,117 - Living collection	PRJNA376740	SAMN11229731	SRR8860545
	OAK-MOR-588	Quercus suber L.	Cerris	Sect. Cerris: crenata-suber lineage	Marco C. Simeone	Italy	Latium, Tuscania	Wild	TUS13-001, Tuscia university herbarium	PRJNA376740	SAMN11229730	SRR8860546
	OAK-MOR-1144	Quercus suber L.	Cerris	Sect. Cerris: crenata-suber lineage	Fazia Krouchi	Algeria	Médéa, Berrouaghia	Wild	TUS13-010, unmounted	PRJNA376740	SAMN11229732	SRR8860544
	OAK-MOR-593	Quercus crenata Lam.	Cerris	Sect. Cerris: crenata-suber lineage	Marco C. Simeone	Italy	Latium, Valentano	Wild	TUS13-003, Tuscia university herbarium	PRJNA376740	SAMN11229573	SRR8860719
	OAK-MOR-986	Quercus crenata Lam. cv. Lucombeana	Cerris	Sect. Cerris: crenata-suber lineage	Marco C. Simeone	n.a.	n.a.	Sir Harold Hillier Gardens	1977,541 - Living collection	PRJNA376740	SAMN11229574	SRR8860684
	OAK-MOR-591	Quercus cerris L.	Cerris	Sect. Cerris: occidental lineage	Marco C. Simeone	Italy	Latium, Tuscania	Wild	TUS13-002, Tuscia university herbarium	PRJNA376740	SAMN11229551	SRR8860657
	OAK-MOR-1060	Quercus cerris L.	Cerris	Sect. Cerris: occidental lineage	Jean Stephan	Lebanon	Zgharta, Ehden Nature reserve	Wild	TUS-4-1_JS, unmounted	PRJNA376740	SAMN11229555	SRR8860637
	OAK-MOR-1061	Quercus cerris L.	Cerris	Sect. Cerris: occidental lineage	Jean Stephan	Lebanon	Zgharta, Ehden Nature reserve	Wild	TUS-4-2_JS, unmounted	PRJNA376740	SAMN11229556	SRR8860636
	OAK-MOR-736	Quercus cerris L.	Cerris	Sect. Cerris: occidental lineage	Michael Avishai	Turkey	Samsun, Havsa village	Wild	TUS001-Avish01-ce, unmounted	PRJNA376740	SAMN11229554	SRR8860638
	OAK-MOR-728	Quercus cerris L.	Cerris	Sect. Cerris: occidental lineage	M. Avishai and O. Fragman Sapir	Israel	Mount Hermon	Wild	TUS001-Avish02-ce, unmounted	PRJNA376740	SAMN11229552	SRR8860663
	OAK-MOR-729	Quercus cerris L.	Cerris	Sect. Cerris: occidental lineage	M. Avishai and O. Fragman Sapir	Israel	Mount Hermon	Wild	TUS001-Avish03-ce, unmounted	PRJNA376740	SAMN11229553	SRR8860664
	OAK-MOR-727	Quercus look Kotschy	Cerris	Sect. Cerris: occidental lineage	M. Avishai and O. Fragman Sapir	Israel	Mount Hermon	Jerusalem Botanical garden	770582 - Living Collection	PRJNA376740	SAMN11229650	SRR8860700
	OAK-MOR-1040	Quercus castaneifolia C.A.Mey.	Cerris	Sect. Cerris: occidental lineage	Marco C. Simeone	Iran	Māzandarān, Nushahr	Sir Harold Hillier Gardens	1977,448 - Living collection	PRJNA376740	SAMN11229548	SRR8860654
	OAK-MOR-1055	Quercus ithaburensis Decne.	Cerris	Sect. Cerris: Vallonea lineage	Jean Stephan	Lebanon	Akkar, Noura	Wild	TUS-1-2_JS, unmounted	PRJNA376740	SAMN11229626	SRR8860516
	OAK-MOR-735	Quercus ithaburensis Decne.	Cerris	Sect. Cerris: Vallonea lineage	Michael Avishai	Israel	Eastern Galilee	Wild	TUS002-Avish05-it, unmounted	PRJNA376740	SAMN11229625	SRR8860515
	OAK-MOR-599	Quercus ithaburensis Decne.	Cerris	Sect. Cerris: Vallonea lineage	M. Avishai and O. Fragman Sapir	Israel	Ramoth Hashavim Village	Wild	TUS002-Avish07-it, uunmounted	PRJNA376740	SAMN11229624	SRR8860604
	OAK-MOR-662	Quercus macrolepis Kotschy	Cerris	Sect. Cerris: Vallonea lineage	Michael Avishai	Greece	Crete	Jerusalem Botanical garden	712079 - Living collection	PRJNA376740	SAMN11229654	SRR8860704
	OAK-MOR-659	Quercus brantii Lindl.	Cerris	Sect. Cerris: Vallonea lineage	Michael Avishai	Iran	Baneh	Jerusalem Botanical garden	840660 - Living collection	PRJNA376740	SAMN11229541	SRR8860552
	OAK-MOR-628	Quercus libani Olivier	Cerris	Sect. Cerris: oriental lineage	Michael Avishai	Turkey	Pülümür, Tunceli prov.	Jerusalem Botanical garden	650031 - Living collection	PRJNA376740	SAMN11229648	SRR8860694
	OAK-MOR-191	Quercus libani Olivier	Cerris	Sect. Cerris: oriental lineage	Andrew Hipp	n.a.	n.a.	Starhill Forest Arboretum	IL−SH−176 - Living collection	PRJNA376740	SAMN07140812	SRR5632444
	OAKS-MOR-585	Quercus trojana Webb	Cerris	Sect. Cerris: oriental lineage	Andrew Hipp	Turkey	Isparta, Kasnak Forest	Wild	IL-MOR-MH206	PRJNA376740	SAMN07140928	SRR5632480
	OAK-MOR-983	Quercus afares Pomel	Cerris	Sect. Cerris: oriental lineage	Marco C. Simeone	Algeria	Zitouna, Ain Zena	Sir Harold Hillier Gardens	1977,224 - Living collection	PRJNA376740	SAMN11229508	SRR8860740

## Sheet: Cerris Phylogeny Extract
INDEX	Specimen CODE	CollNum	Alt_Coll_No	singleTip	include2019	removeDate	removeStep	RAD-SEQ-FLORAGENEX	lociRetained-2018-07	LABEL_taxonOnly	Cleaned_NAMES-USE-THIS	id_modifier	TempCompare-LABEL_taxonOnly-CLEANED NAMES	LOOK_UP-TAXA-Current_determination	collectionDate	collectors	Material type	Received by MOR	OWNER	country	state/province	substate	substateRank	site	Protected	habitat	associates	DBH-cm	Height-m	plantAttributesOther	determinationOriginal	Determination_HIST_PIPED	detBy	detDate	determinationNotes	sourceInstitution	livingCollectionsNumber	OrigSourceInfo	Original Source- Cultivated	waypoint	latitude.orig	longitude.orig	datum	utm_zone	utm_northing	utm_easting	elevation-DONOTUSE	Elevation-USETHIS	coordinate.accuracy
153	QUE000153	JW2604	2604	TRUE	TRUE			OAK-MOR-JW-2604	7093	Quercus coccinea	Quercus coccinea		good	Quercus coccinea	2005-06-15	Andrew Hipp, Jason E. Schlismann	fresh, frozen leaves	YES	HIPP	USA	Illinois	Gallatin	Co.	Shawnee National Forest, bluffs above Pounds Lake in Pounds Hollow Recreation Area, between Pine ridge Campground and lake.		In crevass between sandstone, blocks of bluff.	Juniperus L., Pinus L., Quercus stellata Wangenh., Quercus velutina Lam., Vaccinium	8"			Quercus coccinea Mϋnchh.	Quercus coccinea Mϋnchh.				NA	NA	NA	F		37.6154	-88.2711
325	QUE000325	CA-DAV-MH52	MH52	TRUE	TRUE			OAK-MOR-534	3326	Quercus canariensis	Quercus canariensis		good	Quercus canariensis	2012-05-11	Marlene Hahn	fresh, frozen leaves	YES	HIPP	USA	California	Yolo	County	UC Davis Arboretum: Shields Oak Grove: Grid #18-B9; Shields Oak Grove Tree #289		Arboretum			18.3		Quercus canariensis	Quercus canariensis Willd.				UC Davis Arboretum	A64.1303, Qualifier 20469	collected directly from wild; origin known Kew Gardens, acorns received 8-XII-64.	?	n/a	38.5284	121.763		n/a	n/a	n/a		50
579	QUE000579	IL-SH-119		TRUE	TRUE			OAK-MOR-533	4977	Quercus pyrenaica	Quercus pyrenaica		good	Quercus pyrenaica	2012-06-12	Bethany Hayward Brown & Marcial Escudero & Alana McKean	fresh, frozen leaves	YES	HIPP	USA	Illinois	Menard	County	Starhill Forest Arboretum, Petersburg, IL, USA; North 39 deg 56.1' / West 89 deg 48.1' (website); Compartment #: OOOB; Lot#: 5		Arboretum					Quercus pyrenaica	Quercus pyrenaica				Starhill Forest Arboretum	2010-112	Collected by Charles Tubesing in Miraflores De La Sierra; Spain; 1100m; N40d49' W3d46'	F	n/a	39.9328	-89.8016		n/a	n/a	n/a		n/a
610	QUE000610	IL-SH-176		FALSE	TRUE			OAK-MOR-191	9255	Quercus libani	Quercus libani		good	Quercus libani	2012-06-12	Bethany Hayward Brown & Marcial Escudero & Alana McKean	fresh, frozen leaves	YES	HIPP	USA	Illinois	Menard	County	Starhill Forest Arboretum, Petersburg, IL, USA; North 39 deg 56.1' / West 89 deg 48.1' (website); Compartment #: OOB; Lot#: 1		Arboretum		20	3.1		Quercus libani	Quercus libani				Starhill Forest Arboretum	2005-061	Hillier's Arb., England, Cultivated	T	n/a	39.9332	-89.8015		n/a	n/a	n/a		n/a
899	QUE000899	DM5	MOR_DM5 (Extraction name)	TRUE	TRUE			DM5	7284	Quercus blakei	Quercus blakei		good	Quercus blakei	2012-11-20	Min DENG			DENG	China											Cyclobalanopsis blakei	Cyclobalanopsis blakei|=Quercus blakei
908	QUE000908	DM18	MOR_DM18 (Extraction name)	TRUE	TRUE			DM18	5969	Quercus lamellosa	Quercus lamellosa		good	Quercus lamellosa	NA	NA			DENG	China											Cyclobalanopsis lamellosa	Cyclobalanopsis lamellosa|=Quercus lamellosa
910	QUE000910	DM20	MOR_DM20 (Extraction name)	TRUE	TRUE			DM20	6072	Quercus championii	Quercus championii		good	Quercus championii	2011-10-07	Min DENG			DENG	China											Cyclobalanopsis championii	Cyclobalanopsis championii|=Quercus championii
928	QUE000928	DM47	MOR_DM47 (Extraction name)	TRUE	TRUE			DM47	6567	Quercus austrocochinchinensis	Quercus austrocochinchinensis		good	Quercus austrocochinchinensis	2011-08-15	Min DENG			DENG	China											Cyclobalanopsis austrocochinchiensis	Cyclobalanopsis austrocochinchiensis|=Quercus austrocochinchinensis
934	QUE000934	DM56	MOR_DM56 (Extraction name)	TRUE	TRUE			DM56	4567	Quercus gilva	Quercus gilva		good	Quercus gilva	NA	NA			DENG	China											Cyclobalanopsis gilva	Cyclobalanopsis gilva|=Quercus gilva
945	QUE000945	DM68	MOR_DM68 (Extraction name)	TRUE	TRUE			DM68	5926	Quercus monimotricha	Quercus monimotricha		good	Quercus monimotricha	2013-08-14	Min DENG			DENG	China											Quercus monimotricha	Quercus monimotricha
952	QUE000952	TUS13-001		FALSE	TRUE			OAK-MOR-588.fq.barcodeStripped	9094	Quercus suber	Quercus suber		good	Quercus suber	6-8 October 2013	Marco C. Simeone			SIMEONE	Italy	Latium	Tuscania	Town	Tuscania (VT), "La sughereta" Natural reserve		protected area					Quercus suber L	Quercus suber				NA	NA	NA	F
953	QUE000953	TUS13-002		FALSE	TRUE			OAK-MOR-591.fq.barcodeStripped	8817	Quercus cerris	Quercus cerris		good	Quercus cerris	6-8 October 2013	Marco C. Simeone			SIMEONE	Italy	Latium	Tuscania	Town	Tuscania (VT), "Il cerro" (wood reserve)		wood reserve					Quercus cerris L.	Quercus cerris				NA	NA	NA	F
954	QUE000954	TUS13-003		TRUE	TRUE			OAK-MOR-593.fq.barcodeStripped	9886	Quercus crenata	Quercus crenata		good	Quercus crenata	6-8 October 2013	Marco C. Simeone			SIMEONE	Italy	Latium	Valentano	Town	Valentano (VT), "Felceti" (road SP 13)							Quercus crenata Lam.	Quercus crenata				NA	NA	NA	F
955	QUE000955	TUS13-004		FALSE	TRUE			OAK-MOR-589.fq.barcodeStripped	8187	Quercus ilex	Quercus ilex		good	Quercus ilex	6-8 October 2013	Marco C. Simeone			SIMEONE	Italy	Latium	Tuscania	Town	Tuscania (VT) "Il cerro" (just outside the wood reserve)		just outside wood reserve					Quercus ilex L.	Quercus ilex				NA	NA	NA	F
958	QUE000958	TUS13-007		FALSE	TRUE			OAK-MOR-692.fq.barcodeStripped	3334	Quercus robur	Quercus robur		good	Quercus robur	6-8 October 2013	Marco C. Simeone			SIMEONE	Italy	Latium	Acquapendente	City	Acquapendente (VT), Monte Rufeno Natural Reserve		Reserve					Quercus robur L.	Quercus robur				NA	NA	NA	F
977	QUE000977	KOCHAL2	sample 2 (s.n), MA-ISR-ithan-2 (mh assigned #)	FALSE	TRUE			OAK-MOR-599.fq.barcodeStripped	679	Quercus ithaburensis	Quercus ithaburensis		good	Quercus ithaburensis	2013-10-02	M. Avishai and O. Fragman Sapir	fresh, frozen leaves		AVISHAI	Israel				Eastern Lower Galilee on road to Kachal village		lime stone fields, heavily grazed, open community of isolated trees on heavy brown Rendzina soil.	Quercus ithaburensis, Pistacia atlantica and Zyziphus spina-christi				Quercus ithaburensis Decaisne	Quercus ithaburensis				NA	NA	NA	F
980	QUE000980	sample 1_s.n.	MA-ISR-cerris-1 (mh assigned #)	FALSE	TRUE			OAK-MOR-728.fq.barcodeStripped	8551	Quercus cerris	Quercus cerris		good	Quercus cerris	2013-10-03	M. Avishai and O. Fragman Sapir	fresh, frozen leaves		AVISHAI	Israel				Mount Hermon Nature reserve		moist gully on noth facing slope with lime stone rocks, dense woodland and forest. Isolated large tree	Quercus boissierii, Sorbus, Eriolobus, Crataegus and Styrax				Quercus cerris L	Quercus cerris				NA	NA	NA	F
981	QUE000981	sample 2-cerris_s.n.	MA-ISR-cerris-2 (mh assigned #)	FALSE	TRUE			OAK-MOR-729.fq.barcodeStripped	7442	Quercus cerris	Quercus cerris		good	Quercus cerris	2013-10-03	M. Avishai and O. Fragman Sapir	fresh, frozen leaves		AVISHAI	Israel				Mount Hermon Nature reserve		On noth facing slope with lime stone rocks, dense woodland and forest. Isolated small tree in shade	Quercus boissierii, Sorbus, Eriolobus, Crataegus and Styrax.				Quercus cerris L	Quercus cerris				NA	NA	NA	F
983	QUE000983	sample 2-look_s.n.	MA-ISR-look-2 (mh assigned #)	TRUE	TRUE			OAK-MOR-727.fq.barcodeStripped	8631	Quercus look	Quercus look		good	Quercus look	2013-10-03	M. Avishai and O. Fragman Sapir	fresh, frozen leaves		AVISHAI	Israel				Mount Hermon Nature reserve		moist gully on right road side, north facing slope with lime stone rocks, about 500 m before lower ski lift station, open woodland of Quercus boissierii, Q. look, Sorbus, Crataegus, Cotoneaster nummulairia, Crataegus and Styrax. Isolated tree	Quercus boissierii, Q. look, Sorbus, Crataegus, Cotoneaster nummulairia, Crataegus and Styrax				Quercus look Kotschy.	Quercus look				NA	NA	NA	F
991	QUE000991	s.n.	JBG.840660	TRUE	TRUE			OAK-MOR-659.fq.barcodeStripped	8262	Quercus brantii	Quercus brantii		good	Quercus brantii		Michael Avishai	fresh, frozen leaves		AVISHAI	Israel				Jerusalem Botanical Gardens							Quercus brantii Lindl.	Quercus brantii Lindl.				Jerusalem Botanical Gardens	840660	W. Iran, NW Zagros on road from Sardasht to Baneh, c. 30 Km from Baneh, 1400 m. a.s.l., preserved oak woodland, about loam over shale; 21.10.1977 collected by Fliegner and Simmons Expd. to Iran (FLSX) no. 483.	F
995	QUE000995	s.n.	NAHAK SOREQ Nat.Res	TRUE	TRUE			OAK-MOR-649.fq.barcodeStripped	4852	Quercus boissieri	Quercus boissieri		good	Quercus boissieri		Michael Avishai			AVISHAI	Israel											Quercus boissieri	Quercus boissieri
998	QUE000998	s.n.	Crete. JBG- 712079 Tree 2	TRUE	TRUE			OAK-MOR-662.fq.barcodeStripped	7910	Quercus macrolepis	Quercus macrolepis		good	Quercus macrolepis		Michael Avishai	fresh, frozen leaves		AVISHAI	Israel				Jerusalem Botanical Gardens							Quercus macrolepis	Quercus macrolepis				Jerusalem Botanical Gardens	19712079 (Tree 2)	Greece, Crete, Armeni of Rethymnon;seed collected by Andrew Agelakis and Aristidis Konsaptakis, agronomists at Governamental Agricultural Research Station, Chania, Crete.
999	QUE000999	s.n.	JBG.Acc.no.670226	TRUE	TRUE			OAK-MOR-674.fq.barcodeStripped	2652	Quercus alnifolia	Quercus alnifolia		good	Quercus alnifolia		Michael Avishai	fresh, frozen leaves		AVISHAI	Israel				Jerusalem Botanical Gardens							Quercus alnifolia	Quercus alnifolia				Jerusalem Botanical Gardens	670226	Cyprus, Mt. Troodos, Makrya Kontarya, 5700 feet. Collected by Cyprus Forest Department
1000	QUE001000	s.n.	JBG.Acc.no.650031	TRUE	TRUE			OAK-MOR-628.fq.barcodeStripped	9236	Quercus libani	Quercus libani		good	Quercus libani		Michael Avishai	fresh, frozen leaves		AVISHAI	Israel				Jerusalem Botanical Gardens							Quercus libani G.Olivier	Quercus libani				Jerusalem Botanical Gardens	1965-0031	E. Turkey, N. of Elazig province; 3 Km. E of Erzincan-Tunceli- Erzurum Junction, near Pülümür, 1280 m. a.s.l 30.8.65 Collected bz M. Avishai n. no.	F
1003	QUE001003	IL-MOR-MH209		TRUE	TRUE			OAK-MOR-578.fq.barcodeStripped	8932	Quercus acutissima	Quercus acutissima		good	Quercus acutissima	2013-08-21	Marlene Hahn, Marilyn Carle Satish Sachdev	fresh, frozen leaves		HIPP	USA	IL	DUPAGE	county	The Morton Arboretum: Quercus: K-99/20-05						Ascending tree 55' tall and 35' wide in good condition. Trunk bark blocky, furrowed and gray. Twigs yellowish gray; previous year gray. Fruit green, RHS #130-B.	Quercus acutissima Carruth.	Quercus acutissima				The Morton Arboretum	644-33*1	Arnold Arboretum of Harvard University (received as seed)	?
1011	QUE001011	IL-MOR-MH206		TRUE	TRUE			OAKS-MOR-585	7340	Quercus trojana	Quercus trojana		good	Quercus trojana	2013-08-21	Marlene Hahn	fresh, frozen leaves		HIPP	USA	IL	DUPAGE	county	The Morton Arboretum: Central Europe: AA-32/07-78						Irregular-shaped tree 4' tall and 2' wide. Trunk bark gray-brown. Twigs brown-green; previous year gray-brown.	Quercus trojana Webb	Quercus trojana				The Morton Arboretum	499-2005*1	Received as plant. Wild collected by Guy Sternberg, Starhill Forest Arboretum in the Kasnak Forest, Egirdir District, Isparta Province, Turkey.	F
1064	QUE001064	IL-MOR-MH230		TRUE	TRUE			OAK-MOR-608.nameFixed	3039	Quercus baronii	Quercus baronii		good	Quercus baronii	2013-08-29	Evelyn Means, Joyce Beck	fresh, frozen leaves		HIPP	USA	IL	DUPAGE	County	The Morton Arboretum, Quercus: K-94/53-93		na	na			Irregular-shaped tree 3' tall and 24" wide in fair condition. Multi- trunked (7). Trunk bark smooth and green/gray. Twigs brown and smooth; previous year gray	Quercus baronii Skan	Quercus baronii				The Morton Arboretum	903-2005*1	Seed from North America-China Plant Exploration Consortium (NACPEC) 2005 Gansu China Expedition, Lisle, Illinois. Wild collected by NACPEC 2005 G at Die Bu County, Gansu Province, China.	F	na	na	na	na	na	na	na		na
1103	QUE001103	21.10.2013	collected on 21.10.2013	TRUE	TRUE			OAK-MOR-735.fq.barcodeStripped	8035	Quercus ithaburensis	Quercus ithaburensis		good	Quercus ithaburensis	2013-10-21	Michael Avishai	fresh, frozen leaves		AVISHAI	Israel				Sharon: Ramoth Hashavim Village. Alonim Street 24							Quercus ithaburensis Decaisne	Quercus ithaburensis
1104	QUE001104	Coll #412		FALSE	TRUE			OAK-MOR-736.fq.barcodeStripped	8575	Quercus cerris	Quercus cerris		good	Quercus cerris	2013-10-17	Michael Avishai	fresh, frozen leaves		AVISHAI	Israel				Jerusalem Botanical Gardens							Quercus cerris L	Quercus cerris				Jerusalem Botanical Gardens	19650023	(wild collected) Plant cultivated at Jerusalem Botanical Garden. Turkey, Prov. Samsun. 3 Km S of Flavsa Villiage on railroad embankment.	?
1164	QUE001164	F7		FALSE	TRUE			PM_F7	6664	Notholithocarpus densiflorus	Notholithocarpus densiflorus		good	Notholithocarpus densiflorus					MANOS	NA	NA										Notholithocarpus densiflorus	Notholithocarpus densiflorus
1492	QUE001492	1995.12	1995,121	TRUE	TRUE			OAK-MOR-974	3611	Quercus baloot	Quercus baloot		good	Quercus baloot	20-27 August 2015	Marco C. Simeone			SIMEONE	England		Hampshire	County	Sir Harold Hillier Gardens							Quercus baloot	Quercus baloot				Sir Harold Hillier Gardens	1995.12	Khyber, Pakistan. Swat Valley, Kalam			na	na
1493	QUE001493	1999	1999,0004	TRUE	TRUE			OAK-MOR-975	3570	Quercus floribunda	Quercus floribunda		good	Quercus floribunda	20-27 August 2015	Marco C. Simeone			SIMEONE	England		Hampshire	County	Sir Harold Hillier Gardens							Quercus floribunda	Quercus floribunda				Sir Harold Hillier Gardens	1999	Pakistan. Kabcot Valley adjacent to Llobek Village			na	na
1494	QUE001494	1976.09	1976,087	TRUE	TRUE			OAK-MOR-1042	3426	Quercus semecarpifolia	Quercus semecarpifolia		good	Quercus semecarpifolia	20-27 August 2015	Marco C. Simeone			SIMEONE	England		Hampshire	County	Sir Harold Hillier Gardens							Quercus semecarpifolia	Quercus semecarpifolia				Sir Harold Hillier Gardens	1976.09	China			na	na
1495	QUE001495	1998.04	1998,038	TRUE	TRUE			OAK-MOR-977	4325	Quercus rehderiana	Quercus rehderiana		good	Quercus rehderiana	20-27 August 2015	Marco C. Simeone			SIMEONE	England		Hampshire	County	Sir Harold Hillier Gardens							Quercus pseudosemecarpifolia	Quercus pseudosemecarpifolia|=Q. rehderiana Hand.-Mazz.	Guido Grimm	2022-01-27	In the Flora of China Q. rehderiana Hand.-Mazz. is chosen over pseudosemecarpifolia A.Camus – shall I change it accordingly for the tree?	Sir Harold Hillier Gardens	1998.04	Yunnan, China. Dali-Lijiang, km 2253			na	na
1496	QUE001496	1998.04	1998,037	FALSE	TRUE			OAK-MOR-978	3324	Quercus dolicholepis	Quercus dolicholepis		good	Quercus dolicholepis	20-27 August 2015	Marco C. Simeone			SIMEONE	England		Hampshire	County	Sir Harold Hillier Gardens							Quercus dolicholepis	Quercus dolicholepis				Sir Harold Hillier Gardens	1998.04	Yunnan, China. Guishan, Lunan			na	na
1497	QUE001497	1999.04	1999,038	TRUE	TRUE			OAK-MOR-979	2452	Quercus aucheri	Quercus aucheri		good	Quercus aucheri	20-27 August 2015	Marco C. Simeone			SIMEONE	England		Hampshire	County	Sir Harold Hillier Gardens							Quercus aucheri	Quercus aucheri				Sir Harold Hillier Gardens	1999.04	Muğla, Turkey. Marmaris			na	na
1498	QUE001498	2001.07	2001,066	TRUE	TRUE			OAK-MOR-980	4296	Quercus ilex ssp. rotundifolia	Quercus ilex ssp. rotundifolia		good	Quercus ilex ssp. rotundifolia	20-27 August 2015	Marco C. Simeone			SIMEONE	England		Hampshire	County	Sir Harold Hillier Gardens							Quercus ilex ssp. rotundifolia	Quercus ilex ssp. rotundifolia				Sir Harold Hillier Gardens	2001.07	Badajoz, Spain. Higuera de Vargos			na	na
1499	QUE001499	1998.04	1998,039	FALSE	TRUE			OAK-MOR-981	6221	Quercus variabilis	Quercus variabilis		good	Quercus variabilis	20-27 August 2015	Marco C. Simeone			SIMEONE	England		Hampshire	County	Sir Harold Hillier Gardens							Quercus variabilis	Quercus variabilis				Sir Harold Hillier Gardens	1998.04	Yunnan, China. Manwan-Jing Dong, summit of pass			na	na
1500	QUE001500	1981.17	1981,169	TRUE	TRUE			OAK-MOR-982	7023	Quercus chenii	Quercus chenii		good	Quercus chenii	20-27 August 2015	Marco C. Simeone			SIMEONE	England		Hampshire	County	Sir Harold Hillier Gardens							Quercus chenii	Quercus chenii				Sir Harold Hillier Gardens	1981.17	China			na	na
1501	QUE001501	1977.22	1977,224	TRUE	TRUE			OAK-MOR-983	6379	Quercus afares	Quercus afares		good	Quercus afares	20-27 August 2015	Marco C. Simeone			SIMEONE	England		Hampshire	County	Sir Harold Hillier Gardens							Quercus afares	Quercus afares				Sir Harold Hillier Gardens	1977.22	Zitouna, Algeria. Ain Zena			na	na
1502	QUE001502	1977.45	1977,448	TRUE	TRUE			OAK-MOR-1040	4151	Quercus castaneifolia	Quercus castaneifolia		good	Quercus castaneifolia	20-27 August 2015	Marco C. Simeone			SIMEONE	England		Hampshire	County	Sir Harold Hillier Gardens							Quercus castaneifolia	Quercus castaneifolia				Sir Harold Hillier Gardens	1977.45	Māzandarān, Iran. Nushahr			na	na
1503	QUE001503	1994.12	1994,117	FALSE	TRUE			OAK-MOR-985	5576	Quercus suber	Quercus suber		good	Quercus suber	20-27 August 2015	Marco C. Simeone			SIMEONE	England		Hampshire	County	Sir Harold Hillier Gardens							Quercus suber	Quercus suber				Sir Harold Hillier Gardens	1994.12	Albufeira, Portugal. Albufeira			na	na
1504	QUE001504	1977.54	1977,541	FALSE	TRUE			OAK-MOR-986	5577	Quercus crenata 'Lucombeana'	Quercus crenata cv. Lucombeana		OK	Quercus crenata cv. Lucombeana	20-27 August 2015	Marco C. Simeone			SIMEONE	England		Hampshire	County	Sir Harold Hillier Gardens							Quercus crenata 'Lucombeana'	Quercus crenata 'Lucombeana'				Sir Harold Hillier Gardens	1977.54	NA	?		na	na
1506	QUE001506	2000.04	2000,044	TRUE	TRUE			OAK-MOR-988	2752	Quercus lusitanica	Quercus lusitanica		good	Quercus lusitanica	20-27 August 2015	Marco C. Simeone			SIMEONE	England		Hampshire	County	Sir Harold Hillier Gardens							Quercus lusitanica	Quercus lusitanica				Sir Harold Hillier Gardens	2000.04	Alentejo, Portugal. Ponte de Sor			na	na
1507	QUE001507	2003.08	2003,081	FALSE	TRUE			OAK-MOR-989	2671	Quercus pontica	Quercus pontica		good	Quercus pontica	20-27 August 2015	Marco C. Simeone			SIMEONE	England		Hampshire	County	Sir Harold Hillier Gardens							Quercus pontica K. Koch	Quercus pontica K. Koch				Sir Harold Hillier Gardens	2003.08	Ajara, Georgia. Keda			na	na
1508	QUE001508	2002.08	2002,078	TRUE	TRUE			OAK-MOR-990	2030	Quercus vulcanica	Quercus vulcanica		good	Quercus vulcanica	20-27 August 2015	Marco C. Simeone			SIMEONE	England		Hampshire	County	Sir Harold Hillier Gardens							Quercus vulcanica	Quercus vulcanica				Sir Harold Hillier Gardens	2002.08	Isparta, Turkey. Kasnak Forest			na	na
1509	QUE001509	2006.03	2006,028	TRUE	TRUE			OAK-MOR-1041	3694	Quercus frainetto	Quercus frainetto		good	Quercus frainetto	20-27 August 2015	Marco C. Simeone			SIMEONE	England		Hampshire	County	Sir Harold Hillier Gardens							Quercus frainetto	Quercus frainetto				Sir Harold Hillier Gardens	2006.03	Hungary			na	na
1510	QUE001510	1976.1	1976,099	TRUE	TRUE			OAK-MOR-992	3249	Quercus infectoria	Quercus infectoria		good	Quercus infectoria	20-27 August 2015	Marco C. Simeone			SIMEONE	England		Hampshire	County	Sir Harold Hillier Gardens							Quercus infectoria	Quercus infectoria				Sir Harold Hillier Gardens	1976.1	NA	?		na	na
1512	QUE001512	1996,XXX	Marco Cosimo Simeone (JPN)	FALSE	FALSE			OAK-MOR-994	3945	Quercus phillyreoides			NO CLEANED NAME	Quercus phillyreoides		Marco Cosimo Simeone (JPN)			SIMEONE	Japan											Quercus phyllireoides	Quercus phyllireoides|=Quercus phillyreoides			MH- I think this is probably a typo/misspelling of Q. phillyreoides…..
1513	QUE001513	1982.03	1982,0337	TRUE	TRUE			OAK-MOR-995	4728	Quercus petraea	Quercus petraea		good	Quercus petraea	20-27 August 2015	Marco C. Simeone			SIMEONE	England		Hampshire	County	Sir Harold Hillier Gardens							Quercus petraea (Matt.) Liebl.	Quercus petraea (Matt.) Liebl.				Sir Harold Hillier Gardens	1982.03	n/d	?		na	na
1515	QUE001515	2003.08	2003,0809	TRUE	TRUE			OAK-MOR-997	4642	Quercus gujavifolia	Quercus gujavifolia		good	Quercus gujavifolia	20-27 August 2015	Marco C. Simeone			SIMEONE	England		Hampshire	County	Sir Harold Hillier Gardens							Quercus gujavifolia	Quercus gujavifolia				Sir Harold Hillier Gardens	2003.08	Yunnan, China. Yulong Shan			na	na
1559	QUE001559	TUS-1-2_JS	1-2	FALSE	TRUE			OAK-MOR-1055	6629	Quercus ithaburensis	Quercus ithaburensis		good	Quercus ithaburensis	20-30 September 2015	Jean Stephan			SIMEONE	Lebanon	Akkar			Noura							Q. ithaburensis	Q. ithaburensis				NA	NA	NA	F
1562	QUE001562	TUS-4-1_JS	4-1	FALSE	TRUE			OAK-MOR-1060	6328	Quercus cerris	Quercus cerris		good	Quercus cerris	20-30 September 2015	Jean Stephan			SIMEONE	Lebanon	Zgharta			Ehden Nature reserve							Q. cerris	Q. cerris				NA	NA	NA	F
1564	QUE001564	TUS-4-2_JS	4-2	TRUE	TRUE			OAK-MOR-1061	8590	Quercus cerris	Quercus cerris		good	Quercus cerris	20-30 September 2015	Jean Stephan			SIMEONE	Lebanon	Zgharta			Ehden Nature reserve							Q. cerris	Q. cerris				NA	NA	NA	F
1599	QUE001599	TUS-MC16_JE	s.n.	TRUE	TRUE			OAK-MOR-1142	5419	Quercus macranthera	Quercus macranthera		good	Quercus macranthera	1-10 September 2016	Zhana Ekhvaia			SIMEONE	Georgia	Trialeti			Ateni								Quercus macranthera				NA	NA	NA	F
1601	QUE001601	TUS13-010	s.n.	TRUE	TRUE			OAK-MOR-1144	10660	Quercus suber	Quercus suber		good	Quercus suber	October 2016.	Fazia Krouchi			SIMEONE	Algeria	Médéa			Berrouaghia								Quercus suber				NA	NA	NA	F
1986	QUE001986	TUS13-005		TRUE	TRUE			OAK-MOR-001218	5282	Quercus pubescens	Quercus pubescens		good	Quercus pubescens	20-30 May 2017	Marco Cosimo Simeone	unclear- in newspapers during shipment		SIMEONE	Italy	Latium			Viterbo, "Bagni", along the Bachelet road		along road					Quercus pubescens	Quercus pubescens				NA	NA	NA	F
1988	QUE001988	TUS13-013		TRUE	TRUE			OAK-MOR-001152	6339	Quercus coccifera	Quercus coccifera		good	Quercus coccifera	20-30 May 2017	Marco Cosimo Simeone	unclear- in newspapers during shipment		SIMEONE	Italy	Apulia			Bari							Quercus coccifera	Quercus coccifera				NA	NA	NA	F
1989	QUE001989	TUS13-012		FALSE	TRUE			OAK-MOR-001153	2737	Quercus faginea	Quercus faginea		good	Quercus faginea	1-10 June 2017	Javier Lopez Tirado	unclear- in newspapers during shipment		SIMEONE	Spain	Andalusia			Cordoba							Quercus faginea	Quercus faginea				NA	NA	NA	F
1990	QUE001990	TUS13-015		FALSE	TRUE			OAK-MOR-001219	4270	Quercus coccifera	Quercus coccifera		good	Quercus coccifera	1-10 June 2017	Javier Lopez Tirado	held up in customs; unclear- in newspapers during shipment	2017-07-01	SIMEONE	Spain	Andalusia			Jaen							Quercus coccifera	Quercus coccifera				NA	NA	NA	F
2667	QUE002667	s.n. - Simeone	s.n	TRUE	TRUE			OAK-MOR-1145	9547	Quercus calliprinos	Quercus calliprinos		good	Quercus calliprinos	20-30 September 2015	Magda Bou-Dagher Kharrat	leaf material	yes	SIMEONE	Lebanon	Danniyeh			Mrebbine							Quercus calliprinos	Quercus calliprinos				NA	NA	NA	F
2668	QUE002668	TUS13-009	Marco s.n.	TRUE	TRUE			OAK-MOR-1146	9299	Quercus ilex	Quercus ilex		good	Quercus ilex	October 2016.	Fazia Krouchi	leaf material	yes	SIMEONE	Algeria	Médéa			Médéa							Quercus ilex	Quercus ilex				NA	NA	NA	F
[truncated: 52 more columns]
