# Supplementary material for: Niche evolution in a northern temperate tree lineage: biogeographical legacies in cork oaks (Quercus section Cerris)
Source: Ann Bot. 2023 Feb 20;131(5):769–87. doi: 10.1093/aob/mcad032 (PMC10184457; doi:10.1093/aob/mcad032)
Supplement: mcad032_suppl_Supplementary_Data [file mcad032_suppl_supplementary_data.zip › Supplementary Table 5 posteriors_3_FBD_runs.xlsx]

## Sheet: Suppl Table 5
parameter	r1 - mean [CI] -- Used in main text	r2 - mean_CI	r3 - mean_CI
posterior	-722278 [-722307, -722251]	-722283 [-722311, -722253]	-722276 [-722301, -722251]
likelihood	-721946 [-721957, -721935]	-721946 [-721957, -721935]	-721946 [-721957, -721935]
prior	-332.4 [-358.2, -307]	-336.6 [-363.4, -310.4]	-330 [-353.2, -308.2]
treeLikelihood.cerris	-721946 [-721957, -721935]	-721946 [-721957, -721935]	-721946 [-721957, -721935]
TreeHeight	55.8 [52, 59.5]	56.2 [52.9, 59.3]	57.7 [55.6, 59.7]
mutationRate	1 [1, 1]	1 [1, 1]	1 [1, 1]
proportionInvariant	0.8 [0.8, 0.9]	0.8 [0.8, 0.9]	0.8 [0.8, 0.9]
gammaShape	0.7 [0.6, 0.9]	0.8 [0.6, 1]	0.8 [0.6, 1]
rateAC	0.3 [0.3, 0.3]	0.3 [0.3, 0.3]	0.3 [0.3, 0.3]
rateAG	0.9 [0.9, 1]	0.9 [0.9, 1]	0.9 [0.9, 1]
rateAT	0.3 [0.3, 0.3]	0.3 [0.3, 0.3]	0.3 [0.3, 0.3]
rateCG	0.3 [0.3, 0.4]	0.3 [0.3, 0.4]	0.3 [0.3, 0.4]
rateGT	0.3 [0.3, 0.3]	0.3 [0.3, 0.3]	0.3 [0.3, 0.3]
ucldMean	0.1 [0, 0.5]	0.1 [0, 0.6]	0 [0, 0]
ucldStdev	2 [0.4, 4.3]	2.4 [0.4, 4.3]	0.5 [0.4, 0.7]
rate.mean	0 [0, 0]	0 [0, 0]	0 [0, 0]
rate.variance	0 [0, 0]	0 [0, 0.1]	0 [0, 0]
rate.coefficientOfVariation	3.4 [0.4, 9.8]	4.1 [0.4, 10.7]	0.6 [0.4, 0.7]
FBD	-315.2 [-341.6, -290.1]	-318.4 [-343.8, -293.4]	-317.1 [-341, -296]
diversificationRateFBD	0 [0, 0.1]	0 [0, 0.1]	0 [0, 0]
turnoverFBD	0.6 [0.4, 0.8]	0.6 [0.4, 0.8]	0.6 [0.4, 0.8]
samplingProportionFBD	0.5 [0.4, 0.6]	0.5 [0.4, 0.6]	0.5 [0.5, 0.6]
originFBD	57.7 [54, 60]	57.9 [54.8, 60]	58.8 [56.8, 60]
SACountFBD	37.8 [32, 42]	37.6 [32, 42]	38.5 [34, 43]
mrca.date-backward(alnifolia)	19.5 [18.6, 23.6]	19.7 [18.5, 24.8]	19.6 [19.1, 22.8]
mrca.date-backward(castaneifolia)	3.6 [3.5, 3.5]	4.9 [4.8, 4.8]	3.6 [3.5, 3.5]
mrca.date-backward(cerris1)	10.8 [4.4, 15.7]	11.3 [6.4, 16.7]	12.3 [8.6, 16]
mrca.date-backward(cerris_aegilops)	12.6 [10, 18.5]	14.5 [12.7, 20.5]	13.6 [12.4, 17]
mrca.date-backward(cerris_all)	50.8 [49.6, 55.3]	52.6 [52.1, 55.3]	53.7 [52.6, 56.7]
mrca.date-backward(cerris_eastAsia)	35.5 [35, 38.5]	36.2 [35, 42.7]	35.1 [35, 36.1]
mrca.date-backward(cerris_wEurasia)	35.2 [33.9, 39.9]	34.6 [31.5, 42.3]	33.1 [32.2, 36.1]
mrca.date-backward(floribunda)	33.2 [33, 34.7]	33.3 [33, 35.6]	33.1 [33, 33.9]
mrca.date-backward(ilex_all)	51.8 [50.9, 55.2]	51.2 [49.9, 54.7]	55.1 [54.8, 56.8]
mrca.date-backward(ilex_clade)	21.1 [18.5, 25.8]	21.9 [18.9, 27.1]	21.2 [18.8, 24.9]
mrca.date-backward(ilex_semecarpifolia)	34.9 [34.4, 37.6]	35.2 [34.9, 37.4]	34.3 [34.2, 35.5]
mrca.date-backward(ilex_westbound)	33.4 [31, 39.1]	33.9 [31, 39.6]	32.8 [31, 37.5]
mrca.date-backward(not_cyclobalanopsis)	54.2 [50.9, 58.1]	54.6 [52.1, 57.9]	56.7 [54.8, 58.7]
freqParameter.1	0.3 [0.3, 0.3]	0.3 [0.3, 0.3]	0.3 [0.3, 0.3]
freqParameter.2	0.2 [0.2, 0.2]	0.2 [0.2, 0.2]	0.2 [0.2, 0.2]
freqParameter.3	0.2 [0.2, 0.2]	0.2 [0.2, 0.2]	0.2 [0.2, 0.2]
freqParameter.4	0.3 [0.3, 0.3]	0.3 [0.3, 0.3]	0.3 [0.3, 0.3]
