# Supplementary material for: Niche evolution in a northern temperate tree lineage: biogeographical legacies in cork oaks (Quercus section Cerris)
Source: Ann Bot. 2023 Feb 20;131(5):769–87. doi: 10.1093/aob/mcad032 (PMC10184457; doi:10.1093/aob/mcad032)
Supplement: mcad032_suppl_Supplementary_Data [file mcad032_suppl_supplementary_data.zip › Supplementary Table 2 Cerris fossils for dating.xlsx]

## Sheet: Suppl Table 2
													Age determination					Biome (Olson et al 2001)
Section	Taxon	Map number	Organ	Selection criterion	Branch/subtree	In xml	Spatio-temporal stamp	Geographic origin	Area code	Location	Time code	Age and age constraint	Radiometric [Rm] data	Palaeomagnetic [Pm] data	Bivalves, dinocysts (correlation)	Mammals, vertrebrates (correlation)	Lithostratigraphic correlation	Tropical & Subtropical Coniferous Forests	Tropical & Subtropical Moist Broadleaf Forests	Temperate Broadleaf Forests	Mediterranean Forests, Woodlands & Scrubs	Temperate Conifer Forest	Category according biome	Major Köppen climate types	Category according climate zones	Reference	Köppen assessment
CYC	Quercus paleocarpa Manchester	1	Fruit	Apomorphy based	Quercus section Cyclobalanopsis	[same]	WNA:EEo	Oregon, Clarno, Nut beds	WNA	44°33′21″N, 119°38′43″W	[1]EEo	Late early Eocene, 48.32±0.11 Ma	+			M			+					Aw, Cf, Cw		Manchester 1994; Manchester 2011	Qualitative
CER	Quercus sp. 4 [aff. Quercus section Cerris]	4	Pollen	Phylogenetic	Quercus section Cerris	~sp4	NEA:EEo	Russian Far East, Skhotovo Basin	NEA	43°19'5.62"N, 132°21'17.76"E	[1]EEo	Ypresian, early Eocene, 56–47.8 Ma					+		+				0|Moist-Subtropical	Cf, Cw	1|Meridio-Nemoral	Narishkina & Evstigneeva 2020; Pavlyutkin et al. 2020	Qualitative
ILE	Quercus sp. 6, sp.7 (aff. Heterobalanus) [→ sect. Ilex]	4	Pollen	Phylogenetic	Quercus section Ilex	~sp6	NEA:EEo	Russian Far East, Skhotovo Basin	NEA	43°19'5.62"N, 132°21'17.76"E	[1]EEo	Ypresian, early Eocene, 56–47.8 Ma					+		+					Cf, Cw		Narishkina & Evstigneeva 2020; Pavlyutkin et al. 2020	Qualitative
CYC	Quercus tibetensis Xu et al.	3	Leaf	Apomorphy based	Quercus section Cyclobalanopsis	[same]	HIM:E/O	SE Tibet, Markam Basin, Lawula Fm, MK1 section	HIM	29°45′ N, 098°26′E	[3]E/O	Eocene/Oligocene boundary, 34.7±0.5–33.4±0.5 Ma	+						+					Cf, Cw		Xu et al. 2016; Su et al. 2018	Qualitative
CYC	Quercus shangcunensis Liu, Han & Jin	2	Fruit	Apomorphy based	Quercus section Cyclobalanopsis	[same]	SEA:E/O	Guangdong, Shangcun Fm, Maoming Basin	SEA	21°70′N, 110°89′E	[3]E/O	Middle Eocene to early Oligocene, c. 42–32 Ma		+					+					Cf, Cw		Herman et al. 2017; Liu et al. 2018	Qualitative
ILE	OTU68, OTU71	5	Leaf	Apomorphy based	Quercus section Ilex	~68_71	SEA:LEo	Hainan Island, Changchang Fm	SEA	19.631463°N, 110.445049°E	[2]LEo	Lutetian to Bartonian, c. 48 –38 Ma					+		+					Cf		Spicer et al. 2014	Qualitative
ILE	Quercus type IB	5	Pollen	Phylogenetic	Quercus section Ilex	[same]	SEA:LEo	Hainan Island, Changchang Fm	SEA	19.631463°N, 110.445049°E	[2]LEo	Lutetian to Bartonian, c. 48 –38 Ma					+		+					Cf		Hofmann 2010	Qualitative
ILE	MT22 [Suppl. Fig. 2]	6	Leaf	Apomorphy based	semecarpifolia ... rehderiana	[same]	HIM:LEo	SE Tibet, Markam Basin, Lawula Fm, MK3 section	HIM	29°45′N, 098°26′E	[2]LEo	Priabonian, 35.5±0.3–34.6±0.8 Ma	+						+					Cf, Cw		Su et al. 2018	Qualitative
ILE	MT25 [Suppl. Fig. 3]	3	Leaf	Apomorphy based	semecarpifolia ... rehderiana	[same]	HIM:E/O	SE Tibet, Markam Basin, Lawula Fm, MK1 section	HIM	29°45′N, 098°26′E	[3]E/O	Eocene/Oligocene boundary, 34.7±0.5–33.4±0.5 Ma	+					+						Cf, Cw (Df, Dw)		Su et al. 2018	Qualitative
ILE	MT5 [Suppl. Fig. 4]	7	Leaf	Apomorphy based	floribunda	[same]	HIM:EOl	SE Tibet, Markam Basin, Lawula Fm, MK4 section	HIM	29°45′N, 098°26′E	[4]EOl	Early Rupelian, c. 33 Ma	+				+	+						Cf, Cw (Df, Dw)		Su et al. 2018	Qualitative
ILE	Quercus Group Ilex	14	Pollen	Phylogenetic	baloot … ilex	[same]	WEA:EOl	C Europe, Germany, Cospuden, Böhlen Fm, Espenhain-Zwenkau-layers	WEA	51°16'10''N, 12°20'7''E	[4]EOl	Middle Rupelian, c. 31 Ma			D				+					Cf		Denk et al. 2012; Standke et al. 2010	Qualitative
ILE	Quercus sosnowskyii Kolak.	9	Leaf	Apomorphy based	alnifolia	…1	WEA:EMi	Turkey, Ankara, Kızılçahaman, Beşkonak	WEA	40°37'38.93"N, 32°41'31.89"E	[6]EMi	Early Burdigalian, 20–18 Ma	+						+					Cf		Denk et al. 2017a, b	Quantitative
ILE	Quercus sosnowskyii Kolak.	10	Leaf	Apomorphy based	alnifolia	…2	WEA:MMi	Turkey, Muğla, Eskihisar, Tınaz	WEA	37°14'31.06"N, 28°10'27.42"E	[7]MMi	MN6, middle Miocene, c. 14 Ma	+			V			→	←				Cf		Güner et al. 2017	Quantitative
ILE	Quercus sosnowskyii Kolak.	13	Leaf	Apomorphy based	alnifolia	…3	WEA:LMi	Greece, Vegora	WEA	40°40'55.45"N, 21°42'7.48"E	[8]LMi	Messinian, Rm: 5.97±0.07 Ma; Pm: 6.45 Ma							→	←				Cf		Kvaček et al. 2002; Steenbrink et al. 2006	Quantitative
ILE	Quercus sosnowskyii Kolak.	8	Leaf	Apomorphy based	alnifolia	…4	WEA:LMi	Georgia, Abkhasia, Kodor	WEA	42°58'31.06"N, 41°29'16.46"E	[8]LMi	Pontian, Messinian, 7.2–5.3 Ma					+		+					Cf		Kolakovsky 1964	Qualitative
ILE	Quercus drymeja Unger, Q. mediterranea Unger	11	Leaf	Apomorphy based	aucheri … ilex	…1	WEA:EMi	Turkey, Deniş, Soma Fm	WEA	39°15'21.41"N, 27°43'50.94"E	[6]EMi	Early Burdigalian, 20–17 Ma	+			V			+					Cf		Kaya et al. 2007; Ersoy et al. 2014; Denk et al. 2017a	Qualitative
ILE	Quercus drymeja Unger, Q. mediterranea Unger	9	Leaf	Apomorphy based	aucheri … ilex	…2	WEA:EMi	Turkey, Ankara, Kızılçahaman, Beşkonak, Güvem Fm	WEA	40°37'38.93"N, 32°41'31.89"E	[6]EMi	Early Burdigalian, 20–18 Ma	+						+					Cf		Denk et al. 2017b	Quantitative
ILE	Quercus drymeja Unger, Q. mediterranea Unger	12	Leaf	Apomorphy based	aucheri … ilex	…3	WEA:EMi	Greece, Euboea, Kimi	WEA	38°38'11.11"N, 24° 6'9.84"E	[6]EMi	MN4, middle Burdigalian, 17–16.5 Ma				V			+					Cf		Velitzelos et al. 2014	Qualitative
ILE	Quercus drymeja Unger	15	Leaf	Apomorphy based	aucheri … ilex	[same]	WEA:LMi	Spain, La Cerdana	WEA	42°22'29.52"N, 1°46'40.65"E	[8]LMi	MN9–MN10, Tortonian, 11.1–8.7 Ma				V			→	←				Cf		Barron 1996	Qualitative
CER	Quercus ishikariensis Tanai	16	Leaf	Apomorphy based	stem Quercus section Cerris	[same]	NEA:LEo	Hokkaido, Yubari, Ishikari coal field	NEA	43°22'44.21"N, 141°34'16.39"E	[2]LEo	Lutetian to Bartonian, c. 48 –38 Ma					+		→	←		+	2|Nemoral	Cf	1|Meridio-Nemoral	Tanai 1995	Qualitative
CER	Quercus nagatoensis Tanao & Uemura	19	Leaf	Apomorphy based	chenii variabilis acutissima	[same]	NEA:E/O	Honshu, Noda flora, Hioki Group	NEA	34°23'5.83"N, 131° 2'11.91"E	[3]E/O	Eocene-Oligocene boundary, c. 35 Ma	+						+				0|Moist-Subtropical	Cf	0|Moist-Subtropical	Tanai & Uemura 1991	Qualitative
CER	Quercus gracilis (Pavlyutkin) Pavlyutkin	20	Leaf	Apomorphy based	chenii variabilis acutissima	[same]	NEA:EOl	Russian Far East, Kraskino Flora	NEA	42°43'37.14"N, 130°43'28.28"E	[4]EOl	Early Oligocene, 34–30 Ma	(*)				+		+				0|Moist-Subtropical	Cf	0|Moist-Subtropical	Pavlyutkin et al. 2015; Tanai & Uemurae 1994	Qualitative
CER	Quercus miovariabilis Hu & Chaney	18	Leaf	Apomorphy based	chenii variabilis acutissima	…1	NEA:EMi	Honshu, Noto Peninsula, Yanagita Fm, Noroshi Flora	NEA	37°31'32.02"N, 137°19'22.20"E	[6]EMi	Early Burdigalian, 20–17 Ma	+						→	←		+	2|Nemoral	Cf	1|Meridio-Nemoral	Ishida 1970; Yamada et al. 2014	Qualitative
CER	Quercus cerrisaecarpa Kolak.	21	Fruit	Apomorphy based	chenii variabilis acutissima	…1	NEA:MMi	Shandong, Xie jie He village, Shanwang diatomite open cast mine	NEA	36°54'N, 118°20'E	[7]MMi	Middle Miocene, 17.5–15 Ma; late early Miocene, 18.5–17.5	+	+		+			+				0|Moist-Subtropical	Cf	0|Moist-Subtropical	Song et al. 2000; Yu et al. 2017	Qualitative
CER	Quercus miovariabilis Hu & Chaney	17	Leaf	Apomorphy based	chenii variabilis acutissima	…2	NEA:LMi	C Honshu, Nagano, Ogawa Fm, Sashkiri Flora	NEA	36°27'1.16"N, 138° 6'5.92"E	[8]LMi	Late Miocene, 7.9–5.3±0.3	+							+			2|Nemoral	Cf	1|Meridio-Nemoral	Ozaki 1991	Qualitative
CER	Quercus kraskinensis Pavlyutkin	20	Leaf	Apomorphy based	crenata … cerris	[same]	NEA:EOl	Russian Far East, Kraskino Flora	NEA	42°43'37.14"N, 130°43'28.28"E	[4]EOl	Early Oligocene, 34–30 Ma	(*)				+		+				0|Moist-Subtropical	Cf	0|Moist-Subtropical	Pavlyutkin et al. 2015; Tanai & Uemurae 1994	Qualitative
CER	Quercus Group [= Section] Cerris	28	Pollen	Phylogenetic	crenata … cerris	[same]	WEA:EMi	C Europe, Germany, Altmittweida	WEA	50°57'54.80"N, 12°57'3.41"E	[6]EMi	Aquitanian, early Miocene, 23–20.5 Ma					+		+				0|Moist-Subtropical	Cf	0|Moist-Subtropical	Kmenta 2011; Standke et al. 2010	Qualitative
CER	Quercus kubinyii (Kováts) Czeczott	10	Leaf	Apomorphy based	crenata … cerris	…1	WEA:MMi	Turkey, Muğla, Eskihisar, Tınaz	WEA	37°14'31.06"N, 28°10'27.42"E	[7]MMi	MN6, middle Miocene, c. 14 Ma	+			V			→	←			1|Meridio-Nemoral	Cf	1|Meridio-Nemoral	Güner et al. 2017	Quantitative
CER	Quercus kubinyii (Kováts) Czeczott	29	Leaf	Apomorphy based	crenata … cerris	…2	WEA:MMi	C Europe, Germany, Achldorf	WEA	48°25'50.70"N, 12°21'18.75"E	[7]MMi	MN8-9, middle Miocene, 13.6–9.8 Ma				V			→	←			1|Meridio-Nemoral	Cf	1|Meridio-Nemoral	Knobloch 1986	Qualitative
CER	Quercus sapperi (Menzel) Mai	29	Fruit	Apomorphy based	crenata … cerris	…1	WEA:MMi	C Europe, Germany, Achldorf	WEA	48°25'50.70"N, 12°21'18.75"E	[7]MMi	MN8-9, middle Miocene, 13.6–9.8 Ma				V			→	←			1|Meridio-Nemoral	Cf	1|Meridio-Nemoral	Knobloch 1986	Qualitative
CER	Quercus kubinyii (Kováts) Czeczott	25	Leaf	Apomorphy based	crenata … cerris	[same]	WEA:MMi	C Europe, Hungary, Erdõbénye	WEA	48°16'4.41"N, 21°20'59.39"E	[7]MMi	Late Serravallian, c. 11 Ma			B		+		→	←			1|Meridio-Nemoral	Cf	1|Meridio-Nemoral	Erdei et al. 2011	Qualitative
CER	Quercus czeczottiae Hummel	27	Leaf	Apomorphy based	crenata … cerris	…1	WEA:M/P	C Europe, Poland, Ruszow	WEA	51°24'33.87"N, 15°10'4.88"E	[9]M/P	Messinian/Zanclean, c. 5–4 Ma					+			+			2|Nemoral	Cf, Df	2|Nemoral	Hummel 1983	Qualitative
CER	Quercus cerrisaecarpa Kolak.	27	Fruit	Apomorphy based	crenata … cerris	…2	WEA:M/P	C Europe, Poland, Ruszow	WEA	51°24'33.87"N, 15°10'4.88"E	[9]M/P	Messinian/Zanclean, c. 5–4 Ma					+			+			2|Nemoral	Cf, Df	2|Nemoral	Hummel 1983	Qualitative
CER	Quercus sapperi (Menzel) Mai	27	Fruit	Apomorphy based	crenata … cerris	…2	WEA:M/P	C Europe, Poland, Ruszow	WEA	51°24'33.87"N, 15°10'4.88"E	[9]M/P	Messinian/Zanclean, c. 5–4 Ma					+			+			2|Nemoral	Cf, Df	2|Nemoral	Hummel 1983	Qualitative
CER	Quercus aff. cerris (orig. Quercus sp. 1)	26	Leaf	Apomorphy based	cerris	…1	WEA:Pl	Albania, Korçë Pref., Bezhani	WEA	40°25'55.15"N, 20°44'11.70"E	[9]Pl	Calabrian, early Pleistocene, 1.8–0.774 Ma								+	+		3|Meridional	Cf, Cs	3|Meridional	Kleinhölter 2004; Denk et al. 2021a	Qualitative
CER	Quercus aff. cerris (orig. Quercus sp. 2)	26	Leaf	Apomorphy based	cerris	…2	WEA:Pl	Albania, Korçë Pref., Bezhani	WEA	40°25'55.15"N, 20°44'11.70"E	[9]Pl	Calabrian, early Pleistocene, 1.8–0.774 Ma								+	+		3|Meridional	Cf, Cs	3|Meridional	Kleinhölter 2004; Denk et al. 2021a	Qualitative
CER	Quercus sect. Cerris sp.	26	Pollen	Phylogenetic	cerris	~Cerris	WEA:Pl	Albania, Korçë Pref., Bezhani	WEA	40°25'55.15"N, 20°44'11.70"E	[9]Pl	Calabrian, early Pleistocene, 1.8–0.774 Ma								+	+		3|Meridional	Cf, Cs	3|Meridional	Denk et al. 2019	Qualitative
CER	Quercus aff. Cerris	23	Leaf	Apomorphy based	cerris	…3	WEA:Pl	Greece, Atalanti	WEA	38°39'15.56"N, 22°59'53.39"E	[9]Pl	Pliocene, 5.3–2.6 Ma					+		+				0|Moist-Subtropical	Cf	0|Moist-Subtropical	Velitzelos et al. 2014	Qualitative
CER	Quercus schoetzii Erw.Knobloch	29	Leaf	Apomorphy based	macrolepis … ithaburensis	[same]	WEA:MMi	C Europe, Germany, Achldorf	WEA	48°25'50.70"N, 12°21'18.75"E	[7]MMi	MN8-9, middle Miocene, 13.6–9.8 Ma				V			→	←			1|Meridio-Nemoral	Cf	1|Meridio-Nemoral	Knobloch 1987	Qualitative
CER	[Quercus sp.]	13	Leaf	Apomorphy based	macrolepis … ithaburensis	[same]	WEA:LMi	Greece, Vegora	WEA	40°40'55.45"N, 21°42'7.48"E	[8]LMi	Messinian, Rm: 5.97±0.07 Ma; Pm: 6.45 Ma	+	+					+				0|Moist-Subtropical	Cf	0|Moist-Subtropical	T. Denk unpublished material	Qualitative
CER	Quercus czeczottiae Hummel	30	Leaf	Apomorphy based	macrolepis … ithaburensis	…2	WEA:Pl	Italy, Florence, Meleto	WEA	43°39'41.69"N, 11°19'18.20"E	[9]Pl	Pliocene, 5.3–2.6 Ma					+		+				0|Moist-Subtropical	Cf	0|Moist-Subtropical	Fischer & Butzmann 2000, 2005	Qualitative
CER	Quercus aff. ithaburensis	24	Leaf	Apomorphy based	macrolepis … ithaburensis	[same]	WEA:Pl	Greece, Megalopolis, Makrision	WEA	37°24'40.53"N, 22° 9'58.28"E	[9]Pl	Pliocene, 5.3–2.6 Ma					+			+	+		3|Meridional	Cf, Cs	3|Meridional	Velitzelos et al. 2014	Qualitative
CER	Quercus aff. castaneifolia	24	Leaf	Apomorphy based	castaneifolia	[same]	WEA:Pl	Greece, Megalopolis, Makrision	WEA	37°24'40.53"N, 22° 9'58.28"E	[9]Pl	Pliocene, 5.3–2.6 Ma					+			+	+		3|Meridional	Cf, Cs	3|Meridional	Velitzelos et al. 2014	Qualitative
CER	Quercus kubinyii (Kováts) Czeczott	22	Leaf	Apomorphy based	crenata … cerris	…3	CAS:LOl	SW Siberia, Shish river, Zhuravka Fm	CAS	57°20'56.25"N, 74°33'49.56"E	[5]LOl	Chattian, late Oligocene, 27.82–23.03 Ma			D	V				+			2|Nemoral	Cf, Df	2|Nemoral	Denk et al. 2021b	Qualitative
CER	Quercus subgen. Cerris sect. Cerris	22	Pollen	Phylogenetic	crenata … cerris	~Cerris_2	CAS:LOl	SW Siberia, Shish river, Zhuravka Fm	CAS	57°20'56.25"N, 74°33'49.56"E	[5]LOl	Chattian, late Oligocene, 27.82–23.03 Ma			D	V				+			2|Nemoral	Cf, Df	2|Nemoral	Denk et al. 2021b	Qualitative
CER	Quercus sect. Cerris sp.	31	Pollen	Phylogenetic	crenata … cerris	~Cerris_3	WEA:MMi	Denmark, Søby-Fasterholt	WEA	56° 0'55.80"N, 9° 4'0.68"E	[7]MMi	Early middle Miocene (early Langhian), 17–15 Ma			D				→	←			1|Meridio-Nemoral	Cf	1|Meridio-Nemoral	Denk & Bouchal 2021	Qualitative
CER	Quercus kubinyii (Kováts) Czeczott	31	Leaf	Apomorphy based	crenata … cerris	…4	WEA:MMi	Denmark, Søby-Fasterholt	WEA	56° 0'55.80"N, 9° 4'0.68"E	[7]MMi	Early middle Miocene (early Langhian), 17–15 Ma			D				→	←			1|Meridio-Nemoral	Cf	1|Meridio-Nemoral	Denk & Bouchal 2021	Qualitative
Uncertain taxonomy; not included for dating					castaneifolia	castaneifolia.prior			CAS	Central Asia (SW. Siberia)			(*)	correlation with adjacent floras					→←	Ecotone			2|TBMF	Cfa	1|Meridio-Nemoral	acutissima
					cerris	cerris1.prior			HIM	Himalayan corridor (SE. Tibet)													2|TBMF	Cfa restricted	0|Moist-Subtropical	chenii
					macrolepis … ithaburensis	cerris_aegilops.prior			NEA	Northern East Asia (NE. China, Russian Far East, Japan)													2|TBMF	Cf + Cw	2|Nemoral	variabilis
					chenii variabilis acutissima	cerris_eastAsia.prior			SEA	Southern East Asia (S. China)													4|MFWS	Csa + Cxb	3|Meridional	crenata
					crenata … cerris	cerris_wEurasia.prior (contains: castaneifolia, cerris1, ~aegilops, ~eastAsia)			WEA	Western Eurasia (Denmark to Georgia)													4|MFWS	Csa	4|Full-Mediterranean	suber
					Quercus section Cerris	cerris_all.prior (contains: cerris_eastAsia, ~wEurasia)			WNA	Western North America (Oregon)													2|TBMF	Csa	4|Full-Mediterranean	brantii
					stem Quercus section Cerris	cerris_all.prior																	4|MFWS	Csa	4|Full-Mediterranean	ithaburense
					alnifolia	alnifolia.prior																	4|MFWS	Csa	4|Full-Mediterranean	macrolepis
					aucheri … ilex	ilex_clade.prior																	3|TCF	Csa*	3|Meridional	afares
					stem semecarpifolia gujavifolia pseudosemecarpifolia	ilex_semecarpifolia.prior																	4|MFWS	Csa + Cxb	3|Meridional	libani
					floribunda	floribunda.prior																	4|MFWS	Csa + Cxb	3|Meridional	trojana
					baloot … ilex	ilex_westbound.prior (contains: alnifolia, ilex_clade)																	4|MFWS	Csa	4|Full-Mediterranean	euboica
					Quercus section Ilex	ilex_all.prior (contains: floridbunda, ilex_semecarpifolia, ~westbound)																	2|TBMF	Csa*	3|Meridional	castaneifolia
					stem Quercus section Ilex	ilex_all.prior																	4|MFWS	Csa	4|Full-Mediterranean	look
																							4|MFWS	Csa + Cxb	3|Meridional	cerris
																							Main biome type (→ Supplement 3A)	Main Köppen type (→ Supplement 3B)
																								*Aspect wise similar/approaching Cfb

## Sheet: References Suppl Table 2
Barrón E. 1996. Estudio tafonómico y análisis paleoecológico de la macro y microflora miocena de la cuenca de la Cerdaña. PhD thesis. Madrid: Universidad Complutense de Madrid, Facultad de Ciencias Biológicas.
Denk T, Grímsson F, Zetter R. 2012. Fagaceae from the early Oligocene of Central Europe: persisting new world and emerging old world biogeographic links. Review of Palaeobotany and Palynology 169: 7-20.
Denk T, Güner TH, Kvaček Z, Bouchal JM. 2017a. The early Miocene flora of Güvem (Central Anatolia, Turkey): a window into early Neogene vegetation and environments in the Eastern Mediterranean. Acta Palaeobotanica 57: 237-338.
Denk T, Velitzelos D, Güner TH, Bouchal JM, Grímsson F, Grimm GW. 2017b. Taxonomy and palaeoecology of two widespread western Eurasian Neogene sclerophyllous oak species: Quercus drymeja Unger and Q. mediterranea Unger. Review of Palaeobotany and Palynology 241: 98-128.
Denk T, Güner HT, Boucha, JM. 2019. Early Miocene climate and biomes of Turkey: Evidence from leaf fossils, dispersed pollen, and petrified wood. Palaeogeography, Palaeoclimatology, Palaeoecology 530: 236-248.
Denk T, Güner HT, Bouchal JM, Kallanxhi M-E. 2021a. The Pleistocene flora of Bezhan, southeast Albania: early appearance of extant tree species. Historical Biology 33: 283-305.
Denk T, Bouchal JM, Smirnov P, Trubin Y. 2021b. Late Oligocene leaf and pollen flora of Southwestern Siberia: Taxonomy, biogeography and palaeoenvironments. Historical Biology 33: 2951-2976.
Denk T, Bouchal JM. 2021. New Fagaceous pollen taxa from the Miocene Søby flora of Denmark and their biogeographic implications. American Journal of Botany 108: 1500-1524.
Erdei B, Hably L, Selmeczi I, Kordos L. 2011. Paleogene and Neogene localities in the North Hungarian Mountain Range. Studia botanica hungarica 42: 53-188.
Ersoy EY, Çemen İ, Helvacı C, Billor Z. 2014. Tectono-stratigraphy of the Neogene basins in Western Turkey: Implications for tectonic evolution of the Aegean Extended Region. Tectonophysics 635: 33-58.
Fischer TC, Butzmann R. 2000. Die mediterrane neogene Flora von Meleto (Valdarno, Italien). Paläobotanik, Paläoökologie und Pälaoklima. Flora Tertiaria Mediterranea 5(6): 1-187.
Fischer T., Butzmann R. 2005. The Pliocene macro-and microflora of lacustrine sediments from Meleto (Valdarno, N. Italy) and its ecological, palaeobiogeographical and climatic interpretation. Cainozoic research 5(1/2): 71-83.
Güner TH, Bouchal JM, Köse N, Göktas F, Mayda S, Denk T. 2017. Landscape heterogeneity in the Yatağan Basin (southwestern Turkey) during the middle Miocene inferred from plant macrofossils. Palaeontographica B 296(1-6): 113-171.
Herman AB, Spicer RA, Aleksandrova GN, Yang J, Kodrul TM, Maslova NP, Spicer TE, Chen G, Jin JH. 2017. Eocene–early Oligocene climate and vegetation change in southern China: evidence from the Maoming Basin. Palaeogeography, Palaeoclimatology, Palaeoecology 479: 126-137.
Hofmann C.‐C. 2010. Micro structure of Fagaceae pollen from Austria (Palaeocene/Eocene boundary) and Hainan Island (?Middle Eocene). 8th European Palaeobotany–Palynology Conference, 6–10 July 2010, Program and Abstracts, 119. Budapest, Hungary.
Hummel A. 1983. The Pliocene leaf flora from Ruszow near Zary in Lower Silesia, SW Poland. Praze Muzeum Ziemi 36: 9-104.
Ishida S. 1970. The Noroshi flora of Noto Peninsula, central Japan. Memoirs of the Faculty of Sciences Kyoto University, Series Geology and Mineralogy 37: 1-112.
Yu J, Zhao X, Pang X, Hilton J, Fu W, Zhao X, Song Z, Hu J, Lu L, Zhang H, Yang Z, Qiao W, Shi S. 2017. Redefining the age of the Cenozoic Shanwang Formation in Shanwang Basin. Acta Geologica Sinica 91: 1491-1492.
Kaya O, Ünay E, Göktaş F, Sarac G. 2007. Early Miocene stratigraphy of Central West Anatolia, Turkey: implications for the tectonic evolution of the Eastern Aegean area. Geological Journal 42: 85-109.
Kleinhölter K. 2004. Die pliozänen Floren des Ochrid- und Kolonja-Beckens (Südost-Albanien). Münstersche Forschungen zur Geologie und Paläontologie 99: 103-110.
Kmenta M. 2011. Die Mikroflora der untermiozänen Fundstelle Altmittweida, Deutschland. M.Sc. Thesis. Vienna, Austria: University of Vienna. http://othes.univie.ac.at/15964/
Knobloch E. 1986. Die Flora aus der Oberen Süßwassermolasse von Achldorf bei Vilsbiburg (Niederbayern). Documenta naturae 30: 14-48.
Kolakovsky AA. 1964. The Pliocene flora of Kodor. Sukhumi: Georgian Academy of Sciences (in Russian).
Kvaček Z, Velitzelos D, Velitzelos E. 2002. Late Miocene Flora of Vegora Macedonia N. Greece. Athens: Koralis.
Liu XY, Xu SL, Han M, Jin JH. 2019. An early Oligocene fossil acorn, associated leaves and pollen of the ring‐cupped oaks (Quercus subg. Cyclobalanopsis) from Maoming Basin, South China. Journal of Systematics and Evolution 57: 153-168.
Manchester SR. 1994. Fruits and seeds of the Middle Eocene nut beds flora, Clarno Formation, Oregon. Paleontographica Americana 58: 1-205.
Manchester SR. 2011. Fruits of Ticodendraceae (Fagales) from the Eocene of Europe and North America. International Journal of Plant Sciences 172: 1179-1187.
Naryshkina NN, Evstigneeva TA. 2020. Fagaceae in the Eocene palynoflora of the South of Primorskii Region: New data on taxonomy and morphology. Paleontological Journal 54: 429-439.
Ozaki K. 1991. Late Miocene and Pliocene floras in central Honshu, Japan. Yokohama: Bulletin of Kanagawa Prefectural Museum Natural Science Special lssue, 1-188.
Pavlyutkin BI. 2015. The genus Quercus (Fagaceae) in the early Oligocene flora of Kraskino, Primorskii Region. Paleontological Journal 49: 668-676.
Pavlyutkin BI, Petrenko TI, Chekryzhov IY, Nechaev VP, Moore TA. 2020. The plant biostratigraphy of the Cenozoic coal-bearing formations in Primorye, Russian Far East. International Journal of Coal Geology 220: 103414.
Song S, Krajewska K, Wang Y. 2000. The first occurrence of the Quercus section Cerris Spach fruits in the Miocene of China. Acta Palaeobotanica 40: 153-163.
Spicer RA, Herman AB, Liao W, Spicer TEV, Kodrul TM. 2014. Cool tropics in the Middle Eocene: Evidence from the Changchang flora, Hainan Island, China. Palaeogeography Palaeoclimatology Palaeoecology 412: 1-16.
Standke G, Escher D, Fischer J, Rascher J. 2010. Das Tertiär Nordwestsachsens – Ein geologischer Überblick. Dresden: Sächsisches Landesamt für Umwelt, Landwirtschaft und Geologie, 1-157.
Steenbrink J, Hilgen FJ, Krijgsman W, Wijbrans JR, Meulenkamp JE. 2006. Late Miocene to Early Pliocene depositional history of the intramontane Florina–Ptolemais–Servia Basin, NW Greece: Interplay between orbital forcing and tectonics. Palaeogeography, Palaeoclimatology, Palaeoecology 238: 151-178.
Su T, Spicer RA, Li S-H, Xu H, Huang J, Sherlock S, Huang Y-J, Li S-F, Wang L, Jia L-B, et al. 2019. Uplift, climate and biotic changes at the Eocene–Oligocene transition in south-eastern Tibet. National Science Review 6: 495-504.
Tanai T. 1995. Fagacean leaves from the Paleogene of Hokkaido, Japan. Bulletin-National Science Museum Tokyo Series C 21: 71-102.
Tanai T, Uemura K. 1991. The Oligocene Noda flora from the Yuya-wan area of the western end of Honshu, Japan. Part I. Bulletin National Science Museum, Tokyo, Series C 17: 57-80.
Tanai T, Uemura K. 1994. Lobed oak leaves from the Tertiary of East Asia with reference to the oak ohytogeography of the Northern Hemisphere. Transactions and Proceedings of the Paleontological Society of Japan. New series 173: 343-365.
Velitzelos D, Bouchal JM, Denk T. 2014. Review of the Cenozoic floras and vegetation of Greece. Review of Palaeobotany and Palynology 204: 56-117.
Xu H, Su T, Zhang S-T, Denk M, Zhou Z-K. 2016. The first fossil record of ring-cupped oak (Quercus L. subgenus Cyclobalanopsis (Oersted) Schneider) in Tibet and its paleoenvironmental implications. Palaeogeography, Palaeoclimatology, Palaeoecology 442: 61-71.
Yamada T, Yamada M, Tsukagoshi M. 2014. Fossil records of subsection Pinus (genus Pinus, Pinaceae) from the Cenozoic in Japan. Journal of plant research 127(2): 193-208.
