# Supplementary material for: Niche evolution in a northern temperate tree lineage: biogeographical legacies in cork oaks (Quercus section Cerris)
Source: Ann Bot. 2023 Feb 20;131(5):769–87. doi: 10.1093/aob/mcad032 (PMC10184457; doi:10.1093/aob/mcad032)
Supplement: mcad032_suppl_Supplementary_Data [file mcad032_suppl_supplementary_data.zip › Supplementary Data 1/Tabulated Data S1-1 D-statitics.xlsx]

## Sheet: PartitionedP_summaries
Test code	Test name	tip	individual	n	D	Z	p	prop. sign. (α = 0.01)	Total tests significant	Total tests non-significant
A1	cerrisCrenata	p3	Quercus cerris|Coll #412|OAK-MOR-736	100	0.46 [0.403,0.516]	29.863 [18.575,45.162]	0 [0,0]	1	100	0
A1	cerrisCrenata	p3	Quercus cerris|TUS13-002|OAK-MOR-591	100	0.482 [0.411,0.559]	32.239 [20.15,45.644]	0 [0,0]	1	100	0
A1	cerrisCrenata	p3	Quercus cerris|sample 1 (s.n)|OAK-MOR-728	150	0.343 [0.288,0.397]	19.439 [12.907,26.642]	0 [0,0]	1	150	0
A1	cerrisCrenata	p3	Quercus cerris|sample 2 (s.n) ??|OAK-MOR-729	150	0.341 [0.287,0.402]	19.308 [12.475,26.906]	0 [0,0]	1	150	0
A1	cerrisCrenata	p3	Quercus cerris|4-1|OAK-MOR-1060	150	0.342 [0.295,0.391]	18.318 [11.764,26.414]	0 [0,0]	1	150	0
A1	cerrisCrenata	p3	Quercus cerris|4-2|OAK-MOR-1061	150	0.343 [0.295,0.384]	18.701 [12.086,26.414]	0 [0,0]	1	150	0
--	--	--	--	--	--	--	--	--	--	--
A2	crenataCerris	p1	Quercus brantii|s.n|OAK-MOR-659	300	0.297 [0.233,0.445]	18.834 [11.548,37.679]	0 [0,0]	1	300	0
A2	crenataCerris	p1	Quercus macrolepis|s.n|OAK-MOR-662	300	0.29 [0.226,0.442]	18.375 [10.642,36.864]	0 [0,0]	1	300	0
A2	crenataCerris	p1	Quercus ithaburensis|1-2|OAK-MOR-1055	300	0.31 [0.244,0.449]	19.213 [11.808,36.439]	0 [0,0]	1	300	0
A2	crenataCerris	p1	Quercus ithaburense|collected on 21.10.2013|OAK-MOR-735	400	0.307 [0.246,0.449]	18.995 [11.816,35.949]	0 [0,0]	1	400	0
A2	crenataCerris	p1	Quercus cerris|TUS13-002|OAK-MOR-591	220	-0.213 [-0.299,-0.132]	12.71 [6.339,21.122]	0 [0,0]	1	220	0
A2	crenataCerris	p1	Quercus cerris|Coll #412|OAK-MOR-736	220	-0.168 [-0.241,0.113]	10.576 [4.918,18.371]	0 [0,0]	1	220	0
A2	crenataCerris	p1	Quercus ithaburensis|KOCHAL2|OAK-MOR-599	400	0.309 [0.209,0.47]	15.561 [2.502,35.376]	0.011 [0,0.144]	0.93	372	28
A2	crenataCerris	p1	Quercus look|sample 2 (s.n)|OAK-MOR-727	130	0.145 [0.036,0.344]	8.637 [1.425,24.138]	0.106 [0,0.768]	0.7	91	39
A2	crenataCerris	p1	Quercus libani|s.n.|OAK-MOR-628	300	0.153 [0.014,0.361]	9.074 [0.793,25.984]	0.169 [0,1]	0.767	230.1	69.9
A2	crenataCerris	p1	Quercus trojana|IL-MOR-MH206|OAKS-MOR-585	300	0.129 [0.014,0.337]	7.455 [0.793,24.551]	0.222 [0,1]	0.603	180.9	119.1
A2	crenataCerris	p1	Quercus castaneifolia|1977,448|OAK-MOR-1040	170	-0.078 [-0.222,0.197]	6.63 [1.012,17.207]	0.292 [0,1]	0.541	91.97	78.03
A2	crenataCerris	p1	Quercus libani|IL-SH-176|OAK-MOR-191	300	0.02 [-0.11,0.246]	5.326 [0.793,18.251]	0.347 [0,1]	0.483	144.9	155.1
A2	crenataCerris	p1	Quercus cerris|4-1|OAK-MOR-1060	190	0.138 [-0.017,0.3]	8.299 [0.099,22.167]	0.358 [0,1]	0.632	120.08	69.92
A2	crenataCerris	p1	Quercus cerris|4-2|OAK-MOR-1061	190	0.122 [-0.058,0.298]	8.181 [0.106,22.167]	0.359 [0,1]	0.632	120.08	69.92
A2	crenataCerris	p1	Quercus cerris|sample 2 (s.n) ??|OAK-MOR-729	190	0.133 [-0.016,0.294]	8.213 [0.105,21.997]	0.368 [0,1]	0.632	120.08	69.92
A2	crenataCerris	p1	Quercus cerris|sample 1 (s.n)|OAK-MOR-728	190	0.125 [-0.035,0.297]	8.216 [0.081,21.997]	0.368 [0,1]	0.632	120.08	69.92
A2	crenataCerris	p1	Quercus afares|1977,224|OAK-MOR-983	300	0.037 [-0.092,0.262]	4.978 [0.194,18.251]	0.463 [0,1]	0.383	114.9	185.1
--	--	--	--	--	--	--	--	--	--	--
B1	canariensisAfares	p1	Quercus libani|IL-SH-176|OAK-MOR-191	1	-0.087 [-0.087,-0.087]	2.187 [2.187,2.187]	0.029 [0.029,0.029]	0	0	1
B1	canariensisAfares	p1	Quercus trojana|IL-MOR-MH206|OAKS-MOR-585	1	-0.092 [-0.092,-0.092]	2.093 [2.093,2.093]	0.036 [0.036,0.036]	0	0	1
B1	canariensisAfares	p1	Quercus ithaburensis|1-2|OAK-MOR-1055	1	-0.087 [-0.087,-0.087]	2.086 [2.086,2.086]	0.037 [0.037,0.037]	0	0	1
B1	canariensisAfares	p1	Quercus libani|s.n.|OAK-MOR-628	1	-0.079 [-0.079,-0.079]	1.946 [1.946,1.946]	0.052 [0.052,0.052]	0	0	1
B1	canariensisAfares	p1	Quercus ithaburensis|KOCHAL2|OAK-MOR-599	1	-0.278 [-0.278,-0.278]	1.68 [1.68,1.68]	0.093 [0.093,0.093]	0	0	1
B1	canariensisAfares	p1	Quercus ithaburense|collected on 21.10.2013|OAK-MOR-735	1	-0.063 [-0.063,-0.063]	1.569 [1.569,1.569]	0.117 [0.117,0.117]	0	0	1
B1	canariensisAfares	p1	Quercus castaneifolia|1977,448|OAK-MOR-1040	1	0.084 [0.084,0.084]	1.425 [1.425,1.425]	0.154 [0.154,0.154]	0	0	1
B1	canariensisAfares	p1	Quercus look|sample 2 (s.n)|OAK-MOR-727	1	-0.055 [-0.055,-0.055]	1.367 [1.367,1.367]	0.172 [0.172,0.172]	0	0	1
B1	canariensisAfares	p1	Quercus cerris|Coll #412|OAK-MOR-736	1	-0.037 [-0.037,-0.037]	0.949 [0.949,0.949]	0.343 [0.343,0.343]	0	0	1
B1	canariensisAfares	p1	Quercus brantii|s.n|OAK-MOR-659	1	-0.036 [-0.036,-0.036]	0.899 [0.899,0.899]	0.368 [0.368,0.368]	0	0	1
B1	canariensisAfares	p1	Quercus cerris|sample 2 (s.n) ??|OAK-MOR-729	1	-0.034 [-0.034,-0.034]	0.828 [0.828,0.828]	0.408 [0.408,0.408]	0	0	1
B1	canariensisAfares	p1	Quercus macrolepis|s.n|OAK-MOR-662	1	-0.032 [-0.032,-0.032]	0.822 [0.822,0.822]	0.411 [0.411,0.411]	0	0	1
B1	canariensisAfares	p1	Quercus cerris|4-1|OAK-MOR-1060	1	-0.037 [-0.037,-0.037]	0.777 [0.777,0.777]	0.437 [0.437,0.437]	0	0	1
B1	canariensisAfares	p1	Quercus cerris|4-2|OAK-MOR-1061	1	-0.03 [-0.03,-0.03]	0.685 [0.685,0.685]	0.493 [0.493,0.493]	0	0	1
B1	canariensisAfares	p1	Quercus cerris|sample 1 (s.n)|OAK-MOR-728	1	-0.023 [-0.023,-0.023]	0.553 [0.553,0.553]	0.58 [0.58,0.58]	0	0	1
B1	canariensisAfares	p1	Quercus cerris|TUS13-002|OAK-MOR-591	1	-0.024 [-0.024,-0.024]	0.551 [0.551,0.551]	0.582 [0.582,0.582]	0	0	1
--	--	--	--	--	--	--	--	--	--	--
B2	suberAfares	p1	Quercus ithaburensis|1-2|OAK-MOR-1055	75	0.122 [0.093,0.153]	5.943 [4.646,7.337]	0 [0,0]	1	75	0
B2	suberAfares	p1	Quercus brantii|s.n|OAK-MOR-659	75	0.119 [0.088,0.145]	5.811 [4.157,7.337]	0 [0,0]	1	75	0
B2	suberAfares	p1	Quercus macrolepis|s.n|OAK-MOR-662	75	0.119 [0.091,0.143]	5.764 [4.169,7.337]	0 [0,0]	1	75	0
B2	suberAfares	p1	Quercus ithaburense|collected on 21.10.2013|OAK-MOR-735	100	0.123 [0.095,0.15]	5.929 [4.428,7.329]	0 [0,0]	1	100	0
B2	suberAfares	p1	Quercus ithaburensis|KOCHAL2|OAK-MOR-599	100	0.139 [0.095,0.243]	5.049 [1.753,7.329]	0.074 [0,0.476]	0.75	75	25
B2	suberAfares	p1	Quercus libani|s.n.|OAK-MOR-628	50	0.044 [0.016,0.076]	1.972 [0.722,3.063]	0.792 [0.108,1]	0	0	50
B2	suberAfares	p1	Quercus cerris|TUS13-002|OAK-MOR-591	100	-0.016 [-0.077,0.04]	1.374 [0.153,3.441]	0.913 [0.056,1]	0	0	100
B2	suberAfares	p1	Quercus castaneifolia|1977,448|OAK-MOR-1040	75	0.018 [-0.024,0.097]	1.067 [0.16,2.729]	0.969 [0.469,1]	0	0	75
B2	suberAfares	p1	Quercus cerris|4-1|OAK-MOR-1060	125	0.033 [0.008,0.073]	1.532 [0.416,2.846]	0.971 [0.54,1]	0	0	125
B2	suberAfares	p1	Quercus trojana|IL-MOR-MH206|OAKS-MOR-585	50	0.025 [0,0.061]	1.142 [0.046,2.558]	0.973 [0.545,1]	0	0	50
B2	suberAfares	p1	Quercus look|sample 2 (s.n)|OAK-MOR-727	75	0.024 [0.003,0.053]	1.243 [0.206,2.561]	0.983 [0.763,1]	0	0	75
B2	suberAfares	p1	Quercus cerris|sample 2 (s.n) ??|OAK-MOR-729	125	0.034 [0.008,0.062]	1.618 [0.416,2.675]	0.991 [0.911,1]	0	0	125
B2	suberAfares	p1	Quercus cerris|4-2|OAK-MOR-1061	125	0.025 [0.006,0.053]	1.243 [0.217,2.543]	0.994 [1,1]	0	0	125
B2	suberAfares	p1	Quercus cerris|sample 1 (s.n)|OAK-MOR-728	125	0.032 [0.008,0.058]	1.565 [0.416,2.566]	0.994 [1,1]	0	0	125
B2	suberAfares	p1	Quercus libani|IL-SH-176|OAK-MOR-191	25	0.013 [-0.01,0.028]	0.656 [0.14,1.068]	1 [1,1]	0	0	25
B2	suberAfares	p1	Quercus cerris|Coll #412|OAK-MOR-736	100	-0.001 [-0.04,0.04]	0.922 [0.048,2.08]	1 [1,1]	0	0	100
--	--	--	--	--	--	--	--	--	--	--
C1	aegilopsCrenata	p3	Quercus macrolepis|s.n|OAK-MOR-662	150	0.144 [0.084,0.217]	6.996 [3.488,10.835]	0 [0,0.002]	1	150	0
C1	aegilopsCrenata	p3	Quercus brantii|s.n|OAK-MOR-659	150	0.131 [0.083,0.182]	6.38 [3.166,9.781]	0.001 [0,0.008]	0.987	148.05	1.95
C1	aegilopsCrenata	p3	Quercus ithaburensis|1-2|OAK-MOR-1055	150	0.12 [0.081,0.164]	5.525 [3.105,8.54]	0.001 [0,0.009]	0.993	148.95	1.05
C1	aegilopsCrenata	p3	Quercus ithaburense|collected on 21.10.2013|OAK-MOR-735	200	0.119 [0.075,0.172]	5.503 [2.789,8.331]	0.004 [0,0.037]	0.88	176	24
C1	aegilopsCrenata	p3	Quercus ithaburensis|KOCHAL2|OAK-MOR-599	200	0.107 [0.008,0.174]	4.382 [0.121,8.331]	0.264 [0,1]	0.615	123	77
--	--	--	--	--	--	--	--	--	--	--
C2	crenataAfares	p1	Quercus ithaburensis|KOCHAL2|OAK-MOR-599	40	0.31 [0.253,0.383]	13.742 [3.614,21.518]	0 [0,0.001]	1	40	0
C2	crenataAfares	p1	Quercus trojana|IL-MOR-MH206|OAKS-MOR-585	20	0.134 [0.084,0.188]	6.499 [3.11,11.274]	0 [0,0.003]	1	20	0
C2	crenataAfares	p1	Quercus brantii|s.n|OAK-MOR-659	30	0.294 [0.258,0.333]	16.498 [12.541,21.644]	0 [0,0]	1	30	0
C2	crenataAfares	p1	Quercus macrolepis|s.n|OAK-MOR-662	30	0.283 [0.252,0.314]	15.824 [11.457,21.644]	0 [0,0]	1	30	0
C2	crenataAfares	p1	Quercus ithaburensis|1-2|OAK-MOR-1055	30	0.3 [0.253,0.344]	16.69 [12.078,21.742]	0 [0,0]	1	30	0
C2	crenataAfares	p1	Quercus ithaburense|collected on 21.10.2013|OAK-MOR-735	40	0.299 [0.253,0.338]	16.473 [11.892,21.518]	0 [0,0]	1	40	0
C2	crenataAfares	p1	Quercus libani|s.n.|OAK-MOR-628	20	0.17 [0.118,0.217]	8.52 [5.199,11.821]	0 [0,0]	1	20	0
C2	crenataAfares	p1	Quercus libani|IL-SH-176|OAK-MOR-191	10	-0.055 [-0.074,-0.034]	2.433 [1.635,3.007]	0.075 [0.026,0.126]	0	0	10
C2	crenataAfares	p1	Quercus cerris|TUS13-002|OAK-MOR-591	40	-0.147 [-0.27,0.002]	8.026 [0.181,15.263]	0.159 [0,1]	0.75	30	10
C2	crenataAfares	p1	Quercus cerris|Coll #412|OAK-MOR-736	40	-0.114 [-0.193,0.002]	6.198 [0.181,11.971]	0.159 [0,1]	0.75	30	10
C2	crenataAfares	p1	Quercus look|sample 2 (s.n)|OAK-MOR-727	30	0.04 [-0.042,0.135]	2.954 [0.173,7.442]	0.454 [0,1]	0.3	9	21
C2	crenataAfares	p1	Quercus castaneifolia|1977,448|OAK-MOR-1040	30	-0.065 [-0.164,0.004]	3.603 [0.127,10.257]	0.584 [0,1]	0.333	9.99	20.01
C2	crenataAfares	p1	Quercus cerris|4-1|OAK-MOR-1060	50	0.03 [-0.04,0.08]	2.096 [0.194,5.032]	0.635 [0,1]	0.16	8	42
C2	crenataAfares	p1	Quercus cerris|sample 2 (s.n) ??|OAK-MOR-729	50	0.025 [-0.04,0.077]	1.925 [0.05,5.032]	0.638 [0,1]	0.14	7	43
C2	crenataAfares	p1	Quercus cerris|sample 1 (s.n)|OAK-MOR-728	50	0.022 [-0.04,0.077]	1.843 [0.05,5.032]	0.643 [0,1]	0.14	7	43
C2	crenataAfares	p1	Quercus cerris|4-2|OAK-MOR-1061	50	0.022 [-0.04,0.077]	1.754 [0.156,5.032]	0.728 [0,1]	0.12	6	44
--	--	--	--	--	--	--	--	--	--	--
C3	suberCerris	p1	Quercus ithaburensis|1-2|OAK-MOR-1055	750	0.107 [0.072,0.154]	5.629 [3.402,8.037]	0.001 [0,0.014]	0.956	717	33
C3	suberCerris	p1	Quercus macrolepis|s.n|OAK-MOR-662	750	0.1 [0.067,0.145]	5.38 [3.364,7.908]	0.002 [0,0.017]	0.928	696	54
C3	suberCerris	p1	Quercus ithaburense|collected on 21.10.2013|OAK-MOR-735	1000	0.104 [0.073,0.144]	5.489 [3.399,7.838]	0.002 [0,0.019]	0.935	935	65
C3	suberCerris	p1	Quercus brantii|s.n|OAK-MOR-659	750	0.095 [0.065,0.139]	5.112 [3.063,7.867]	0.006 [0,0.049]	0.836	627	123
C3	suberCerris	p1	Quercus ithaburensis|KOCHAL2|OAK-MOR-599	1000	0.106 [0.031,0.198]	4.489 [0.418,7.695]	0.248 [0,1]	0.661	661	339
C3	suberCerris	p1	Quercus cerris|TUS13-002|OAK-MOR-591	550	-0.043 [-0.08,0]	2.214 [0.389,3.774]	0.896 [0.087,1]	0.002	1.1	548.9
C3	suberCerris	p1	Quercus cerris|4-1|OAK-MOR-1060	475	0.025 [-0.026,0.08]	1.464 [0.034,3.872]	0.908 [0.051,1]	0.006	2.85	472.15
C3	suberCerris	p1	Quercus cerris|sample 1 (s.n)|OAK-MOR-728	475	0.022 [-0.018,0.07]	1.393 [0.044,3.766]	0.918 [0.077,1]	0.006	2.85	472.15
C3	suberCerris	p1	Quercus cerris|4-2|OAK-MOR-1061	475	0.014 [-0.053,0.073]	1.381 [0.046,3.819]	0.925 [0.062,1]	0.006	2.85	472.15
C3	suberCerris	p1	Quercus cerris|sample 2 (s.n) ??|OAK-MOR-729	475	0.024 [-0.012,0.069]	1.358 [0.034,3.725]	0.938 [0.09,1]	0.006	2.85	472.15
C3	suberCerris	p1	Quercus look|sample 2 (s.n)|OAK-MOR-727	325	0.008 [-0.042,0.062]	1.109 [0.037,3.342]	0.957 [0.264,1]	0.006	1.95	323.05
C3	suberCerris	p1	Quercus libani|s.n.|OAK-MOR-628	750	0.019 [-0.026,0.068]	1.274 [0.035,3.763]	0.965 [0.123,1]	0.005	3.75	746.25
C3	suberCerris	p1	Quercus cerris|Coll #412|OAK-MOR-736	550	-0.024 [-0.06,0.049]	1.575 [0.08,3.212]	0.98 [0.71,1]	0	0	550
C3	suberCerris	p1	Quercus trojana|IL-MOR-MH206|OAKS-MOR-585	750	0.004 [-0.038,0.055]	0.967 [0.025,2.938]	0.987 [1,1]	0.001	0.75	749.25
C3	suberCerris	p1	Quercus castaneifolia|1977,448|OAK-MOR-1040	425	-0.003 [-0.055,0.069]	1.201 [0.029,3.008]	0.99 [1,1]	0	0	425
C3	suberCerris	p1	Quercus afares|1977,224|OAK-MOR-983	750	-0.012 [-0.058,0.055]	1.27 [0.058,2.933]	0.992 [1,1]	0	0	750
C3	suberCerris	p1	Quercus libani|IL-SH-176|OAK-MOR-191	750	-0.012 [-0.049,0.045]	1.129 [0.055,2.773]	0.996 [1,1]	0	0	750
--	--	--	--	--	--	--	--	--	--	--
D	libaniCrenata	p3	Quercus libani|IL-SH-176|OAK-MOR-191	150	0.356 [0.257,0.43]	21.465 [12.327,32.448]	0 [0,0]	1	150	0
D	libaniCrenata	p3	Quercus afares|1977,224|OAK-MOR-983	150	0.342 [0.257,0.412]	19.674 [12.036,30.951]	0 [0,0]	1	150	0
D	libaniCrenata	p3	Quercus libani|s.n.|OAK-MOR-628	150	0.257 [0.185,0.34]	14.213 [7.136,25.34]	0 [0,0]	1	150	0
D	libaniCrenata	p3	Quercus trojana|IL-MOR-MH206|OAKS-MOR-585	150	0.272 [0.203,0.34]	14.68 [8.27,25.34]	0 [0,0]	1	150	0
--	--	--	--	--	--	--	--	--	--	--
E1	cerrisAfares	p3	Quercus cerris|TUS13-002|OAK-MOR-591	54	0.296 [0.188,0.39]	16.178 [3.337,23.395]	0.002 [0,0.036]	0.963	52.002	1.998
E1	cerrisAfares	p3	Quercus cerris|Coll #412|OAK-MOR-736	54	0.25 [0.148,0.347]	13.462 [2.863,21.3]	0.004 [0,0.074]	0.963	52.002	1.998
E1	cerrisAfares	p3	Quercus cerris|4-1|OAK-MOR-1060	81	0.114 [0.025,0.193]	5.595 [0.914,9.548]	0.089 [0,1]	0.654	52.974	28.026
E1	cerrisAfares	p3	Quercus cerris|4-2|OAK-MOR-1061	81	0.109 [0.025,0.185]	5.41 [0.914,9.548]	0.092 [0,1]	0.617	49.977	31.023
E1	cerrisAfares	p3	Quercus cerris|sample 2 (s.n) ??|OAK-MOR-729	81	0.102 [0.026,0.175]	5.045 [1.273,9.348]	0.175 [0,1]	0.593	48.033	32.967
E1	cerrisAfares	p3	Quercus cerris|sample 1 (s.n)|OAK-MOR-728	81	0.101 [0.025,0.184]	5 [1.112,9.434]	0.211 [0,1]	0.593	48.033	32.967
--	--	--	--	--	--	--	--	--	--	--
E2	cerrisAfares_libani	p3	Quercus cerris|4-2|OAK-MOR-1061	27	0.162 [0.119,0.209]	7.88 [3.185,10.167]	0 [0,0.002]	1	27	0
E2	cerrisAfares_libani	p3	Quercus cerris|4-1|OAK-MOR-1060	27	0.168 [0.124,0.211]	8.058 [3.114,10.167]	0 [0,0.003]	1	27	0
E2	cerrisAfares_libani	p3	Quercus cerris|sample 1 (s.n)|OAK-MOR-728	27	0.151 [0.096,0.206]	7.503 [3.129,10.218]	0 [0,0.003]	1	27	0
E2	cerrisAfares_libani	p3	Quercus cerris|TUS13-002|OAK-MOR-591	18	0.359 [0.31,0.406]	20.048 [6.778,24.349]	0 [0,0]	1	18	0
E2	cerrisAfares_libani	p3	Quercus cerris|Coll #412|OAK-MOR-736	18	0.316 [0.268,0.363]	16.871 [5.82,22.151]	0 [0,0]	1	18	0
E2	cerrisAfares_libani	p3	Quercus cerris|sample 2 (s.n) ??|OAK-MOR-729	27	0.148 [0.097,0.182]	7.344 [2.697,10.098]	0.001 [0,0.012]	0.963	26.001	0.999
--	--	--	--	--	--	--	--	--	--	--
E3	cerrisAfares_trojana	p3	Quercus cerris|TUS13-002|OAK-MOR-591	18	0.224 [0.164,0.283]	11.05 [2.063,14.668]	0.006 [0,0.052]	0.889	16.002	1.998
E3	cerrisAfares_trojana	p3	Quercus cerris|Coll #412|OAK-MOR-736	18	0.18 [0.139,0.228]	8.822 [1.927,12.953]	0.012 [0,0.105]	0.889	16.002	1.998
E3	cerrisAfares_trojana	p3	Quercus cerris|4-1|OAK-MOR-1060	27	0.058 [0.023,0.093]	2.632 [0.319,4.102]	0.243 [0.001,1]	0.185	4.995	22.005
E3	cerrisAfares_trojana	p3	Quercus cerris|4-2|OAK-MOR-1061	27	0.053 [0.016,0.08]	2.492 [0.234,3.712]	0.256 [0.005,1]	0.074	1.998	25.002
E3	cerrisAfares_trojana	p3	Quercus cerris|sample 2 (s.n) ??|OAK-MOR-729	27	0.051 [0.025,0.089]	2.231 [1.122,3.422]	0.473 [0.016,1]	0	0	27
E3	cerrisAfares_trojana	p3	Quercus cerris|sample 1 (s.n)|OAK-MOR-728	27	0.047 [0.024,0.098]	2.044 [1.025,3.421]	0.616 [0.016,1]	0	0	27
--	--	--	--	--	--	--	--	--	--	--
E4	cerrisTrojana	p3	Quercus cerris|TUS13-002|OAK-MOR-591	18	0.127 [0.071,0.198]	5.99 [2.619,8.176]	0.002 [0,0.015]	0.889	16.002	1.998
E4	cerrisTrojana	p3	Quercus cerris|Coll #412|OAK-MOR-736	18	0.132 [0.089,0.195]	6.32 [2.541,8.243]	0.002 [0,0.015]	0.889	16.002	1.998
E4	cerrisTrojana	p3	Quercus cerris|4-1|OAK-MOR-1060	27	0.093 [0.033,0.208]	4.291 [1.803,5.783]	0.021 [0,0.12]	0.704	19.008	7.992
E4	cerrisTrojana	p3	Quercus cerris|4-2|OAK-MOR-1061	27	0.087 [0.027,0.204]	4.107 [1.57,5.783]	0.026 [0,0.19]	0.704	19.008	7.992
E4	cerrisTrojana	p3	Quercus cerris|sample 1 (s.n)|OAK-MOR-728	27	0.074 [0.028,0.118]	3.847 [1.15,5.783]	0.083 [0,0.503]	0.741	20.007	6.993
E4	cerrisTrojana	p3	Quercus cerris|sample 2 (s.n) ??|OAK-MOR-729	27	0.072 [0.02,0.15]	3.6 [1.109,5.783]	0.091 [0,0.503]	0.667	18.009	8.991
--	--	--	--	--	--	--	--	--	--	--
F	suberIlex	p1	Quercus crenata|TUS13-003|OAK-MOR-593	150	0.088 [0.029,0.158]	2.633 [0.856,4.102]	0.531 [0.006,1]	0.04	6	144
F	suberIlex	p1	Quercus variabilis|1998,039|OAK-MOR-981	450	0.074 [0.036,0.125]	2.521 [1.358,3.905]	0.839 [0.041,1]	0.004	1.8	448.2
F	suberIlex	p1	Quercus look|sample 2 (s.n)|OAK-MOR-727	750	0.064 [0.021,0.132]	2.253 [0.805,3.957]	0.886 [0.056,1]	0.003	2.25	747.75
F	suberIlex	p1	Quercus cerris|sample 2 (s.n) ??|OAK-MOR-729	1050	0.064 [0.021,0.139]	2.206 [0.819,4.011]	0.895 [0.062,1]	0.004	4.2	1045.8
F	suberIlex	p1	Quercus cerris|sample 1 (s.n)|OAK-MOR-728	1050	0.065 [0.021,0.135]	2.235 [0.819,3.953]	0.902 [0.079,1]	0.003	3.15	1046.85
F	suberIlex	p1	Quercus acutissima|IL-MOR-MH209|OAK-MOR-578	450	0.065 [0.031,0.127]	2.312 [1.205,3.734]	0.909 [0.083,1]	0	0	450
F	suberIlex	p1	Quercus cerris|4-1|OAK-MOR-1060	1050	0.063 [0.02,0.129]	2.126 [0.718,3.904]	0.924 [0.097,1]	0.003	3.15	1046.85
F	suberIlex	p1	Quercus cerris|4-2|OAK-MOR-1061	1050	0.059 [0.018,0.126]	2.043 [0.596,3.904]	0.925 [0.097,1]	0.003	3.15	1046.85
F	suberIlex	p1	Quercus chenii|1981,169|OAK-MOR-982	300	0.062 [0.023,0.118]	2.089 [0.717,3.501]	0.948 [0.136,1]	0	0	300
F	suberIlex	p1	Quercus castaneifolia|1977,448|OAK-MOR-1040	750	0.064 [0.019,0.137]	2.018 [0.723,3.658]	0.954 [0.186,1]	0	0	750
F	suberIlex	p1	Quercus cerris|TUS13-002|OAK-MOR-591	900	0.051 [0.013,0.105]	1.781 [0.419,3.551]	0.969 [0.337,1]	0	0	900
F	suberIlex	p1	Quercus cerris|Coll #412|OAK-MOR-736	900	0.051 [0.015,0.104]	1.788 [0.512,3.551]	0.969 [0.337,1]	0	0	900
F	suberIlex	p1	Quercus libani|s.n.|OAK-MOR-628	750	0.049 [0.006,0.11]	1.709 [0.285,3.493]	0.97 [0.349,1]	0	0	750
F	suberIlex	p1	Quercus trojana|IL-MOR-MH206|OAKS-MOR-585	750	0.039 [-0.019,0.098]	1.463 [0.152,3.411]	0.977 [0.473,1]	0	0	750
F	suberIlex	p1	Quercus brantii|s.n|OAK-MOR-659	600	0.054 [0.018,0.109]	1.837 [0.703,3.256]	0.98 [0.661,1]	0	0	600
F	suberIlex	p1	Quercus libani|IL-SH-176|OAK-MOR-191	750	0.05 [0.014,0.096]	1.753 [0.486,3.311]	0.98 [0.682,1]	0	0	750
F	suberIlex	p1	Quercus afares|1977,224|OAK-MOR-983	750	0.05 [0.013,0.098]	1.717 [0.435,3.311]	0.98 [0.682,1]	0	0	750
F	suberIlex	p1	Quercus crenata|1977,541|OAK-MOR-986	150	0.066 [0.021,0.123]	1.576 [0.566,2.77]	0.983 [0.845,1]	0	0	150
F	suberIlex	p1	Quercus ithaburensis|1-2|OAK-MOR-1055	600	0.048 [0.009,0.102]	1.61 [0.317,3.208]	0.984 [0.783,1]	0	0	600
F	suberIlex	p1	Quercus macrolepis|s.n|OAK-MOR-662	600	0.046 [0.005,0.102]	1.598 [0.198,3.133]	0.985 [0.995,1]	0	0	600
F	suberIlex	p1	Quercus ithaburensis|KOCHAL2|OAK-MOR-599	750	0.054 [-0.006,0.187]	1.302 [0.068,3.084]	0.99 [1,1]	0	0	750
F	suberIlex	p1	Quercus ithaburense|collected on 21.10.2013|OAK-MOR-735	750	0.037 [-0.011,0.1]	1.286 [0.046,3.084]	0.99 [1,1]	0	0	750
F	suberIlex	p1	Quercus suber|1994,117|OAK-MOR-985	90	-0.054 [-0.127,0.004]	1.155 [0.034,2.534]	0.996 [0.97,1]	0	0	90
F	suberIlex	p1	Quercus suber|marco .s.n.|OAK-MOR-1144	90	0.025 [-0.078,0.126]	1.192 [0.034,2.462]	0.998 [1,1]	0	0	90
F	suberIlex	p1	Quercus suber|TUS13-001|OAK-MOR-588	90	0.05 [-0.012,0.116]	1.141 [0.105,2.445]	0.998 [1,1]	0	0	90
--	--	--	--	--	--	--	--	--	--	--
Supplemental Test 1	crenata_v_crenata	p3	Quercus libani|IL-SH-176|OAK-MOR-191	25	0.084 [0.058,0.106]	4.874 [3.547,6.089]	0 [0,0.001]	1	25	0
Supplemental Test 1	crenata_v_crenata	p3	Quercus afares|1977,224|OAK-MOR-983	25	0.088 [0.058,0.12]	4.982 [3.547,6.089]	0 [0,0.001]	1	25	0
Supplemental Test 1	crenata_v_crenata	p3	Quercus castaneifolia|1977,448|OAK-MOR-1040	25	0.091 [0.058,0.136]	5.242 [3.385,8.412]	0 [0,0.001]	1	25	0
Supplemental Test 1	crenata_v_crenata	p3	Quercus cerris|TUS13-002|OAK-MOR-591	30	0.099 [0.059,0.145]	6.103 [3.611,8.587]	0 [0,0.001]	1	30	0
Supplemental Test 1	crenata_v_crenata	p3	Quercus cerris|Coll #412|OAK-MOR-736	30	0.094 [0.059,0.14]	5.779 [3.611,8.396]	0 [0,0.001]	1	30	0
Supplemental Test 1	crenata_v_crenata	p3	Quercus libani|s.n.|OAK-MOR-628	25	0.076 [0.055,0.102]	4.244 [2.732,5.765]	0.002 [0,0.01]	1	25	0
Supplemental Test 1	crenata_v_crenata	p3	Quercus look|sample 2 (s.n)|OAK-MOR-727	25	0.07 [0.048,0.099]	4.092 [2.695,5.974]	0.003 [0,0.012]	0.96	24	1
Supplemental Test 1	crenata_v_crenata	p3	Quercus cerris|sample 2 (s.n) ??|OAK-MOR-729	35	0.07 [0.047,0.101]	4.047 [2.371,5.91]	0.005 [0,0.033]	0.886	31.01	3.99
Supplemental Test 1	crenata_v_crenata	p3	Quercus cerris|sample 1 (s.n)|OAK-MOR-728	35	0.068 [0.047,0.097]	3.921 [2.371,5.91]	0.008 [0,0.045]	0.686	24.01	10.99
Supplemental Test 1	crenata_v_crenata	p3	Quercus cerris|4-1|OAK-MOR-1060	35	0.067 [0.047,0.097]	3.857 [2.371,5.91]	0.009 [0,0.039]	0.686	24.01	10.99
Supplemental Test 1	crenata_v_crenata	p3	Quercus cerris|4-2|OAK-MOR-1061	35	0.066 [0.047,0.097]	3.787 [2.371,5.91]	0.016 [0,0.052]	0.571	19.985	15.015
Supplemental Test 1	crenata_v_crenata	p3	Quercus trojana|IL-MOR-MH206|OAKS-MOR-585	25	0.068 [0.037,0.097]	3.862 [1.733,5.765]	0.021 [0,0.137]	0.72	18	7
Supplemental Test 1	crenata_v_crenata	p3	Quercus brantii|s.n|OAK-MOR-659	20	0.052 [0.031,0.085]	2.687 [1.498,5.112]	0.195 [0,0.382]	0.2	4	16
Supplemental Test 1	crenata_v_crenata	p3	Quercus macrolepis|s.n|OAK-MOR-662	20	0.053 [0.031,0.085]	2.689 [1.451,5.112]	0.207 [0,0.414]	0.2	4	16
Supplemental Test 1	crenata_v_crenata	p3	Quercus ithaburense|collected on 21.10.2013|OAK-MOR-735	25	0.048 [0.022,0.08]	2.392 [1.015,4.989]	0.418 [0,0.888]	0.16	4	21
Supplemental Test 1	crenata_v_crenata	p3	Quercus ithaburensis|1-2|OAK-MOR-1055	20	0.043 [0.017,0.083]	2.241 [0.7,5.112]	0.568 [0,1]	0.2	4	16
Supplemental Test 1	crenata_v_crenata	p3	Quercus ithaburensis|KOCHAL2|OAK-MOR-599	25	0.054 [0.022,0.098]	2.168 [0.572,4.989]	0.571 [0,1]	0.16	4	21
