# Supplementary material for: Niche evolution in a northern temperate tree lineage: biogeographical legacies in cork oaks (Quercus section Cerris)
Source: Ann Bot. 2023 Feb 20;131(5):769–87. doi: 10.1093/aob/mcad032 (PMC10184457; doi:10.1093/aob/mcad032)
Supplement: mcad032_suppl_Supplementary_Data [file mcad032_suppl_supplementary_data.zip › Supplementary Data 1/Tabulated Data S1-2 partitioned D-statistics.csv]

test	stat	Dstat	bootmean	bootstd	Z	ABxxA	BAxxA	nloci	pHolm
0	p3	0.389813668201432	0.389868793440213	0.0192740276418492	20.2248162887885	734.410156249999	322.43677662037	41828	5.92105597829662e-91
0	p4	-0.215087372701987	-0.214380566686287	0.0311041336017092	6.91507358655917	229.196860532407	354.809186921296	41828	4.67620572684654e-12
0	shared	0.204750309893537	0.204589579769263	0.0121673479591982	16.8278502908064	2098.04795249117	1384.9110229277	41828	1.52540631774176e-63
1	p3	0.461504619654693	0.461542018936252	0.0170216640542951	27.1127792313726	953.659647817461	351.378509424602	42157	6.96037919167859e-162
1	p4	-0.305252349254781	-0.305380733160608	0.0428523354967363	7.12335385496152	166.497410300926	312.805859375	42157	1.05331931754261e-12
1	shared	0.273007495641966	0.27286793630375	0.0107626699547846	25.3661495510786	2402.24242370767	1371.87898866662	42157	5.96289790264457e-142
2	p3	0.232917796121543	0.234483873303279	0.0274852619052509	8.47427966757142	394.679267939815	245.556876240078	42704	2.36538562867919e-17
2	p4	0.0285309897744179	0.0297779419649092	0.0339293432568397	0.840894253638889	176.837094907407	167.026331018518	42704	0.400407177912516
2	shared	0.328190220435514	0.328773224233085	0.0105828612209622	31.011482961285	2662.96382015218	1346.9494877157	42704	3.77436011761914e-211
