# Supplementary material for: Niche evolution in a northern temperate tree lineage: biogeographical legacies in cork oaks (Quercus section Cerris)
Source: Ann Bot. 2023 Feb 20;131(5):769–87. doi: 10.1093/aob/mcad032 (PMC10184457; doi:10.1093/aob/mcad032)
Supplement: mcad032_suppl_Supplementary_Data [file mcad032_suppl_supplementary_data.zip › Supplementary Data 3/Tabulated Data S3-1 Subgen_Cerris_coordinates_NEW.xlsx]

## Sheet: Tab Data S3-1
Section	gbifID	scientificName	verbatimScientificNameAuthorship	countryCode	basisOfRecord	decimalLatitude	decimalLongitude	Köppen Code	ECO_NAME	BIOME
Cerris	731730415	Quercus acutissima	Carruth., 1861	CN	PRESERVED_SPECIMEN	18.85157	108.64037	Aw	South China-Vietnam subtropical evergreen forests	Tropical & Subtropical Moist Broadleaf Forests
Cerris	731702832	Quercus acutissima	Carruth., 1861	CN	PRESERVED_SPECIMEN	18.37192	109.16343	Aw	South China-Vietnam subtropical evergreen forests	Tropical & Subtropical Moist Broadleaf Forests
Cerris	2417297073	Quercus acutissima	Carruth., 1861	CN	PRESERVED_SPECIMEN	18.74	109.17	Aw	Hainan Island monsoon rain forests	Tropical & Subtropical Moist Broadleaf Forests
Cerris	2417295311	Quercus acutissima	Carruth., 1861	CN	PRESERVED_SPECIMEN	18.74	109.17	Aw	Hainan Island monsoon rain forests	Tropical & Subtropical Moist Broadleaf Forests
Cerris	731714897	Quercus acutissima	Carruth., 1861	CN	PRESERVED_SPECIMEN	18.39111	109.41944	Aw	South China-Vietnam subtropical evergreen forests	Tropical & Subtropical Moist Broadleaf Forests
Cerris	2417326549	Quercus acutissima	Carruth., 1861	CN	PRESERVED_SPECIMEN	18.62	109.7	Aw	South China-Vietnam subtropical evergreen forests	Tropical & Subtropical Moist Broadleaf Forests
Cerris	919567804	Quercus acutissima	Carruth., 1861	CN	PRESERVED_SPECIMEN	22.010889	100.79926	Aw	Northern Indochina subtropical forests	Tropical & Subtropical Moist Broadleaf Forests
Cerris	919567778	Quercus acutissima	Carruth., 1861	CN	PRESERVED_SPECIMEN	22.010889	100.79926	Aw	Northern Indochina subtropical forests	Tropical & Subtropical Moist Broadleaf Forests
Cerris	919462963	Quercus acutissima	Carruth., 1861	CN	PRESERVED_SPECIMEN	22.01071	100.799775	Aw	Northern Indochina subtropical forests	Tropical & Subtropical Moist Broadleaf Forests
Cerris	919462942	Quercus acutissima	Carruth., 1861	CN	PRESERVED_SPECIMEN	22.01071	100.799775	Aw	Northern Indochina subtropical forests	Tropical & Subtropical Moist Broadleaf Forests
Cerris	731738060	Quercus acutissima	Carruth., 1861	LA	PRESERVED_SPECIMEN	15.11541	105.82716	Aw	Central Indochina dry forests	Tropical & Subtropical Moist Broadleaf Forests
Cerris	2513863417	Quercus acutissima	Carruth., 1861	LA	PRESERVED_SPECIMEN	17.720556	105.197778	Am	Northern Annamites rain forests	Tropical & Subtropical Moist Broadleaf Forests
Cerris	575106044	Quercus acutissima	Carruth., 1861	LA	PRESERVED_SPECIMEN	17.720833	105.198056	Am	Northern Annamites rain forests	Tropical & Subtropical Moist Broadleaf Forests
Cerris	575038084	Quercus acutissima	Carruth., 1861	LA	PRESERVED_SPECIMEN	17.720833	105.198056	Am	Northern Annamites rain forests	Tropical & Subtropical Moist Broadleaf Forests
Cerris	2513862713	Quercus acutissima	Carruth., 1861	LA	PRESERVED_SPECIMEN	17.723889	105.208056	Am	Northern Annamites rain forests	Tropical & Subtropical Moist Broadleaf Forests
Cerris	2513862850	Quercus acutissima	Carruth., 1861	TH	PRESERVED_SPECIMEN	16.871288	101.718669	Cwa	Luang Prabang montane rain forests	Tropical & Subtropical Moist Broadleaf Forests
Cerris	2513862487	Quercus acutissima	Carruth., 1861	TH	PRESERVED_SPECIMEN	16.871288	101.718669	Cwa	Luang Prabang montane rain forests	Tropical & Subtropical Moist Broadleaf Forests
Cerris	2513861662	Quercus acutissima	Carruth., 1861	TH	PRESERVED_SPECIMEN	16.871288	101.718669	Cwa	Luang Prabang montane rain forests	Tropical & Subtropical Moist Broadleaf Forests
Cerris	919567790	Quercus acutissima	Carruth., 1861	CN	PRESERVED_SPECIMEN	22.529465	103.939279	Cwa	Northern Indochina subtropical forests	Tropical & Subtropical Moist Broadleaf Forests
Cerris	919567787	Quercus acutissima	Carruth., 1861	CN	PRESERVED_SPECIMEN	22.529465	103.939279	Cwa	Northern Indochina subtropical forests	Tropical & Subtropical Moist Broadleaf Forests
Cerris	919567765	Quercus acutissima	Carruth., 1861	CN	PRESERVED_SPECIMEN	22.529465	103.939279	Cwa	Northern Indochina subtropical forests	Tropical & Subtropical Moist Broadleaf Forests
Cerris	731714908	Quercus acutissima	Carruth., 1861	VN	PRESERVED_SPECIMEN	21.32122	105.12672	Cwa	Red River freshwater swamp forests	Tropical & Subtropical Moist Broadleaf Forests
Cerris	731714895	Quercus acutissima	Carruth., 1861	VN	PRESERVED_SPECIMEN	21.41216	105.23666	Cwa	Northern Indochina subtropical forests	Tropical & Subtropical Moist Broadleaf Forests
Cerris	731730499	Quercus acutissima	Carruth., 1861	VN	PRESERVED_SPECIMEN	21.22769	105.32703	Cwa	Red River freshwater swamp forests	Tropical & Subtropical Moist Broadleaf Forests
Cerris	919567755	Quercus acutissima	Carruth., 1861	CN	PRESERVED_SPECIMEN	23.369165	102.420602	Cwa	Northern Indochina subtropical forests	Tropical & Subtropical Moist Broadleaf Forests
Cerris	919600591	Quercus acutissima	Carruth., 1861	CN	PRESERVED_SPECIMEN	21.957355	100.452547	Cwa	Northern Indochina subtropical forests	Tropical & Subtropical Moist Broadleaf Forests
Cerris	919600503	Quercus acutissima	Carruth., 1861	CN	PRESERVED_SPECIMEN	21.957355	100.452547	Cwa	Northern Indochina subtropical forests	Tropical & Subtropical Moist Broadleaf Forests
Cerris	919567772	Quercus acutissima	Carruth., 1861	CN	PRESERVED_SPECIMEN	21.957355	100.452547	Cwa	Northern Indochina subtropical forests	Tropical & Subtropical Moist Broadleaf Forests
Cerris	919567757	Quercus acutissima	Carruth., 1861	CN	PRESERVED_SPECIMEN	21.957355	100.452547	Cwa	Northern Indochina subtropical forests	Tropical & Subtropical Moist Broadleaf Forests
Cerris	919567754	Quercus acutissima	Carruth., 1861	CN	PRESERVED_SPECIMEN	21.957355	100.452547	Cwa	Northern Indochina subtropical forests	Tropical & Subtropical Moist Broadleaf Forests
Cerris	919567723	Quercus acutissima	Carruth., 1861	CN	PRESERVED_SPECIMEN	21.957355	100.452547	Cwa	Northern Indochina subtropical forests	Tropical & Subtropical Moist Broadleaf Forests
Cerris	919600640	Quercus acutissima	Carruth., 1861	CN	PRESERVED_SPECIMEN	22.697654	100.860736	Cwa	Northern Indochina subtropical forests	Tropical & Subtropical Moist Broadleaf Forests
Cerris	919600616	Quercus acutissima	Carruth., 1861	CN	PRESERVED_SPECIMEN	22.697654	100.860736	Cwa	Northern Indochina subtropical forests	Tropical & Subtropical Moist Broadleaf Forests
Cerris	919567798	Quercus acutissima	Carruth., 1861	CN	PRESERVED_SPECIMEN	22.697654	100.860736	Cwa	Northern Indochina subtropical forests	Tropical & Subtropical Moist Broadleaf Forests
Cerris	919567783	Quercus acutissima	Carruth., 1861	CN	PRESERVED_SPECIMEN	22.697654	100.860736	Cwa	Northern Indochina subtropical forests	Tropical & Subtropical Moist Broadleaf Forests
Cerris	919567758	Quercus acutissima	Carruth., 1861	CN	PRESERVED_SPECIMEN	22.697654	100.860736	Cwa	Northern Indochina subtropical forests	Tropical & Subtropical Moist Broadleaf Forests
Cerris	919567742	Quercus acutissima	Carruth., 1861	CN	PRESERVED_SPECIMEN	22.697654	100.860736	Cwa	Northern Indochina subtropical forests	Tropical & Subtropical Moist Broadleaf Forests
Cerris	731714891	Quercus acutissima	Carruth., 1861	LA	PRESERVED_SPECIMEN	19.55	102.86667	Cwa	Luang Prabang montane rain forests	Tropical & Subtropical Moist Broadleaf Forests
Cerris	731714907	Quercus acutissima	Carruth., 1861	LA	PRESERVED_SPECIMEN	19527	102896	Cwa	Luang Prabang montane rain forests	Tropical & Subtropical Moist Broadleaf Forests
Cerris	731703910	Quercus acutissima	Carruth., 1861	LA	PRESERVED_SPECIMEN	19.33028	103.35667	Cwa	Luang Prabang montane rain forests	Tropical & Subtropical Moist Broadleaf Forests
Cerris	731730493	Quercus acutissima	Carruth., 1861	LA	PRESERVED_SPECIMEN	19.33383	103.36678	Cwa	Luang Prabang montane rain forests	Tropical & Subtropical Moist Broadleaf Forests
Cerris	731714893	Quercus acutissima	Carruth., 1861	LA	PRESERVED_SPECIMEN	19.32746	103.37443	Cwa	Luang Prabang montane rain forests	Tropical & Subtropical Moist Broadleaf Forests
Cerris	731714896	Quercus acutissima	Carruth., 1861	LA	PRESERVED_SPECIMEN	19.46667	103.5	Cwa	Luang Prabang montane rain forests	Tropical & Subtropical Moist Broadleaf Forests
Cerris	731714892	Quercus acutissima	Carruth., 1861	LA	PRESERVED_SPECIMEN	19.46667	103.5	Cwa	Luang Prabang montane rain forests	Tropical & Subtropical Moist Broadleaf Forests
Cerris	731703911	Quercus acutissima	Carruth., 1861	LA	PRESERVED_SPECIMEN	19.46667	103.5	Cwa	Luang Prabang montane rain forests	Tropical & Subtropical Moist Broadleaf Forests
Cerris	919567794	Quercus acutissima	Carruth., 1861	CN	PRESERVED_SPECIMEN	22.983563	103.687613	Cwa	Northern Indochina subtropical forests	Tropical & Subtropical Moist Broadleaf Forests
Cerris	919567792	Quercus acutissima	Carruth., 1861	CN	PRESERVED_SPECIMEN	22.983563	103.687613	Cwa	Northern Indochina subtropical forests	Tropical & Subtropical Moist Broadleaf Forests
Cerris	919567775	Quercus acutissima	Carruth., 1861	CN	PRESERVED_SPECIMEN	22.983563	103.687613	Cwa	Northern Indochina subtropical forests	Tropical & Subtropical Moist Broadleaf Forests
Cerris	919567768	Quercus acutissima	Carruth., 1861	CN	PRESERVED_SPECIMEN	22.983563	103.687613	Cwa	Northern Indochina subtropical forests	Tropical & Subtropical Moist Broadleaf Forests
Cerris	919455368	Quercus acutissima	Carruth., 1861	CN	PRESERVED_SPECIMEN	28.53963	103.954021	Cwa	Guizhou Plateau broadleaf and mixed forests	Tropical & Subtropical Moist Broadleaf Forests
Cerris	919567774	Quercus acutissima	Carruth., 1861	CN	PRESERVED_SPECIMEN	24.046484	105.055261	Cwa	Yunnan Plateau subtropical evergreen forests	Tropical & Subtropical Moist Broadleaf Forests
Cerris	919567762	Quercus acutissima	Carruth., 1861	CN	PRESERVED_SPECIMEN	24.046484	105.055261	Cwa	Yunnan Plateau subtropical evergreen forests	Tropical & Subtropical Moist Broadleaf Forests
Cerris	919567750	Quercus acutissima	Carruth., 1861	CN	PRESERVED_SPECIMEN	24.046484	105.055261	Cwa	Yunnan Plateau subtropical evergreen forests	Tropical & Subtropical Moist Broadleaf Forests
Cerris	919567749	Quercus acutissima	Carruth., 1861	CN	PRESERVED_SPECIMEN	24.046484	105.055261	Cwa	Yunnan Plateau subtropical evergreen forests	Tropical & Subtropical Moist Broadleaf Forests
Cerris	919567697	Quercus acutissima	Carruth., 1861	CN	PRESERVED_SPECIMEN	24.046484	105.055261	Cwa	Yunnan Plateau subtropical evergreen forests	Tropical & Subtropical Moist Broadleaf Forests
Cerris	2417335415	Quercus acutissima	Carruth., 1861	CN	PRESERVED_SPECIMEN	25.46	105.28	Cwa	Yunnan Plateau subtropical evergreen forests	Tropical & Subtropical Moist Broadleaf Forests
Cerris	919567779	Quercus acutissima	Carruth., 1861	CN	PRESERVED_SPECIMEN	23.625319	105.630906	Cwa	Yunnan Plateau subtropical evergreen forests	Tropical & Subtropical Moist Broadleaf Forests
Cerris	731702458	Quercus acutissima	Carruth., 1861	CN	PRESERVED_SPECIMEN	26.26569	105.96849	Cwa	Guizhou Plateau broadleaf and mixed forests	Tropical & Subtropical Moist Broadleaf Forests
Cerris	731714422	Quercus acutissima	Carruth., 1861	CN	PRESERVED_SPECIMEN	24.4	106516	Cwa	Jian Nan subtropical evergreen forests	Tropical & Subtropical Moist Broadleaf Forests
Cerris	731714421	Quercus acutissima	Carruth., 1861	CN	PRESERVED_SPECIMEN	24.3492	106.5606	Cwa	Jian Nan subtropical evergreen forests	Tropical & Subtropical Moist Broadleaf Forests
Cerris	731731232	Quercus acutissima	Carruth., 1861	IN	PRESERVED_SPECIMEN	24.96639	93.88056	Cwa	Mizoram-Manipur-Kachin rain forests	Tropical & Subtropical Moist Broadleaf Forests
Cerris	731730498	Quercus acutissima	Carruth., 1861	IN	PRESERVED_SPECIMEN	24.8	93937	Cwa	Mizoram-Manipur-Kachin rain forests	Tropical & Subtropical Moist Broadleaf Forests
Cerris	2513864061	Quercus acutissima	Carruth., 1861	MM	PRESERVED_SPECIMEN	22.016667	96.466667	Cwa	Northern Indochina subtropical forests	Tropical & Subtropical Moist Broadleaf Forests
Cerris	919567788	Quercus acutissima	Carruth., 1861	CN	PRESERVED_SPECIMEN	24.705249	97.931861	Cwa	Northern Indochina subtropical forests	Tropical & Subtropical Moist Broadleaf Forests
Cerris	919567761	Quercus acutissima	Carruth., 1861	CN	PRESERVED_SPECIMEN	24.705249	97.931861	Cwa	Northern Indochina subtropical forests	Tropical & Subtropical Moist Broadleaf Forests
Cerris	919567764	Quercus acutissima	Carruth., 1861	CN	PRESERVED_SPECIMEN	22.555882	99.932102	Cwa	Northern Indochina subtropical forests	Tropical & Subtropical Moist Broadleaf Forests
Cerris	919567817	Quercus acutissima	Carruth., 1861	CN	PRESERVED_SPECIMEN	23.880344	100.092756	Cwa	Northern Indochina subtropical forests	Tropical & Subtropical Moist Broadleaf Forests
Cerris	919567766	Quercus acutissima	Carruth., 1861	CN	PRESERVED_SPECIMEN	23.880344	100.092756	Cwa	Northern Indochina subtropical forests	Tropical & Subtropical Moist Broadleaf Forests
Cerris	2859368860	Quercus acutissima	Carruth., 1861	TW	PRESERVED_SPECIMEN	22.967399	120.685707	Cwa	Taiwan subtropical evergreen forests	Tropical & Subtropical Moist Broadleaf Forests
Cerris	2417682811	Quercus acutissima	Carruth., 1861	CN	PRESERVED_SPECIMEN	33.06	107.03	Cwa	Daba Mountains evergreen forests	Temperate Broadleaf & Mixed Forests
Cerris	2609500843	Quercus acutissima	Carruth., 1861	KP	PRESERVED_SPECIMEN	38.68917	128205	Cwa	Central Korean deciduous forests	Temperate Broadleaf & Mixed Forests
Cerris	2417556838	Quercus acutissima	Carruth., 1861	CN	PRESERVED_SPECIMEN	32.43	105.84	Cwa	Daba Mountains evergreen forests	Temperate Broadleaf & Mixed Forests
Cerris	2417422149	Quercus acutissima	Carruth., 1861	CN	PRESERVED_SPECIMEN	33.15	107.33	Cwa	Daba Mountains evergreen forests	Temperate Broadleaf & Mixed Forests
Cerris	2417711380	Quercus acutissima	Carruth., 1861	CN	PRESERVED_SPECIMEN	33.22	107.54	Cwa	Daba Mountains evergreen forests	Temperate Broadleaf & Mixed Forests
Cerris	2417758408	Quercus acutissima	Carruth., 1861	CN	PRESERVED_SPECIMEN	34.15	107.84	Cwa	Huang He Plain mixed forests	Temperate Broadleaf & Mixed Forests
Cerris	2417764898	Quercus acutissima	Carruth., 1861	CN	PRESERVED_SPECIMEN	33.03	108.24	Cwa	Daba Mountains evergreen forests	Temperate Broadleaf & Mixed Forests
Cerris	2417540554	Quercus acutissima	Carruth., 1861	CN	PRESERVED_SPECIMEN	31.37	109.62	Cwa	Daba Mountains evergreen forests	Temperate Broadleaf & Mixed Forests
Cerris	2417531634	Quercus acutissima	Carruth., 1861	CN	PRESERVED_SPECIMEN	33.96	112.03	Cwa	Qin Ling Mountains deciduous forests	Temperate Broadleaf & Mixed Forests
Cerris	2417449786	Quercus acutissima	Carruth., 1861	CN	PRESERVED_SPECIMEN	33.16	115.62	Cwa	Huang He Plain mixed forests	Temperate Broadleaf & Mixed Forests
Cerris	731702830	Quercus acutissima	Carruth., 1861	CN	PRESERVED_SPECIMEN	37534	121.3895	Cwa	Huang He Plain mixed forests	Temperate Broadleaf & Mixed Forests
Cerris	731703925	Quercus acutissima	Carruth., 1861	CN	PRESERVED_SPECIMEN	37.52225	121.4027	Cwa	Huang He Plain mixed forests	Temperate Broadleaf & Mixed Forests
Cerris	731702457	Quercus acutissima	Carruth., 1861	CN	PRESERVED_SPECIMEN	37.46494	121.44785	Cwa	Huang He Plain mixed forests	Temperate Broadleaf & Mixed Forests
Cerris	1657211406	Quercus acutissima	Carruth., 1861	KR	PRESERVED_SPECIMEN	36.83	126.24	Cwa	Central Korean deciduous forests	Temperate Broadleaf & Mixed Forests
Cerris	2200593993	Quercus acutissima	Carruth., 1861	KR	PRESERVED_SPECIMEN	37.168977	126.704957	Cwa	Central Korean deciduous forests	Temperate Broadleaf & Mixed Forests
Cerris	1144533139	Quercus acutissima	Carruth., 1861	KR	PRESERVED_SPECIMEN	36.330888	128.2000298	Cwa	Central Korean deciduous forests	Temperate Broadleaf & Mixed Forests
Cerris	2200598378	Quercus acutissima	Carruth., 1861	KR	PRESERVED_SPECIMEN	34.987116	128.113817	Cwa	Southern Korea evergreen forests	Temperate Broadleaf & Mixed Forests
Cerris	1701544836	Quercus acutissima	Carruth., 1861	KR	PRESERVED_SPECIMEN	36.08333	128.40389	Cwa	Central Korean deciduous forests	Temperate Broadleaf & Mixed Forests
Cerris	1144532573	Quercus acutissima	Carruth., 1861	KR	PRESERVED_SPECIMEN	36.150994	128.541017	Cwa	Central Korean deciduous forests	Temperate Broadleaf & Mixed Forests
Cerris	1144533443	Quercus acutissima	Carruth., 1861	KR	PRESERVED_SPECIMEN	36.138731	128.841764	Cwa	Central Korean deciduous forests	Temperate Broadleaf & Mixed Forests
Cerris	2443052726	Quercus acutissima	Carruth., 1861	KR	PRESERVED_SPECIMEN	35.524952	127.72733	Cwa	Central Korean deciduous forests	Temperate Broadleaf & Mixed Forests
Cerris	2417758629	Quercus acutissima	Carruth., 1861	CN	PRESERVED_SPECIMEN	29.22	102.35	Cwa	Qionglai-Minshan conifer forests	Temperate Conifer Forests
Cerris	2417531578	Quercus acutissima	Carruth., 1861	CN	PRESERVED_SPECIMEN	29.49	103.39	Cwa	Qionglai-Minshan conifer forests	Temperate Conifer Forests
Cerris	2417527184	Quercus acutissima	Carruth., 1861	CN	PRESERVED_SPECIMEN	29.49	103.39	Cwa	Qionglai-Minshan conifer forests	Temperate Conifer Forests
Cerris	2417524128	Quercus acutissima	Carruth., 1861	CN	PRESERVED_SPECIMEN	29.49	103.39	Cwa	Qionglai-Minshan conifer forests	Temperate Conifer Forests
Cerris	2417523929	Quercus acutissima	Carruth., 1861	CN	PRESERVED_SPECIMEN	29.49	103.39	Cwa	Qionglai-Minshan conifer forests	Temperate Conifer Forests
Cerris	2417522955	Quercus acutissima	Carruth., 1861	CN	PRESERVED_SPECIMEN	29.49	103.39	Cwa	Qionglai-Minshan conifer forests	Temperate Conifer Forests
Cerris	2417522728	Quercus acutissima	Carruth., 1861	CN	PRESERVED_SPECIMEN	29.49	103.39	Cwa	Qionglai-Minshan conifer forests	Temperate Conifer Forests
Cerris	2417513406	Quercus acutissima	Carruth., 1861	CN	PRESERVED_SPECIMEN	29.49	103.39	Cwa	Qionglai-Minshan conifer forests	Temperate Conifer Forests
Cerris	2417489812	Quercus acutissima	Carruth., 1861	CN	PRESERVED_SPECIMEN	30.36	102.81	Cwa	Qionglai-Minshan conifer forests	Temperate Conifer Forests
Cerris	2397721438	Quercus acutissima	Carruth., 1861	CN	PRESERVED_SPECIMEN	24.93	102.48	Cwb	Yunnan Plateau subtropical evergreen forests	Tropical & Subtropical Moist Broadleaf Forests
Cerris	919605346	Quercus acutissima	Carruth., 1861	CN	PRESERVED_SPECIMEN	25.012526	102.700013	Cwb	Yunnan Plateau subtropical evergreen forests	Tropical & Subtropical Moist Broadleaf Forests
Cerris	919567781	Quercus acutissima	Carruth., 1861	CN	PRESERVED_SPECIMEN	25.012526	102.700013	Cwb	Yunnan Plateau subtropical evergreen forests	Tropical & Subtropical Moist Broadleaf Forests
Cerris	919567760	Quercus acutissima	Carruth., 1861	CN	PRESERVED_SPECIMEN	25.012526	102.700013	Cwb	Yunnan Plateau subtropical evergreen forests	Tropical & Subtropical Moist Broadleaf Forests
Cerris	919567753	Quercus acutissima	Carruth., 1861	CN	PRESERVED_SPECIMEN	25.012526	102.700013	Cwb	Yunnan Plateau subtropical evergreen forests	Tropical & Subtropical Moist Broadleaf Forests
Cerris	919567748	Quercus acutissima	Carruth., 1861	CN	PRESERVED_SPECIMEN	25.012526	102.700013	Cwb	Yunnan Plateau subtropical evergreen forests	Tropical & Subtropical Moist Broadleaf Forests
Cerris	731703912	Quercus acutissima	Carruth., 1861	TW	PRESERVED_SPECIMEN	23.57528	120.82444	Cwb	Taiwan subtropical evergreen forests	Tropical & Subtropical Moist Broadleaf Forests
Cerris	731714906	Quercus acutissima	Carruth., 1861	IN	PRESERVED_SPECIMEN	25.51433	94.13617	Cwb	Mizoram-Manipur-Kachin rain forests	Tropical & Subtropical Moist Broadleaf Forests
Cerris	1426161622	Quercus acutissima	Carruth., 1861	CN	PRESERVED_SPECIMEN	25.018056	98.476944	Cwb	Northern Indochina subtropical forests	Tropical & Subtropical Moist Broadleaf Forests
Cerris	919599520	Quercus acutissima	Carruth., 1861	CN	PRESERVED_SPECIMEN	25.020615	98.490007	Cwb	Northern Indochina subtropical forests	Tropical & Subtropical Moist Broadleaf Forests
Cerris	919599392	Quercus acutissima	Carruth., 1861	CN	PRESERVED_SPECIMEN	25.020615	98.490007	Cwb	Northern Indochina subtropical forests	Tropical & Subtropical Moist Broadleaf Forests
Cerris	919599367	Quercus acutissima	Carruth., 1861	CN	PRESERVED_SPECIMEN	25.020615	98.490007	Cwb	Northern Indochina subtropical forests	Tropical & Subtropical Moist Broadleaf Forests
Cerris	574824385	Quercus acutissima	Carruth., 1861	CN	PRESERVED_SPECIMEN	25.75	98.566667	Cwb	Northern Indochina subtropical forests	Tropical & Subtropical Moist Broadleaf Forests
Cerris	1426108066	Quercus acutissima	Carruth., 1861	CN	PRESERVED_SPECIMEN	25.293329	98.593063	Cwb	Northern Indochina subtropical forests	Tropical & Subtropical Moist Broadleaf Forests
Cerris	919590052	Quercus acutissima	Carruth., 1861	CN	PRESERVED_SPECIMEN	24.58669	98.689166	Cwb	Northern Indochina subtropical forests	Tropical & Subtropical Moist Broadleaf Forests
Cerris	575036325	Quercus acutissima	Carruth., 1861	CN	PRESERVED_SPECIMEN	25.5	98.966667	Cwb	Northern Indochina subtropical forests	Tropical & Subtropical Moist Broadleaf Forests
Cerris	731703918	Quercus acutissima	Carruth., 1861	CN	PRESERVED_SPECIMEN	31.8845	108.73138	Cwb	Daba Mountains evergreen forests	Temperate Broadleaf & Mixed Forests
Cerris	731702465	Quercus acutissima	Carruth., 1861	CN	PRESERVED_SPECIMEN	31.8845	108.73138	Cwb	Daba Mountains evergreen forests	Temperate Broadleaf & Mixed Forests
Cerris	731714905	Quercus acutissima	Carruth., 1861	NP	PRESERVED_SPECIMEN	27.35556	87.88655	Cwb	Eastern Himalayan broadleaf forests	Temperate Broadleaf & Mixed Forests
Cerris	575050189	Quercus acutissima	Carruth., 1861	CN	PRESERVED_SPECIMEN	25.75	98.666667	Cwb	Nujiang Langcang Gorge alpine conifer and mixed forests	Temperate Conifer Forests
Cerris	2417747670	Quercus acutissima	Carruth., 1861	CN	PRESERVED_SPECIMEN	27.17	107.4	Cfa	Guizhou Plateau broadleaf and mixed forests	Tropical & Subtropical Moist Broadleaf Forests
Cerris	2417747517	Quercus acutissima	Carruth., 1861	CN	PRESERVED_SPECIMEN	27.17	107.4	Cfa	Guizhou Plateau broadleaf and mixed forests	Tropical & Subtropical Moist Broadleaf Forests
Cerris	2417745715	Quercus acutissima	Carruth., 1861	CN	PRESERVED_SPECIMEN	27.17	107.4	Cfa	Guizhou Plateau broadleaf and mixed forests	Tropical & Subtropical Moist Broadleaf Forests
Cerris	2417744991	Quercus acutissima	Carruth., 1861	CN	PRESERVED_SPECIMEN	27.17	107.4	Cfa	Guizhou Plateau broadleaf and mixed forests	Tropical & Subtropical Moist Broadleaf Forests
Cerris	2417735074	Quercus acutissima	Carruth., 1861	CN	PRESERVED_SPECIMEN	27.74	107.46	Cfa	Guizhou Plateau broadleaf and mixed forests	Tropical & Subtropical Moist Broadleaf Forests
Cerris	2417731522	Quercus acutissima	Carruth., 1861	CN	PRESERVED_SPECIMEN	27.74	107.46	Cfa	Guizhou Plateau broadleaf and mixed forests	Tropical & Subtropical Moist Broadleaf Forests
Cerris	731735963	Quercus acutissima	Carruth., 1861	CN	PRESERVED_SPECIMEN	26.16667	107.51833	Cfa	Guizhou Plateau broadleaf and mixed forests	Tropical & Subtropical Moist Broadleaf Forests
Cerris	1897626710	Quercus acutissima	Carruth., 1861	CN	PRESERVED_SPECIMEN	29.333333	107.766667	Cfa	Guizhou Plateau broadleaf and mixed forests	Tropical & Subtropical Moist Broadleaf Forests
Cerris	2417584116	Quercus acutissima	Carruth., 1861	CN	PRESERVED_SPECIMEN	28.26	108.11	Cfa	Guizhou Plateau broadleaf and mixed forests	Tropical & Subtropical Moist Broadleaf Forests
Cerris	2417580997	Quercus acutissima	Carruth., 1861	CN	PRESERVED_SPECIMEN	28.26	108.11	Cfa	Guizhou Plateau broadleaf and mixed forests	Tropical & Subtropical Moist Broadleaf Forests
Cerris	2417618447	Quercus acutissima	Carruth., 1861	CN	PRESERVED_SPECIMEN	27.03	108.19	Cfa	Jian Nan subtropical evergreen forests	Tropical & Subtropical Moist Broadleaf Forests
Cerris	2417618004	Quercus acutissima	Carruth., 1861	CN	PRESERVED_SPECIMEN	27.03	108.19	Cfa	Jian Nan subtropical evergreen forests	Tropical & Subtropical Moist Broadleaf Forests
Cerris	2417762964	Quercus acutissima	Carruth., 1861	CN	PRESERVED_SPECIMEN	27.51	108.23	Cfa	Guizhou Plateau broadleaf and mixed forests	Tropical & Subtropical Moist Broadleaf Forests
Cerris	2417384112	Quercus acutissima	Carruth., 1861	CN	PRESERVED_SPECIMEN	27.99	108.4	Cfa	Guizhou Plateau broadleaf and mixed forests	Tropical & Subtropical Moist Broadleaf Forests
Cerris	2417379893	Quercus acutissima	Carruth., 1861	CN	PRESERVED_SPECIMEN	27.99	108.4	Cfa	Guizhou Plateau broadleaf and mixed forests	Tropical & Subtropical Moist Broadleaf Forests
Cerris	2417665473	Quercus acutissima	Carruth., 1861	CN	PRESERVED_SPECIMEN	26	108.45	Cfa	Guizhou Plateau broadleaf and mixed forests	Tropical & Subtropical Moist Broadleaf Forests
Cerris	2417661004	Quercus acutissima	Carruth., 1861	CN	PRESERVED_SPECIMEN	26	108.45	Cfa	Guizhou Plateau broadleaf and mixed forests	Tropical & Subtropical Moist Broadleaf Forests
Cerris	2417660891	Quercus acutissima	Carruth., 1861	CN	PRESERVED_SPECIMEN	26	108.45	Cfa	Guizhou Plateau broadleaf and mixed forests	Tropical & Subtropical Moist Broadleaf Forests
Cerris	2417660872	Quercus acutissima	Carruth., 1861	CN	PRESERVED_SPECIMEN	26	108.45	Cfa	Guizhou Plateau broadleaf and mixed forests	Tropical & Subtropical Moist Broadleaf Forests
Cerris	2417694294	Quercus acutissima	Carruth., 1861	CN	PRESERVED_SPECIMEN	28.56	108.5	Cfa	Guizhou Plateau broadleaf and mixed forests	Tropical & Subtropical Moist Broadleaf Forests
Cerris	2417694219	Quercus acutissima	Carruth., 1861	CN	PRESERVED_SPECIMEN	28.56	108.5	Cfa	Guizhou Plateau broadleaf and mixed forests	Tropical & Subtropical Moist Broadleaf Forests
Cerris	2417362757	Quercus acutissima	Carruth., 1861	CN	PRESERVED_SPECIMEN	30.29	108.93	Cfa	Guizhou Plateau broadleaf and mixed forests	Tropical & Subtropical Moist Broadleaf Forests
Cerris	2417359466	Quercus acutissima	Carruth., 1861	CN	PRESERVED_SPECIMEN	30.29	108.93	Cfa	Guizhou Plateau broadleaf and mixed forests	Tropical & Subtropical Moist Broadleaf Forests
Cerris	2417398586	Quercus acutissima	Carruth., 1861	CN	PRESERVED_SPECIMEN	29.67	109.15	Cfa	Guizhou Plateau broadleaf and mixed forests	Tropical & Subtropical Moist Broadleaf Forests
Cerris	2417617463	Quercus acutissima	Carruth., 1861	CN	PRESERVED_SPECIMEN	27.35	109.17	Cfa	Jian Nan subtropical evergreen forests	Tropical & Subtropical Moist Broadleaf Forests
Cerris	2417647119	Quercus acutissima	Carruth., 1861	CN	PRESERVED_SPECIMEN	28.15	109.2	Cfa	Guizhou Plateau broadleaf and mixed forests	Tropical & Subtropical Moist Broadleaf Forests
Cerris	2417646711	Quercus acutissima	Carruth., 1861	CN	PRESERVED_SPECIMEN	28.15	109.2	Cfa	Guizhou Plateau broadleaf and mixed forests	Tropical & Subtropical Moist Broadleaf Forests
Cerris	2417645049	Quercus acutissima	Carruth., 1861	CN	PRESERVED_SPECIMEN	28.15	109.2	Cfa	Guizhou Plateau broadleaf and mixed forests	Tropical & Subtropical Moist Broadleaf Forests
Cerris	2417644367	Quercus acutissima	Carruth., 1861	CN	PRESERVED_SPECIMEN	28.15	109.2	Cfa	Guizhou Plateau broadleaf and mixed forests	Tropical & Subtropical Moist Broadleaf Forests
Cerris	2417397653	Quercus acutissima	Carruth., 1861	CN	PRESERVED_SPECIMEN	28.26	109.69	Cfa	Guizhou Plateau broadleaf and mixed forests	Tropical & Subtropical Moist Broadleaf Forests
Cerris	2417394486	Quercus acutissima	Carruth., 1861	CN	PRESERVED_SPECIMEN	28.26	109.69	Cfa	Guizhou Plateau broadleaf and mixed forests	Tropical & Subtropical Moist Broadleaf Forests
Cerris	2417715145	Quercus acutissima	Carruth., 1861	CN	PRESERVED_SPECIMEN	27.2	109.83	Cfa	Guizhou Plateau broadleaf and mixed forests	Tropical & Subtropical Moist Broadleaf Forests
Cerris	2417713775	Quercus acutissima	Carruth., 1861	CN	PRESERVED_SPECIMEN	27.2	109.83	Cfa	Guizhou Plateau broadleaf and mixed forests	Tropical & Subtropical Moist Broadleaf Forests
Cerris	2417659220	Quercus acutissima	Carruth., 1861	CN	PRESERVED_SPECIMEN	29.39	110.16	Cfa	Guizhou Plateau broadleaf and mixed forests	Tropical & Subtropical Moist Broadleaf Forests
Cerris	2417690714	Quercus acutissima	Carruth., 1861	CN	PRESERVED_SPECIMEN	28.45	110.39	Cfa	Guizhou Plateau broadleaf and mixed forests	Tropical & Subtropical Moist Broadleaf Forests
Cerris	2417615660	Quercus acutissima	Carruth., 1861	CN	PRESERVED_SPECIMEN	26.43	110.85	Cfa	Jian Nan subtropical evergreen forests	Tropical & Subtropical Moist Broadleaf Forests
Cerris	2417614436	Quercus acutissima	Carruth., 1861	CN	PRESERVED_SPECIMEN	26.43	110.85	Cfa	Jian Nan subtropical evergreen forests	Tropical & Subtropical Moist Broadleaf Forests
Cerris	2417763453	Quercus acutissima	Carruth., 1861	CN	PRESERVED_SPECIMEN	29.69	111.02	Cfa	Guizhou Plateau broadleaf and mixed forests	Tropical & Subtropical Moist Broadleaf Forests
Cerris	2417514471	Quercus acutissima	Carruth., 1861	CN	PRESERVED_SPECIMEN	23.59	111.7	Cfa	Jian Nan subtropical evergreen forests	Tropical & Subtropical Moist Broadleaf Forests
Cerris	2417371890	Quercus acutissima	Carruth., 1861	CN	PRESERVED_SPECIMEN	25.18	114.33	Cfa	Jian Nan subtropical evergreen forests	Tropical & Subtropical Moist Broadleaf Forests
Cerris	2417370096	Quercus acutissima	Carruth., 1861	CN	PRESERVED_SPECIMEN	25.18	114.33	Cfa	Jian Nan subtropical evergreen forests	Tropical & Subtropical Moist Broadleaf Forests
Cerris	2417439894	Quercus acutissima	Carruth., 1861	CN	PRESERVED_SPECIMEN	25.39	114.35	Cfa	Jian Nan subtropical evergreen forests	Tropical & Subtropical Moist Broadleaf Forests
Cerris	2417435942	Quercus acutissima	Carruth., 1861	CN	PRESERVED_SPECIMEN	25.39	114.35	Cfa	Jian Nan subtropical evergreen forests	Tropical & Subtropical Moist Broadleaf Forests
Cerris	731738061	Quercus acutissima	Carruth., 1861	CN	PRESERVED_SPECIMEN	27.74311	117.63251	Cfa	Jian Nan subtropical evergreen forests	Tropical & Subtropical Moist Broadleaf Forests
Cerris	2417671424	Quercus acutissima	Carruth., 1861	CN	PRESERVED_SPECIMEN	27.75	118.03	Cfa	Jian Nan subtropical evergreen forests	Tropical & Subtropical Moist Broadleaf Forests
Cerris	2417369811	Quercus acutissima	Carruth., 1861	CN	PRESERVED_SPECIMEN	26.64	118.18	Cfa	Jian Nan subtropical evergreen forests	Tropical & Subtropical Moist Broadleaf Forests
Cerris	1821859580	Quercus acutissima	Carruth., 1861	TW	PRESERVED_SPECIMEN	25.033333	121.5	Cfa	Taiwan subtropical evergreen forests	Tropical & Subtropical Moist Broadleaf Forests
Cerris	1821859576	Quercus acutissima	Carruth., 1861	TW	PRESERVED_SPECIMEN	25.033333	121.5	Cfa	Taiwan subtropical evergreen forests	Tropical & Subtropical Moist Broadleaf Forests
Cerris	1912798772	Quercus acutissima	Carruth., 1861	TW	PRESERVED_SPECIMEN	25.033889	121.5	Cfa	Taiwan subtropical evergreen forests	Tropical & Subtropical Moist Broadleaf Forests
Cerris	1912798771	Quercus acutissima	Carruth., 1861	TW	PRESERVED_SPECIMEN	25.033889	121.5	Cfa	Taiwan subtropical evergreen forests	Tropical & Subtropical Moist Broadleaf Forests
Cerris	1912798769	Quercus acutissima	Carruth., 1861	TW	PRESERVED_SPECIMEN	25.033889	121.5	Cfa	Taiwan subtropical evergreen forests	Tropical & Subtropical Moist Broadleaf Forests
Cerris	1821811801	Quercus acutissima	Carruth., 1861	TW	PRESERVED_SPECIMEN	25.033889	121.5	Cfa	Taiwan subtropical evergreen forests	Tropical & Subtropical Moist Broadleaf Forests
Cerris	1821809401	Quercus acutissima	Carruth., 1861	TW	PRESERVED_SPECIMEN	25.033889	121.5	Cfa	Taiwan subtropical evergreen forests	Tropical & Subtropical Moist Broadleaf Forests
Cerris	1821809385	Quercus acutissima	Carruth., 1861	TW	PRESERVED_SPECIMEN	25.033889	121.5	Cfa	Taiwan subtropical evergreen forests	Tropical & Subtropical Moist Broadleaf Forests
Cerris	1821808994	Quercus acutissima	Carruth., 1861	TW	PRESERVED_SPECIMEN	25.033889	121.5	Cfa	Taiwan subtropical evergreen forests	Tropical & Subtropical Moist Broadleaf Forests
Cerris	891690301	Quercus acutissima	Carruth., 1861	TW	PRESERVED_SPECIMEN	25.027222	121.505556	Cfa	Taiwan subtropical evergreen forests	Tropical & Subtropical Moist Broadleaf Forests
Cerris	891644896	Quercus acutissima	Carruth., 1861	TW	PRESERVED_SPECIMEN	25.027222	121.505556	Cfa	Taiwan subtropical evergreen forests	Tropical & Subtropical Moist Broadleaf Forests
Cerris	891690342	Quercus acutissima	Carruth., 1861	TW	PRESERVED_SPECIMEN	25.0075	121.53	Cfa	Taiwan subtropical evergreen forests	Tropical & Subtropical Moist Broadleaf Forests
Cerris	891650648	Quercus acutissima	Carruth., 1861	TW	PRESERVED_SPECIMEN	25.0075	121.53	Cfa	Taiwan subtropical evergreen forests	Tropical & Subtropical Moist Broadleaf Forests
Cerris	2417328737	Quercus acutissima	Carruth., 1861	CN	PRESERVED_SPECIMEN	32.1	114.08	Cfa	Changjiang Plain evergreen forests	Temperate Broadleaf & Mixed Forests
Cerris	2417320535	Quercus acutissima	Carruth., 1861	CN	PRESERVED_SPECIMEN	29.78	118.18	Cfa	Changjiang Plain evergreen forests	Temperate Broadleaf & Mixed Forests
Cerris	2417329498	Quercus acutissima	Carruth., 1861	CN	PRESERVED_SPECIMEN	32.08	118.27	Cfa	Changjiang Plain evergreen forests	Temperate Broadleaf & Mixed Forests
Cerris	731714913	Quercus acutissima	Carruth., 1861	CN	PRESERVED_SPECIMEN	32.06097	118.79165	Cfa	Changjiang Plain evergreen forests	Temperate Broadleaf & Mixed Forests
Cerris	731703919	Quercus acutissima	Carruth., 1861	CN	PRESERVED_SPECIMEN	32.06097	118.79165	Cfa	Changjiang Plain evergreen forests	Temperate Broadleaf & Mixed Forests
Cerris	2417569935	Quercus acutissima	Carruth., 1861	CN	PRESERVED_SPECIMEN	29.48	119.33	Cfa	Changjiang Plain evergreen forests	Temperate Broadleaf & Mixed Forests
Cerris	2417286836	Quercus acutissima	Carruth., 1861	CN	PRESERVED_SPECIMEN	30.19	119.36	Cfa	Changjiang Plain evergreen forests	Temperate Broadleaf & Mixed Forests
Cerris	2417281480	Quercus acutissima	Carruth., 1861	CN	PRESERVED_SPECIMEN	30.19	119.36	Cfa	Changjiang Plain evergreen forests	Temperate Broadleaf & Mixed Forests
Cerris	2417278399	Quercus acutissima	Carruth., 1861	CN	PRESERVED_SPECIMEN	30.19	119.36	Cfa	Changjiang Plain evergreen forests	Temperate Broadleaf & Mixed Forests
Cerris	731703926	Quercus acutissima	Carruth., 1861	CN	PRESERVED_SPECIMEN	32.21086	119.45508	Cfa	Changjiang Plain evergreen forests	Temperate Broadleaf & Mixed Forests
Cerris	2417646710	Quercus acutissima	Carruth., 1861	CN	PRESERVED_SPECIMEN	30.27	120.17	Cfa	Changjiang Plain evergreen forests	Temperate Broadleaf & Mixed Forests
Cerris	2417640933	Quercus acutissima	Carruth., 1861	CN	PRESERVED_SPECIMEN	30.27	120.17	Cfa	Changjiang Plain evergreen forests	Temperate Broadleaf & Mixed Forests
Cerris	2417640540	Quercus acutissima	Carruth., 1861	CN	PRESERVED_SPECIMEN	30.27	120.17	Cfa	Changjiang Plain evergreen forests	Temperate Broadleaf & Mixed Forests
Cerris	2417638021	Quercus acutissima	Carruth., 1861	CN	PRESERVED_SPECIMEN	30.27	120.17	Cfa	Changjiang Plain evergreen forests	Temperate Broadleaf & Mixed Forests
Cerris	3126902302	Quercus acutissima	Carruth., 1861	CN	PRESERVED_SPECIMEN	31.22222	121.45806	Cfa	Changjiang Plain evergreen forests	Temperate Broadleaf & Mixed Forests
Cerris	2200584510	Quercus acutissima	Carruth., 1861	KR	PRESERVED_SPECIMEN	35.249698	126.418557	Cfa	Central Korean deciduous forests	Temperate Broadleaf & Mixed Forests
Cerris	2005772539	Quercus acutissima	Carruth., 1861	KR	PRESERVED_SPECIMEN	33.261521	126.473953	Cfa	Southern Korea evergreen forests	Temperate Broadleaf & Mixed Forests
Cerris	2005772476	Quercus acutissima	Carruth., 1861	KR	PRESERVED_SPECIMEN	33.261521	126.473953	Cfa	Southern Korea evergreen forests	Temperate Broadleaf & Mixed Forests
Cerris	2005769003	Quercus acutissima	Carruth., 1861	KR	PRESERVED_SPECIMEN	33.25111	126.47556	Cfa	Southern Korea evergreen forests	Temperate Broadleaf & Mixed Forests
Cerris	2005768972	Quercus acutissima	Carruth., 1861	KR	PRESERVED_SPECIMEN	33.25111	126.47556	Cfa	Southern Korea evergreen forests	Temperate Broadleaf & Mixed Forests
Cerris	2005773294	Quercus acutissima	Carruth., 1861	KR	PRESERVED_SPECIMEN	33.273753	126.48142	Cfa	Southern Korea evergreen forests	Temperate Broadleaf & Mixed Forests
Cerris	2005768966	Quercus acutissima	Carruth., 1861	KR	PRESERVED_SPECIMEN	33.29473	126.53697	Cfa	Southern Korea evergreen forests	Temperate Broadleaf & Mixed Forests
Cerris	2005768957	Quercus acutissima	Carruth., 1861	KR	PRESERVED_SPECIMEN	33.29473	126.53697	Cfa	Southern Korea evergreen forests	Temperate Broadleaf & Mixed Forests
Cerris	2005768920	Quercus acutissima	Carruth., 1861	KR	PRESERVED_SPECIMEN	33.29473	126.53697	Cfa	Southern Korea evergreen forests	Temperate Broadleaf & Mixed Forests
Cerris	2005768879	Quercus acutissima	Carruth., 1861	KR	PRESERVED_SPECIMEN	33.29473	126.53697	Cfa	Southern Korea evergreen forests	Temperate Broadleaf & Mixed Forests
Cerris	2005769042	Quercus acutissima	Carruth., 1861	KR	PRESERVED_SPECIMEN	33.31753	126.538372	Cfa	Southern Korea evergreen forests	Temperate Broadleaf & Mixed Forests
Cerris	2005768959	Quercus acutissima	Carruth., 1861	KR	PRESERVED_SPECIMEN	33.31753	126.538372	Cfa	Southern Korea evergreen forests	Temperate Broadleaf & Mixed Forests
Cerris	2609498310	Quercus acutissima	Carruth., 1861	KR	PRESERVED_SPECIMEN	34.149602	126.541557	Cfa
Cerris	2200313406	Quercus acutissima	Carruth., 1861	KR	PRESERVED_SPECIMEN	35.449034	126.738193	Cfa	Central Korean deciduous forests	Temperate Broadleaf & Mixed Forests
Cerris	2609500329	Quercus acutissima	Carruth., 1861	KR	PRESERVED_SPECIMEN	35.320788	126.917941	Cfa	Central Korean deciduous forests	Temperate Broadleaf & Mixed Forests
Cerris	1701544855	Quercus acutissima	Carruth., 1861	KR	PRESERVED_SPECIMEN	36.68139	129.46111	Cfa	Central Korean deciduous forests	Temperate Broadleaf & Mixed Forests
Cerris	731730414	Quercus acutissima	Carruth., 1861	JP	PRESERVED_SPECIMEN	32.75016	129.8781	Cfa	Taiheiyo evergreen forests	Temperate Broadleaf & Mixed Forests
Cerris	731702459	Quercus acutissima	Carruth., 1861	JP	PRESERVED_SPECIMEN	32.75016	129.8781	Cfa	Taiheiyo evergreen forests	Temperate Broadleaf & Mixed Forests
Cerris	731703913	Quercus acutissima	Carruth., 1861	JP	PRESERVED_SPECIMEN	32.7502	129.8781	Cfa	Taiheiyo evergreen forests	Temperate Broadleaf & Mixed Forests
Cerris	2825654878	Quercus acutissima	Carruth., 1861	JP	PRESERVED_SPECIMEN	32.640833	130.73	Cfa	Taiheiyo evergreen forests	Temperate Broadleaf & Mixed Forests
Cerris	2825652057	Quercus acutissima	Carruth., 1861	JP	PRESERVED_SPECIMEN	32.640833	130.73	Cfa	Taiheiyo evergreen forests	Temperate Broadleaf & Mixed Forests
Cerris	1829886525	Quercus acutissima	Carruth., 1861	JP	PRESERVED_SPECIMEN	31.102694	130.826361	Cfa	Taiheiyo evergreen forests	Temperate Broadleaf & Mixed Forests
Cerris	2825656980	Quercus acutissima	Carruth., 1861	JP	PRESERVED_SPECIMEN	34.147222	130.928583	Cfa	Taiheiyo evergreen forests	Temperate Broadleaf & Mixed Forests
Cerris	2825656048	Quercus acutissima	Carruth., 1861	JP	PRESERVED_SPECIMEN	34.147222	130.928583	Cfa	Taiheiyo evergreen forests	Temperate Broadleaf & Mixed Forests
Cerris	2825658020	Quercus acutissima	Carruth., 1861	JP	PRESERVED_SPECIMEN	33.468556	130.978361	Cfa	Taiheiyo evergreen forests	Temperate Broadleaf & Mixed Forests
Cerris	2825656960	Quercus acutissima	Carruth., 1861	JP	PRESERVED_SPECIMEN	33.468556	130.978361	Cfa	Taiheiyo evergreen forests	Temperate Broadleaf & Mixed Forests
Cerris	2825654879	Quercus acutissima	Carruth., 1861	JP	PRESERVED_SPECIMEN	33.468556	130.978361	Cfa	Taiheiyo evergreen forests	Temperate Broadleaf & Mixed Forests
Cerris	2825654027	Quercus acutissima	Carruth., 1861	JP	PRESERVED_SPECIMEN	33.468556	130.978361	Cfa	Taiheiyo evergreen forests	Temperate Broadleaf & Mixed Forests
Cerris	2825654026	Quercus acutissima	Carruth., 1861	JP	PRESERVED_SPECIMEN	33.468556	130.978361	Cfa	Taiheiyo evergreen forests	Temperate Broadleaf & Mixed Forests
Cerris	2825653001	Quercus acutissima	Carruth., 1861	JP	PRESERVED_SPECIMEN	33.468556	130.978361	Cfa	Taiheiyo evergreen forests	Temperate Broadleaf & Mixed Forests
Cerris	2825653000	Quercus acutissima	Carruth., 1861	JP	PRESERVED_SPECIMEN	33.468556	130.978361	Cfa	Taiheiyo evergreen forests	Temperate Broadleaf & Mixed Forests
Cerris	2825650991	Quercus acutissima	Carruth., 1861	JP	PRESERVED_SPECIMEN	33.468556	130.978361	Cfa	Taiheiyo evergreen forests	Temperate Broadleaf & Mixed Forests
Cerris	2825650990	Quercus acutissima	Carruth., 1861	JP	PRESERVED_SPECIMEN	33.468556	130.978361	Cfa	Taiheiyo evergreen forests	Temperate Broadleaf & Mixed Forests
Cerris	2825650989	Quercus acutissima	Carruth., 1861	JP	PRESERVED_SPECIMEN	33.468556	130.978361	Cfa	Taiheiyo evergreen forests	Temperate Broadleaf & Mixed Forests
Cerris	2825649991	Quercus acutissima	Carruth., 1861	JP	PRESERVED_SPECIMEN	33.468556	130.978361	Cfa	Taiheiyo evergreen forests	Temperate Broadleaf & Mixed Forests
Cerris	2825629006	Quercus acutissima	Carruth., 1861	JP	PRESERVED_SPECIMEN	33.468556	130.978361	Cfa	Taiheiyo evergreen forests	Temperate Broadleaf & Mixed Forests
Cerris	2825625088	Quercus acutissima	Carruth., 1861	JP	PRESERVED_SPECIMEN	33.468556	130.978361	Cfa	Taiheiyo evergreen forests	Temperate Broadleaf & Mixed Forests
Cerris	2825625087	Quercus acutissima	Carruth., 1861	JP	PRESERVED_SPECIMEN	33.468556	130.978361	Cfa	Taiheiyo evergreen forests	Temperate Broadleaf & Mixed Forests
Cerris	2825625086	Quercus acutissima	Carruth., 1861	JP	PRESERVED_SPECIMEN	33.468556	130.978361	Cfa	Taiheiyo evergreen forests	Temperate Broadleaf & Mixed Forests
Cerris	2825624060	Quercus acutissima	Carruth., 1861	JP	PRESERVED_SPECIMEN	33.468556	130.978361	Cfa	Taiheiyo evergreen forests	Temperate Broadleaf & Mixed Forests
Cerris	2825622915	Quercus acutissima	Carruth., 1861	JP	PRESERVED_SPECIMEN	33.468556	130.978361	Cfa	Taiheiyo evergreen forests	Temperate Broadleaf & Mixed Forests
Cerris	2825621962	Quercus acutissima	Carruth., 1861	JP	PRESERVED_SPECIMEN	33.468556	130.978361	Cfa	Taiheiyo evergreen forests	Temperate Broadleaf & Mixed Forests
Cerris	2825620001	Quercus acutissima	Carruth., 1861	JP	PRESERVED_SPECIMEN	33.468556	130.978361	Cfa	Taiheiyo evergreen forests	Temperate Broadleaf & Mixed Forests
Cerris	3324106501	Quercus acutissima	Carruth., 1861	JP	PRESERVED_SPECIMEN	31.99481	131.24036	Cfa	Taiheiyo evergreen forests	Temperate Broadleaf & Mixed Forests
Cerris	2825649990	Quercus acutissima	Carruth., 1861	JP	PRESERVED_SPECIMEN	32.208417	131.297194	Cfa	Taiheiyo evergreen forests	Temperate Broadleaf & Mixed Forests
Cerris	2825627034	Quercus acutissima	Carruth., 1861	JP	PRESERVED_SPECIMEN	32.208417	131.297194	Cfa	Taiheiyo evergreen forests	Temperate Broadleaf & Mixed Forests
Cerris	2825622913	Quercus acutissima	Carruth., 1861	JP	PRESERVED_SPECIMEN	32.208417	131.297194	Cfa	Taiheiyo evergreen forests	Temperate Broadleaf & Mixed Forests
Cerris	2825621960	Quercus acutissima	Carruth., 1861	JP	PRESERVED_SPECIMEN	32.208417	131.297194	Cfa	Taiheiyo evergreen forests	Temperate Broadleaf & Mixed Forests
Cerris	2825621959	Quercus acutissima	Carruth., 1861	JP	PRESERVED_SPECIMEN	32.208417	131.297194	Cfa	Taiheiyo evergreen forests	Temperate Broadleaf & Mixed Forests
Cerris	2825621003	Quercus acutissima	Carruth., 1861	JP	PRESERVED_SPECIMEN	32.208417	131.297194	Cfa	Taiheiyo evergreen forests	Temperate Broadleaf & Mixed Forests
Cerris	2825621002	Quercus acutissima	Carruth., 1861	JP	PRESERVED_SPECIMEN	32.208417	131.297194	Cfa	Taiheiyo evergreen forests	Temperate Broadleaf & Mixed Forests
Cerris	2825619999	Quercus acutissima	Carruth., 1861	JP	PRESERVED_SPECIMEN	32.208417	131.297194	Cfa	Taiheiyo evergreen forests	Temperate Broadleaf & Mixed Forests
Cerris	2244468555	Quercus acutissima	Carruth., 1861	JP	PRESERVED_SPECIMEN	33.28449	131.49092	Cfa	Taiheiyo evergreen forests	Temperate Broadleaf & Mixed Forests
Cerris	2825658994	Quercus acutissima	Carruth., 1861	JP	PRESERVED_SPECIMEN	33.558361	132.662972	Cfa	Taiheiyo evergreen forests	Temperate Broadleaf & Mixed Forests
Cerris	2825658024	Quercus acutissima	Carruth., 1861	JP	PRESERVED_SPECIMEN	33.558361	132.662972	Cfa	Taiheiyo evergreen forests	Temperate Broadleaf & Mixed Forests
Cerris	2825656963	Quercus acutissima	Carruth., 1861	JP	PRESERVED_SPECIMEN	33.558361	132.662972	Cfa	Taiheiyo evergreen forests	Temperate Broadleaf & Mixed Forests
Cerris	2825656029	Quercus acutissima	Carruth., 1861	JP	PRESERVED_SPECIMEN	33.558361	132.662972	Cfa	Taiheiyo evergreen forests	Temperate Broadleaf & Mixed Forests
Cerris	2825654032	Quercus acutissima	Carruth., 1861	JP	PRESERVED_SPECIMEN	33.558361	132.662972	Cfa	Taiheiyo evergreen forests	Temperate Broadleaf & Mixed Forests
Cerris	2825653004	Quercus acutissima	Carruth., 1861	JP	PRESERVED_SPECIMEN	33.558361	132.662972	Cfa	Taiheiyo evergreen forests	Temperate Broadleaf & Mixed Forests
Cerris	2825650995	Quercus acutissima	Carruth., 1861	JP	PRESERVED_SPECIMEN	33.558361	132.662972	Cfa	Taiheiyo evergreen forests	Temperate Broadleaf & Mixed Forests
Cerris	2825627907	Quercus acutissima	Carruth., 1861	JP	PRESERVED_SPECIMEN	33.558361	132.662972	Cfa	Taiheiyo evergreen forests	Temperate Broadleaf & Mixed Forests
Cerris	2825627038	Quercus acutissima	Carruth., 1861	JP	PRESERVED_SPECIMEN	33.558361	132.662972	Cfa	Taiheiyo evergreen forests	Temperate Broadleaf & Mixed Forests
Cerris	2825627037	Quercus acutissima	Carruth., 1861	JP	PRESERVED_SPECIMEN	33.558361	132.662972	Cfa	Taiheiyo evergreen forests	Temperate Broadleaf & Mixed Forests
Cerris	2825625999	Quercus acutissima	Carruth., 1861	JP	PRESERVED_SPECIMEN	33.558361	132.662972	Cfa	Taiheiyo evergreen forests	Temperate Broadleaf & Mixed Forests
Cerris	2825620008	Quercus acutissima	Carruth., 1861	JP	PRESERVED_SPECIMEN	33.558361	132.662972	Cfa	Taiheiyo evergreen forests	Temperate Broadleaf & Mixed Forests
Cerris	2825620007	Quercus acutissima	Carruth., 1861	JP	PRESERVED_SPECIMEN	33.558361	132.662972	Cfa	Taiheiyo evergreen forests	Temperate Broadleaf & Mixed Forests
Cerris	1830689698	Quercus acutissima	Carruth., 1861	JP	PRESERVED_SPECIMEN	32.866667	132.7	Cfa
Cerris	1830680017	Quercus acutissima	Carruth., 1861	JP	PRESERVED_SPECIMEN	32.966667	132.783333	Cfa	Taiheiyo evergreen forests	Temperate Broadleaf & Mixed Forests
Cerris	2825650997	Quercus acutissima	Carruth., 1861	JP	PRESERVED_SPECIMEN	33.560583	132.820583	Cfa	Taiheiyo evergreen forests	Temperate Broadleaf & Mixed Forests
Cerris	2825649998	Quercus acutissima	Carruth., 1861	JP	PRESERVED_SPECIMEN	33.560583	132.820583	Cfa	Taiheiyo evergreen forests	Temperate Broadleaf & Mixed Forests
Cerris	2825656991	Quercus acutissima	Carruth., 1861	JP	PRESERVED_SPECIMEN	33.705611	132.839556	Cfa	Taiheiyo evergreen forests	Temperate Broadleaf & Mixed Forests
Cerris	2825629040	Quercus acutissima	Carruth., 1861	JP	PRESERVED_SPECIMEN	33.705611	132.839556	Cfa	Taiheiyo evergreen forests	Temperate Broadleaf & Mixed Forests
Cerris	2825627952	Quercus acutissima	Carruth., 1861	JP	PRESERVED_SPECIMEN	33.705611	132.839556	Cfa	Taiheiyo evergreen forests	Temperate Broadleaf & Mixed Forests
Cerris	2825627951	Quercus acutissima	Carruth., 1861	JP	PRESERVED_SPECIMEN	33.705611	132.839556	Cfa	Taiheiyo evergreen forests	Temperate Broadleaf & Mixed Forests
Cerris	2825626050	Quercus acutissima	Carruth., 1861	JP	PRESERVED_SPECIMEN	33.705611	132.839556	Cfa	Taiheiyo evergreen forests	Temperate Broadleaf & Mixed Forests
Cerris	2825626049	Quercus acutissima	Carruth., 1861	JP	PRESERVED_SPECIMEN	33.705611	132.839556	Cfa	Taiheiyo evergreen forests	Temperate Broadleaf & Mixed Forests
Cerris	2825626048	Quercus acutissima	Carruth., 1861	JP	PRESERVED_SPECIMEN	33.705611	132.839556	Cfa	Taiheiyo evergreen forests	Temperate Broadleaf & Mixed Forests
Cerris	2825622953	Quercus acutissima	Carruth., 1861	JP	PRESERVED_SPECIMEN	33.705611	132.839556	Cfa	Taiheiyo evergreen forests	Temperate Broadleaf & Mixed Forests
Cerris	2825622952	Quercus acutissima	Carruth., 1861	JP	PRESERVED_SPECIMEN	33.705611	132.839556	Cfa	Taiheiyo evergreen forests	Temperate Broadleaf & Mixed Forests
Cerris	2825622951	Quercus acutissima	Carruth., 1861	JP	PRESERVED_SPECIMEN	33.705611	132.839556	Cfa	Taiheiyo evergreen forests	Temperate Broadleaf & Mixed Forests
Cerris	28256220009	Quercus acutissima	Carruth., 1861	JP	PRESERVED_SPECIMEN	33.705611	132.839556	Cfa	Taiheiyo evergreen forests	Temperate Broadleaf & Mixed Forests
Cerris	28256220008	Quercus acutissima	Carruth., 1861	JP	PRESERVED_SPECIMEN	33.705611	132.839556	Cfa	Taiheiyo evergreen forests	Temperate Broadleaf & Mixed Forests
Cerris	28256220007	Quercus acutissima	Carruth., 1861	JP	PRESERVED_SPECIMEN	33.705611	132.839556	Cfa	Taiheiyo evergreen forests	Temperate Broadleaf & Mixed Forests
Cerris	28256220006	Quercus acutissima	Carruth., 1861	JP	PRESERVED_SPECIMEN	33.705611	132.839556	Cfa	Taiheiyo evergreen forests	Temperate Broadleaf & Mixed Forests
Cerris	2825620038	Quercus acutissima	Carruth., 1861	JP	PRESERVED_SPECIMEN	33.705611	132.839556	Cfa	Taiheiyo evergreen forests	Temperate Broadleaf & Mixed Forests
Cerris	1830533395	Quercus acutissima	Carruth., 1861	JP	PRESERVED_SPECIMEN	33.420833	132.88125	Cfa	Taiheiyo montane deciduous forests	Temperate Broadleaf & Mixed Forests
Cerris	1830680039	Quercus acutissima	Carruth., 1861	JP	PRESERVED_SPECIMEN	33.416667	132.883333	Cfa	Taiheiyo montane deciduous forests	Temperate Broadleaf & Mixed Forests
Cerris	2825658049	Quercus acutissima	Carruth., 1861	JP	PRESERVED_SPECIMEN	33.691111	133.067889	Cfa	Taiheiyo evergreen forests	Temperate Broadleaf & Mixed Forests
Cerris	2825652101	Quercus acutissima	Carruth., 1861	JP	PRESERVED_SPECIMEN	33.691111	133.067889	Cfa	Taiheiyo evergreen forests	Temperate Broadleaf & Mixed Forests
Cerris	2825651039	Quercus acutissima	Carruth., 1861	JP	PRESERVED_SPECIMEN	33.691111	133.067889	Cfa	Taiheiyo evergreen forests	Temperate Broadleaf & Mixed Forests
Cerris	2825629039	Quercus acutissima	Carruth., 1861	JP	PRESERVED_SPECIMEN	33.691111	133.067889	Cfa	Taiheiyo evergreen forests	Temperate Broadleaf & Mixed Forests
Cerris	2825627950	Quercus acutissima	Carruth., 1861	JP	PRESERVED_SPECIMEN	33.691111	133.067889	Cfa	Taiheiyo evergreen forests	Temperate Broadleaf & Mixed Forests
Cerris	2825626047	Quercus acutissima	Carruth., 1861	JP	PRESERVED_SPECIMEN	33.691111	133.067889	Cfa	Taiheiyo evergreen forests	Temperate Broadleaf & Mixed Forests
Cerris	2825625130	Quercus acutissima	Carruth., 1861	JP	PRESERVED_SPECIMEN	33.691111	133.067889	Cfa	Taiheiyo evergreen forests	Temperate Broadleaf & Mixed Forests
Cerris	2825622006	Quercus acutissima	Carruth., 1861	JP	PRESERVED_SPECIMEN	33.691111	133.067889	Cfa	Taiheiyo evergreen forests	Temperate Broadleaf & Mixed Forests
Cerris	2825659006	Quercus acutissima	Carruth., 1861	JP	PRESERVED_SPECIMEN	33.389028	133.090167	Cfa	Taiheiyo evergreen forests	Temperate Broadleaf & Mixed Forests
Cerris	2825656990	Quercus acutissima	Carruth., 1861	JP	PRESERVED_SPECIMEN	33.389028	133.090167	Cfa	Taiheiyo evergreen forests	Temperate Broadleaf & Mixed Forests
Cerris	2825656989	Quercus acutissima	Carruth., 1861	JP	PRESERVED_SPECIMEN	33.389028	133.090167	Cfa	Taiheiyo evergreen forests	Temperate Broadleaf & Mixed Forests
Cerris	2825656069	Quercus acutissima	Carruth., 1861	JP	PRESERVED_SPECIMEN	33.389028	133.090167	Cfa	Taiheiyo evergreen forests	Temperate Broadleaf & Mixed Forests
Cerris	2825656035	Quercus acutissima	Carruth., 1861	JP	PRESERVED_SPECIMEN	33.389028	133.090167	Cfa	Taiheiyo evergreen forests	Temperate Broadleaf & Mixed Forests
Cerris	2825654910	Quercus acutissima	Carruth., 1861	JP	PRESERVED_SPECIMEN	33.389028	133.090167	Cfa	Taiheiyo evergreen forests	Temperate Broadleaf & Mixed Forests
Cerris	2825654909	Quercus acutissima	Carruth., 1861	JP	PRESERVED_SPECIMEN	33.389028	133.090167	Cfa	Taiheiyo evergreen forests	Temperate Broadleaf & Mixed Forests
Cerris	2825654908	Quercus acutissima	Carruth., 1861	JP	PRESERVED_SPECIMEN	33.389028	133.090167	Cfa	Taiheiyo evergreen forests	Temperate Broadleaf & Mixed Forests
Cerris	2825654887	Quercus acutissima	Carruth., 1861	JP	PRESERVED_SPECIMEN	33.389028	133.090167	Cfa	Taiheiyo evergreen forests	Temperate Broadleaf & Mixed Forests
Cerris	2825653045	Quercus acutissima	Carruth., 1861	JP	PRESERVED_SPECIMEN	33.389028	133.090167	Cfa	Taiheiyo evergreen forests	Temperate Broadleaf & Mixed Forests
Cerris	2825653010	Quercus acutissima	Carruth., 1861	JP	PRESERVED_SPECIMEN	33.389028	133.090167	Cfa	Taiheiyo evergreen forests	Temperate Broadleaf & Mixed Forests
Cerris	2825652099	Quercus acutissima	Carruth., 1861	JP	PRESERVED_SPECIMEN	33.389028	133.090167	Cfa	Taiheiyo evergreen forests	Temperate Broadleaf & Mixed Forests
Cerris	2825652098	Quercus acutissima	Carruth., 1861	JP	PRESERVED_SPECIMEN	33.389028	133.090167	Cfa	Taiheiyo evergreen forests	Temperate Broadleaf & Mixed Forests
Cerris	2825652064	Quercus acutissima	Carruth., 1861	JP	PRESERVED_SPECIMEN	33.389028	133.090167	Cfa	Taiheiyo evergreen forests	Temperate Broadleaf & Mixed Forests
Cerris	2825650005	Quercus acutissima	Carruth., 1861	JP	PRESERVED_SPECIMEN	33.389028	133.090167	Cfa	Taiheiyo evergreen forests	Temperate Broadleaf & Mixed Forests
Cerris	2825627948	Quercus acutissima	Carruth., 1861	JP	PRESERVED_SPECIMEN	33.389028	133.090167	Cfa	Taiheiyo evergreen forests	Temperate Broadleaf & Mixed Forests
Cerris	2825627064	Quercus acutissima	Carruth., 1861	JP	PRESERVED_SPECIMEN	33.389028	133.090167	Cfa	Taiheiyo evergreen forests	Temperate Broadleaf & Mixed Forests
Cerris	2825627063	Quercus acutissima	Carruth., 1861	JP	PRESERVED_SPECIMEN	33.389028	133.090167	Cfa	Taiheiyo evergreen forests	Temperate Broadleaf & Mixed Forests
Cerris	2825624086	Quercus acutissima	Carruth., 1861	JP	PRESERVED_SPECIMEN	33.389028	133.090167	Cfa	Taiheiyo evergreen forests	Temperate Broadleaf & Mixed Forests
Cerris	2825622924	Quercus acutissima	Carruth., 1861	JP	PRESERVED_SPECIMEN	33.389028	133.090167	Cfa	Taiheiyo evergreen forests	Temperate Broadleaf & Mixed Forests
Cerris	2825621977	Quercus acutissima	Carruth., 1861	JP	PRESERVED_SPECIMEN	33.389028	133.090167	Cfa	Taiheiyo evergreen forests	Temperate Broadleaf & Mixed Forests
Cerris	2244518930	Quercus acutissima	Carruth., 1861	JP	PRESERVED_SPECIMEN	33.1	133.133333	Cfa	Taiheiyo evergreen forests	Temperate Broadleaf & Mixed Forests
Cerris	2825654060	Quercus acutissima	Carruth., 1861	JP	PRESERVED_SPECIMEN	33.573444	133.356306	Cfa	Taiheiyo evergreen forests	Temperate Broadleaf & Mixed Forests
Cerris	2244519041	Quercus acutissima	Carruth., 1861	JP	PRESERVED_SPECIMEN	33.583333	133.366667	Cfa	Taiheiyo evergreen forests	Temperate Broadleaf & Mixed Forests
Cerris	1829854954	Quercus acutissima	Carruth., 1861	JP	PRESERVED_SPECIMEN	33.541306	133.515004	Cfa	Taiheiyo evergreen forests	Temperate Broadleaf & Mixed Forests
Cerris	395794404	Quercus acutissima	Carruth., 1861	JP	PRESERVED_SPECIMEN	35.172611	133.515083	Cfa	Nihonkai montane deciduous forests	Temperate Broadleaf & Mixed Forests
Cerris	395794398	Quercus acutissima	Carruth., 1861	JP	PRESERVED_SPECIMEN	35.172611	133.515083	Cfa	Nihonkai montane deciduous forests	Temperate Broadleaf & Mixed Forests
Cerris	395794536	Quercus acutissima	Carruth., 1861	JP	PRESERVED_SPECIMEN	35.196444	133.537278	Cfa	Nihonkai montane deciduous forests	Temperate Broadleaf & Mixed Forests
Cerris	395794657	Quercus acutissima	Carruth., 1861	JP	PRESERVED_SPECIMEN	35.144444	133.5375	Cfa	Nihonkai montane deciduous forests	Temperate Broadleaf & Mixed Forests
Cerris	3325035889	Quercus acutissima	Carruth., 1861	JP	PRESERVED_SPECIMEN	34.9371	133.5617	Cfa	Taiheiyo evergreen forests	Temperate Broadleaf & Mixed Forests
Cerris	395794719	Quercus acutissima	Carruth., 1861	JP	PRESERVED_SPECIMEN	35.257222	133.593333	Cfa	Nihonkai montane deciduous forests	Temperate Broadleaf & Mixed Forests
Cerris	1830680098	Quercus acutissima	Carruth., 1861	JP	PRESERVED_SPECIMEN	33.733333	133.6	Cfa	Taiheiyo evergreen forests	Temperate Broadleaf & Mixed Forests
Cerris	395794594	Quercus acutissima	Carruth., 1861	JP	PRESERVED_SPECIMEN	35.28	133.600278	Cfa	Nihonkai montane deciduous forests	Temperate Broadleaf & Mixed Forests
Cerris	395794848	Quercus acutissima	Carruth., 1861	JP	PRESERVED_SPECIMEN	35.133056	133.636389	Cfa	Taiheiyo evergreen forests	Temperate Broadleaf & Mixed Forests
Cerris	731703917	Quercus acutissima	Carruth., 1861	JP	PRESERVED_SPECIMEN	34.19869	133.71793	Cfa	Taiheiyo evergreen forests	Temperate Broadleaf & Mixed Forests
Cerris	1830679977	Quercus acutissima	Carruth., 1861	JP	PRESERVED_SPECIMEN	33.533333	133.766667	Cfa	Taiheiyo evergreen forests	Temperate Broadleaf & Mixed Forests
Cerris	395794586	Quercus acutissima	Carruth., 1861	JP	PRESERVED_SPECIMEN	35.228611	133.791944	Cfa	Taiheiyo evergreen forests	Temperate Broadleaf & Mixed Forests
Cerris	1830670902	Quercus acutissima	Carruth., 1861	JP	PRESERVED_SPECIMEN	33.816667	133.8	Cfa	Taiheiyo evergreen forests	Temperate Broadleaf & Mixed Forests
Cerris	1830675097	Quercus acutissima	Carruth., 1861	JP	PRESERVED_SPECIMEN	33.7	133.833333	Cfa	Taiheiyo evergreen forests	Temperate Broadleaf & Mixed Forests
Cerris	395794785	Quercus acutissima	Carruth., 1861	JP	PRESERVED_SPECIMEN	35.275833	133.833611	Cfa	Nihonkai montane deciduous forests	Temperate Broadleaf & Mixed Forests
Cerris	395794773	Quercus acutissima	Carruth., 1861	JP	PRESERVED_SPECIMEN	35.275833	133.833611	Cfa	Nihonkai montane deciduous forests	Temperate Broadleaf & Mixed Forests
Cerris	395794977	Quercus acutissima	Carruth., 1861	JP	PRESERVED_SPECIMEN	34.674444	133.860556	Cfa	Taiheiyo evergreen forests	Temperate Broadleaf & Mixed Forests
Cerris	2825654051	Quercus acutissima	Carruth., 1861	JP	PRESERVED_SPECIMEN	33.706833	133.894556	Cfa	Taiheiyo evergreen forests	Temperate Broadleaf & Mixed Forests
Cerris	2825652081	Quercus acutissima	Carruth., 1861	JP	PRESERVED_SPECIMEN	33.706833	133.894556	Cfa	Taiheiyo evergreen forests	Temperate Broadleaf & Mixed Forests
Cerris	2825650020	Quercus acutissima	Carruth., 1861	JP	PRESERVED_SPECIMEN	33.706833	133.894556	Cfa	Taiheiyo evergreen forests	Temperate Broadleaf & Mixed Forests
Cerris	2825625118	Quercus acutissima	Carruth., 1861	JP	PRESERVED_SPECIMEN	33.706833	133.894556	Cfa	Taiheiyo evergreen forests	Temperate Broadleaf & Mixed Forests
Cerris	395794450	Quercus acutissima	Carruth., 1861	JP	PRESERVED_SPECIMEN	35.316944	133.929444	Cfa	Nihonkai montane deciduous forests	Temperate Broadleaf & Mixed Forests
Cerris	395794982	Quercus acutissima	Carruth., 1861	JP	PRESERVED_SPECIMEN	34.535833	133.933056	Cfa	Taiheiyo evergreen forests	Temperate Broadleaf & Mixed Forests
Cerris	395794761	Quercus acutissima	Carruth., 1861	JP	PRESERVED_SPECIMEN	35.1325	133.998611	Cfa	Taiheiyo evergreen forests	Temperate Broadleaf & Mixed Forests
Cerris	1830676116	Quercus acutissima	Carruth., 1861	JP	PRESERVED_SPECIMEN	33.6	134	Cfa	Taiheiyo evergreen forests	Temperate Broadleaf & Mixed Forests
Cerris	1830670747	Quercus acutissima	Carruth., 1861	JP	PRESERVED_SPECIMEN	33.433333	134.016667	Cfa	Taiheiyo evergreen forests	Temperate Broadleaf & Mixed Forests
Cerris	1830670721	Quercus acutissima	Carruth., 1861	JP	PRESERVED_SPECIMEN	33.433333	134.016667	Cfa	Taiheiyo evergreen forests	Temperate Broadleaf & Mixed Forests
Cerris	1830630977	Quercus acutissima	Carruth., 1861	JP	PRESERVED_SPECIMEN	34.071667	134.10214	Cfa	Taiheiyo evergreen forests	Temperate Broadleaf & Mixed Forests
Cerris	1830672045	Quercus acutissima	Carruth., 1861	JP	PRESERVED_SPECIMEN	33.333333	134.133333	Cfa	Taiheiyo evergreen forests	Temperate Broadleaf & Mixed Forests
Cerris	1830636354	Quercus acutissima	Carruth., 1861	JP	PRESERVED_SPECIMEN	34.017258	134.195991	Cfa	Taiheiyo evergreen forests	Temperate Broadleaf & Mixed Forests
Cerris	1830636341	Quercus acutissima	Carruth., 1861	JP	PRESERVED_SPECIMEN	34.017258	134.195991	Cfa	Taiheiyo evergreen forests	Temperate Broadleaf & Mixed Forests
Cerris	395794989	Quercus acutissima	Carruth., 1861	JP	PRESERVED_SPECIMEN	35.359167	134.208611	Cfa	Nihonkai evergreen forests	Temperate Broadleaf & Mixed Forests
Cerris	2244460044	Quercus acutissima	Carruth., 1861	JP	PRESERVED_SPECIMEN	34.48296	134.23399	Cfa	Taiheiyo evergreen forests	Temperate Broadleaf & Mixed Forests
Cerris	1830604053	Quercus acutissima	Carruth., 1861	JP	PRESERVED_SPECIMEN	33.920132	134.28654	Cfa	Taiheiyo montane deciduous forests	Temperate Broadleaf & Mixed Forests
Cerris	1830636304	Quercus acutissima	Carruth., 1861	JP	PRESERVED_SPECIMEN	34.058921	134.319452	Cfa	Taiheiyo evergreen forests	Temperate Broadleaf & Mixed Forests
Cerris	1830494937	Quercus acutissima	Carruth., 1861	JP	PRESERVED_SPECIMEN	35	134.42	Cfa	Taiheiyo evergreen forests	Temperate Broadleaf & Mixed Forests
Cerris	1828885706	Quercus acutissima	Carruth., 1861	JP	PRESERVED_SPECIMEN	34.80362	134.46744	Cfa	Taiheiyo evergreen forests	Temperate Broadleaf & Mixed Forests
Cerris	1830489530	Quercus acutissima	Carruth., 1861	JP	PRESERVED_SPECIMEN	34.12	134.48	Cfa	Taiheiyo evergreen forests	Temperate Broadleaf & Mixed Forests
Cerris	1830636319	Quercus acutissima	Carruth., 1861	JP	PRESERVED_SPECIMEN	34.060839	134.516433	Cfa	Taiheiyo evergreen forests	Temperate Broadleaf & Mixed Forests
Cerris	1830636276	Quercus acutissima	Carruth., 1861	JP	PRESERVED_SPECIMEN	34.060839	134.516433	Cfa	Taiheiyo evergreen forests	Temperate Broadleaf & Mixed Forests
Cerris	1830632646	Quercus acutissima	Carruth., 1861	JP	PRESERVED_SPECIMEN	34.03778	134.53761	Cfa	Taiheiyo evergreen forests	Temperate Broadleaf & Mixed Forests
Cerris	1830493334	Quercus acutissima	Carruth., 1861	JP	PRESERVED_SPECIMEN	34.2	134.54	Cfa	Taiheiyo evergreen forests	Temperate Broadleaf & Mixed Forests
Cerris	1830624791	Quercus acutissima	Carruth., 1861	JP	PRESERVED_SPECIMEN	34.085671	134.600342	Cfa	Taiheiyo evergreen forests	Temperate Broadleaf & Mixed Forests
Cerris	1830636372	Quercus acutissima	Carruth., 1861	JP	PRESERVED_SPECIMEN	33.899139	134.634004	Cfa	Taiheiyo evergreen forests	Temperate Broadleaf & Mixed Forests
Cerris	1830636326	Quercus acutissima	Carruth., 1861	JP	PRESERVED_SPECIMEN	33.899139	134.634004	Cfa	Taiheiyo evergreen forests	Temperate Broadleaf & Mixed Forests
Cerris	1828885607	Quercus acutissima	Carruth., 1861	JP	PRESERVED_SPECIMEN	34.83239	134.66328	Cfa	Taiheiyo evergreen forests	Temperate Broadleaf & Mixed Forests
Cerris	1828885497	Quercus acutissima	Carruth., 1861	JP	PRESERVED_SPECIMEN	34.83239	134.66328	Cfa	Taiheiyo evergreen forests	Temperate Broadleaf & Mixed Forests
Cerris	1828885716	Quercus acutissima	Carruth., 1861	JP	PRESERVED_SPECIMEN	34.81547	134.68529	Cfa	Taiheiyo evergreen forests	Temperate Broadleaf & Mixed Forests
Cerris	1828885633	Quercus acutissima	Carruth., 1861	JP	PRESERVED_SPECIMEN	34.81547	134.68529	Cfa	Taiheiyo evergreen forests	Temperate Broadleaf & Mixed Forests
Cerris	1828885620	Quercus acutissima	Carruth., 1861	JP	PRESERVED_SPECIMEN	34.81547	134.68529	Cfa	Taiheiyo evergreen forests	Temperate Broadleaf & Mixed Forests
Cerris	1828885614	Quercus acutissima	Carruth., 1861	JP	PRESERVED_SPECIMEN	34.81547	134.68529	Cfa	Taiheiyo evergreen forests	Temperate Broadleaf & Mixed Forests
Cerris	1828885596	Quercus acutissima	Carruth., 1861	JP	PRESERVED_SPECIMEN	34.81547	134.68529	Cfa	Taiheiyo evergreen forests	Temperate Broadleaf & Mixed Forests
Cerris	1828885602	Quercus acutissima	Carruth., 1861	JP	PRESERVED_SPECIMEN	34.96824	134.68585	Cfa	Taiheiyo evergreen forests	Temperate Broadleaf & Mixed Forests
Cerris	1828885606	Quercus acutissima	Carruth., 1861	JP	PRESERVED_SPECIMEN	34.8071	134.70015	Cfa	Taiheiyo evergreen forests	Temperate Broadleaf & Mixed Forests
Cerris	1828885500	Quercus acutissima	Carruth., 1861	JP	PRESERVED_SPECIMEN	34.8071	134.70015	Cfa	Taiheiyo evergreen forests	Temperate Broadleaf & Mixed Forests
Cerris	1828885621	Quercus acutissima	Carruth., 1861	JP	PRESERVED_SPECIMEN	34.85537	134.70816	Cfa	Taiheiyo evergreen forests	Temperate Broadleaf & Mixed Forests
Cerris	1828885494	Quercus acutissima	Carruth., 1861	JP	PRESERVED_SPECIMEN	34.85537	134.70816	Cfa	Taiheiyo evergreen forests	Temperate Broadleaf & Mixed Forests
Cerris	1828885484	Quercus acutissima	Carruth., 1861	JP	PRESERVED_SPECIMEN	35.16769	134.79385	Cfa	Nihonkai montane deciduous forests	Temperate Broadleaf & Mixed Forests
Cerris	729288234	Quercus acutissima	Carruth., 1861	JP	PRESERVED_SPECIMEN	34.333302	134.89999	Cfa	Taiheiyo evergreen forests	Temperate Broadleaf & Mixed Forests
Cerris	729298488	Quercus acutissima	Carruth., 1861	JP	PRESERVED_SPECIMEN	34.5667	134967	Cfa	Taiheiyo evergreen forests	Temperate Broadleaf & Mixed Forests
Cerris	729279283	Quercus acutissima	Carruth., 1861	JP	PRESERVED_SPECIMEN	34.766701	135.08299	Cfa	Taiheiyo evergreen forests	Temperate Broadleaf & Mixed Forests
Cerris	729275745	Quercus acutissima	Carruth., 1861	JP	PRESERVED_SPECIMEN	34.700001	135183	Cfa	Taiheiyo evergreen forests	Temperate Broadleaf & Mixed Forests
Cerris	1830489192	Quercus acutissima	Carruth., 1861	JP	PRESERVED_SPECIMEN	35	135.19	Cfa	Taiheiyo evergreen forests	Temperate Broadleaf & Mixed Forests
Cerris	1830517984	Quercus acutissima	Carruth., 1861	JP	PRESERVED_SPECIMEN	34.885278	135.198333	Cfa	Taiheiyo evergreen forests	Temperate Broadleaf & Mixed Forests
Cerris	1830491060	Quercus acutissima	Carruth., 1861	JP	PRESERVED_SPECIMEN	34.36	135.31	Cfa	Taiheiyo evergreen forests	Temperate Broadleaf & Mixed Forests
Cerris	1830490990	Quercus acutissima	Carruth., 1861	JP	PRESERVED_SPECIMEN	34.36	135.31	Cfa	Taiheiyo evergreen forests	Temperate Broadleaf & Mixed Forests
Cerris	731702831	Quercus acutissima	Carruth., 1861	JP	PRESERVED_SPECIMEN	33.9173	135.31108	Cfa	Taiheiyo evergreen forests	Temperate Broadleaf & Mixed Forests
Cerris	1828885734	Quercus acutissima	Carruth., 1861	JP	PRESERVED_SPECIMEN	34.89234	135.37709	Cfa	Taiheiyo evergreen forests	Temperate Broadleaf & Mixed Forests
Cerris	3324819916	Quercus acutissima	Carruth., 1861	JP	PRESERVED_SPECIMEN	35.0535	135.56639	Cfa	Taiheiyo evergreen forests	Temperate Broadleaf & Mixed Forests
Cerris	3325009396	Quercus acutissima	Carruth., 1861	JP	PRESERVED_SPECIMEN	35.0134	135582	Cfa	Taiheiyo evergreen forests	Temperate Broadleaf & Mixed Forests
Cerris	204389692	Quercus acutissima	Carruth., 1861	JP	PRESERVED_SPECIMEN	34.55347	135.66016	Cfa	Taiheiyo evergreen forests	Temperate Broadleaf & Mixed Forests
Cerris	204389683	Quercus acutissima	Carruth., 1861	JP	PRESERVED_SPECIMEN	34.63164	135.67532	Cfa	Taiheiyo evergreen forests	Temperate Broadleaf & Mixed Forests
Cerris	204389691	Quercus acutissima	Carruth., 1861	JP	PRESERVED_SPECIMEN	34.28943	135.67754	Cfa	Taiheiyo evergreen forests	Temperate Broadleaf & Mixed Forests
Cerris	204389690	Quercus acutissima	Carruth., 1861	JP	PRESERVED_SPECIMEN	34.69445	135.71025	Cfa	Taiheiyo evergreen forests	Temperate Broadleaf & Mixed Forests
Cerris	204389681	Quercus acutissima	Carruth., 1861	JP	PRESERVED_SPECIMEN	34.66199	135.75446	Cfa	Taiheiyo evergreen forests	Temperate Broadleaf & Mixed Forests
Cerris	204389694	Quercus acutissima	Carruth., 1861	JP	PRESERVED_SPECIMEN	34.69367	135.78436	Cfa	Taiheiyo evergreen forests	Temperate Broadleaf & Mixed Forests
Cerris	204389686	Quercus acutissima	Carruth., 1861	JP	PRESERVED_SPECIMEN	34.40693	135.79846	Cfa	Taiheiyo evergreen forests	Temperate Broadleaf & Mixed Forests
Cerris	204389682	Quercus acutissima	Carruth., 1861	JP	PRESERVED_SPECIMEN	34.40693	135.79846	Cfa	Taiheiyo evergreen forests	Temperate Broadleaf & Mixed Forests
Cerris	204389693	Quercus acutissima	Carruth., 1861	JP	PRESERVED_SPECIMEN	34.68138	135.82219	Cfa	Taiheiyo evergreen forests	Temperate Broadleaf & Mixed Forests
Cerris	204389685	Quercus acutissima	Carruth., 1861	JP	PRESERVED_SPECIMEN	34.59246	135.83054	Cfa	Taiheiyo evergreen forests	Temperate Broadleaf & Mixed Forests
Cerris	731714420	Quercus acutissima	Carruth., 1861	JP	PRESERVED_SPECIMEN	33.67194	135.89111	Cfa	Taiheiyo evergreen forests	Temperate Broadleaf & Mixed Forests
Cerris	204389687	Quercus acutissima	Carruth., 1861	JP	PRESERVED_SPECIMEN	34.66927	135.89792	Cfa	Taiheiyo evergreen forests	Temperate Broadleaf & Mixed Forests
Cerris	204389689	Quercus acutissima	Carruth., 1861	JP	PRESERVED_SPECIMEN	34.67045	135.90691	Cfa	Taiheiyo evergreen forests	Temperate Broadleaf & Mixed Forests
Cerris	204389684	Quercus acutissima	Carruth., 1861	JP	PRESERVED_SPECIMEN	34.49162	135.95116	Cfa	Taiheiyo evergreen forests	Temperate Broadleaf & Mixed Forests
Cerris	204389688	Quercus acutissima	Carruth., 1861	JP	PRESERVED_SPECIMEN	34.54811	135.96527	Cfa	Taiheiyo evergreen forests	Temperate Broadleaf & Mixed Forests
Cerris	1829897086	Quercus acutissima	Carruth., 1861	JP	PRESERVED_SPECIMEN	35.998333	136.296111	Cfa	Nihonkai montane deciduous forests	Temperate Broadleaf & Mixed Forests
Cerris	1828815512	Quercus acutissima	Carruth., 1861	JP	PRESERVED_SPECIMEN	36.354328	136.412554	Cfa	Nihonkai evergreen forests	Temperate Broadleaf & Mixed Forests
Cerris	2244459806	Quercus acutissima	Carruth., 1861	JP	PRESERVED_SPECIMEN	34.86006	136.44302	Cfa	Taiheiyo evergreen forests	Temperate Broadleaf & Mixed Forests
Cerris	1828815594	Quercus acutissima	Carruth., 1861	JP	PRESERVED_SPECIMEN	36.317778	136.519064	Cfa	Nihonkai montane deciduous forests	Temperate Broadleaf & Mixed Forests
Cerris	3324584553	Quercus acutissima	Carruth., 1861	JP	PRESERVED_SPECIMEN	35274	136.5543	Cfa	Taiheiyo evergreen forests	Temperate Broadleaf & Mixed Forests
Cerris	1828815397	Quercus acutissima	Carruth., 1861	JP	PRESERVED_SPECIMEN	36.526584	136.654701	Cfa	Nihonkai montane deciduous forests	Temperate Broadleaf & Mixed Forests
Cerris	2244454228	Quercus acutissima	Carruth., 1861	JP	PRESERVED_SPECIMEN	36621	136.7294	Cfa	Nihonkai evergreen forests	Temperate Broadleaf & Mixed Forests
Cerris	1830203949	Quercus acutissima	Carruth., 1861	JP	PRESERVED_SPECIMEN	36.516667	136.8	Cfa	Nihonkai montane deciduous forests	Temperate Broadleaf & Mixed Forests
Cerris	1830164684	Quercus acutissima	Carruth., 1861	JP	PRESERVED_SPECIMEN	36.683333	136.816667	Cfa	Nihonkai montane deciduous forests	Temperate Broadleaf & Mixed Forests
Cerris	1830163787	Quercus acutissima	Carruth., 1861	JP	PRESERVED_SPECIMEN	36.683333	136.816667	Cfa	Nihonkai montane deciduous forests	Temperate Broadleaf & Mixed Forests
Cerris	1830184650	Quercus acutissima	Carruth., 1861	JP	PRESERVED_SPECIMEN	36.583333	136.883333	Cfa	Nihonkai montane deciduous forests	Temperate Broadleaf & Mixed Forests
Cerris	1830159056	Quercus acutissima	Carruth., 1861	JP	PRESERVED_SPECIMEN	36.866667	136.883333	Cfa	Nihonkai montane deciduous forests	Temperate Broadleaf & Mixed Forests
Cerris	1830158169	Quercus acutissima	Carruth., 1861	JP	PRESERVED_SPECIMEN	36.866667	136.883333	Cfa	Nihonkai montane deciduous forests	Temperate Broadleaf & Mixed Forests
Cerris	1830177430	Quercus acutissima	Carruth., 1861	JP	PRESERVED_SPECIMEN	36.9	136.883333	Cfa	Nihonkai montane deciduous forests	Temperate Broadleaf & Mixed Forests
Cerris	1830176694	Quercus acutissima	Carruth., 1861	JP	PRESERVED_SPECIMEN	36.9	136.883333	Cfa	Nihonkai montane deciduous forests	Temperate Broadleaf & Mixed Forests
Cerris	1830162898	Quercus acutissima	Carruth., 1861	JP	PRESERVED_SPECIMEN	36.75	136.933333	Cfa	Nihonkai montane deciduous forests	Temperate Broadleaf & Mixed Forests
Cerris	1830181671	Quercus acutissima	Carruth., 1861	JP	PRESERVED_SPECIMEN	36.883333	136.95	Cfa	Nihonkai evergreen forests	Temperate Broadleaf & Mixed Forests
Cerris	1830161344	Quercus acutissima	Carruth., 1861	JP	PRESERVED_SPECIMEN	36.883333	136.966667	Cfa	Nihonkai evergreen forests	Temperate Broadleaf & Mixed Forests
Cerris	1830164847	Quercus acutissima	Carruth., 1861	JP	PRESERVED_SPECIMEN	36.95	136.966667	Cfa	Nihonkai evergreen forests	Temperate Broadleaf & Mixed Forests
Cerris	1830213323	Quercus acutissima	Carruth., 1861	JP	PRESERVED_SPECIMEN	34.87677	137.07367	Cfa	Taiheiyo evergreen forests	Temperate Broadleaf & Mixed Forests
Cerris	1830152194	Quercus acutissima	Carruth., 1861	JP	PRESERVED_SPECIMEN	36.516667	137.183333	Cfa	Nihonkai montane deciduous forests	Temperate Broadleaf & Mixed Forests
Cerris	1830151197	Quercus acutissima	Carruth., 1861	JP	PRESERVED_SPECIMEN	36.516667	137.183333	Cfa	Nihonkai montane deciduous forests	Temperate Broadleaf & Mixed Forests
Cerris	1830232002	Quercus acutissima	Carruth., 1861	JP	PRESERVED_SPECIMEN	36.683333	137.183333	Cfa	Nihonkai evergreen forests	Temperate Broadleaf & Mixed Forests
Cerris	1830221835	Quercus acutissima	Carruth., 1861	JP	PRESERVED_SPECIMEN	36.7	137.183333	Cfa	Nihonkai evergreen forests	Temperate Broadleaf & Mixed Forests
Cerris	1830171010	Quercus acutissima	Carruth., 1861	JP	PRESERVED_SPECIMEN	36.7	137.183333	Cfa	Nihonkai evergreen forests	Temperate Broadleaf & Mixed Forests
Cerris	1830207347	Quercus acutissima	Carruth., 1861	JP	PRESERVED_SPECIMEN	36.716667	137.183333	Cfa	Nihonkai evergreen forests	Temperate Broadleaf & Mixed Forests
Cerris	1830177034	Quercus acutissima	Carruth., 1861	JP	PRESERVED_SPECIMEN	36.516667	137.216667	Cfa	Nihonkai montane deciduous forests	Temperate Broadleaf & Mixed Forests
Cerris	1830197980	Quercus acutissima	Carruth., 1861	JP	PRESERVED_SPECIMEN	36.55	137.216667	Cfa	Nihonkai montane deciduous forests	Temperate Broadleaf & Mixed Forests
Cerris	1830188710	Quercus acutissima	Carruth., 1861	JP	PRESERVED_SPECIMEN	36.166667	137.25	Cfa	Nihonkai montane deciduous forests	Temperate Broadleaf & Mixed Forests
Cerris	1830392691	Quercus acutissima	Carruth., 1861	JP	PRESERVED_SPECIMEN	35.055013	137.284083	Cfa	Taiheiyo evergreen forests	Temperate Broadleaf & Mixed Forests
Cerris	1830199275	Quercus acutissima	Carruth., 1861	JP	PRESERVED_SPECIMEN	36.6	137.333333	Cfa	Nihonkai evergreen forests	Temperate Broadleaf & Mixed Forests
Cerris	2576073734	Quercus acutissima	Carruth., 1861	JP	PRESERVED_SPECIMEN	35.079479	137.370437	Cfa	Taiheiyo montane deciduous forests	Temperate Broadleaf & Mixed Forests
Cerris	1830234075	Quercus acutissima	Carruth., 1861	JP	PRESERVED_SPECIMEN	36.883333	137.533333	Cfa	Nihonkai evergreen forests	Temperate Broadleaf & Mixed Forests
Cerris	1830230513	Quercus acutissima	Carruth., 1861	JP	PRESERVED_SPECIMEN	36.883333	137.533333	Cfa	Nihonkai evergreen forests	Temperate Broadleaf & Mixed Forests
Cerris	2576103947	Quercus acutissima	Carruth., 1861	JP	PRESERVED_SPECIMEN	35.47625	137875	Cfa	Taiheiyo montane deciduous forests	Temperate Broadleaf & Mixed Forests
Cerris	2576103733	Quercus acutissima	Carruth., 1861	JP	PRESERVED_SPECIMEN	35.520417	137875	Cfa	Taiheiyo montane deciduous forests	Temperate Broadleaf & Mixed Forests
Cerris	2576105000	Quercus acutissima	Carruth., 1861	JP	PRESERVED_SPECIMEN	36.06125	138	Cfa	Taiheiyo montane deciduous forests	Temperate Broadleaf & Mixed Forests
Cerris	25762000929	Quercus acutissima	Carruth., 1861	JP	PRESERVED_SPECIMEN	36.06125	138	Cfa	Taiheiyo montane deciduous forests	Temperate Broadleaf & Mixed Forests
Cerris	2244476333	Quercus acutissima	Carruth., 1861	JP	PRESERVED_SPECIMEN	36.57132	138.05963	Cfa	Nihonkai montane deciduous forests	Temperate Broadleaf & Mixed Forests
Cerris	2244476059	Quercus acutissima	Carruth., 1861	JP	PRESERVED_SPECIMEN	36.57132	138.05963	Cfa	Nihonkai montane deciduous forests	Temperate Broadleaf & Mixed Forests
Cerris	2244471024	Quercus acutissima	Carruth., 1861	JP	PRESERVED_SPECIMEN	36.57132	138.05963	Cfa	Nihonkai montane deciduous forests	Temperate Broadleaf & Mixed Forests
Cerris	25762000576	Quercus acutissima	Carruth., 1861	JP	PRESERVED_SPECIMEN	36.602083	138.0625	Cfa	Nihonkai montane deciduous forests	Temperate Broadleaf & Mixed Forests
Cerris	2244476585	Quercus acutissima	Carruth., 1861	JP	PRESERVED_SPECIMEN	36.53367	138.11951	Cfa	Nihonkai montane deciduous forests	Temperate Broadleaf & Mixed Forests
Cerris	2244476037	Quercus acutissima	Carruth., 1861	JP	PRESERVED_SPECIMEN	36.53367	138.11951	Cfa	Nihonkai montane deciduous forests	Temperate Broadleaf & Mixed Forests
Cerris	2244469920	Quercus acutissima	Carruth., 1861	JP	PRESERVED_SPECIMEN	36.53367	138.11951	Cfa	Nihonkai montane deciduous forests	Temperate Broadleaf & Mixed Forests
Cerris	2244470491	Quercus acutissima	Carruth., 1861	JP	PRESERVED_SPECIMEN	36.46926	138.14438	Cfa	Nihonkai montane deciduous forests	Temperate Broadleaf & Mixed Forests
Cerris	2244470453	Quercus acutissima	Carruth., 1861	JP	PRESERVED_SPECIMEN	36.52208	138.15662	Cfa	Nihonkai montane deciduous forests	Temperate Broadleaf & Mixed Forests
Cerris	2244470111	Quercus acutissima	Carruth., 1861	JP	PRESERVED_SPECIMEN	36.5425	138.16127	Cfa	Nihonkai montane deciduous forests	Temperate Broadleaf & Mixed Forests
Cerris	2244458657	Quercus acutissima	Carruth., 1861	JP	PRESERVED_SPECIMEN	36.4609	138.18222	Cfa	Nihonkai montane deciduous forests	Temperate Broadleaf & Mixed Forests
Cerris	2244470958	Quercus acutissima	Carruth., 1861	JP	PRESERVED_SPECIMEN	36.64853	138.19467	Cfa	Nihonkai montane deciduous forests	Temperate Broadleaf & Mixed Forests
Cerris	1828669543	Quercus acutissima	Carruth., 1861	JP	PRESERVED_SPECIMEN	36.36023	138.2182	Cfa	Nihonkai montane deciduous forests	Temperate Broadleaf & Mixed Forests
Cerris	2576103656	Quercus acutissima	Carruth., 1861	JP	PRESERVED_SPECIMEN	36.309583	138.25	Cfa	Nihonkai montane deciduous forests	Temperate Broadleaf & Mixed Forests
Cerris	2576103271	Quercus acutissima	Carruth., 1861	JP	PRESERVED_SPECIMEN	36.394583	138.25	Cfa	Nihonkai montane deciduous forests	Temperate Broadleaf & Mixed Forests
Cerris	1829869874	Quercus acutissima	Carruth., 1861	JP	PRESERVED_SPECIMEN	34.79193	138.802031	Cfa	Taiheiyo evergreen forests	Temperate Broadleaf & Mixed Forests
Cerris	3324585204	Quercus acutissima	Carruth., 1861	JP	PRESERVED_SPECIMEN	35.1203	138.8021	Cfa	Taiheiyo evergreen forests	Temperate Broadleaf & Mixed Forests
Cerris	2243132659	Quercus acutissima	Carruth., 1861	JP	PRESERVED_SPECIMEN	36.246944	138.829444	Cfa	Taiheiyo montane deciduous forests	Temperate Broadleaf & Mixed Forests
Cerris	1829853206	Quercus acutissima	Carruth., 1861	JP	PRESERVED_SPECIMEN	34.803789	138.83159	Cfa	Taiheiyo evergreen forests	Temperate Broadleaf & Mixed Forests
Cerris	2244461386	Quercus acutissima	Carruth., 1861	JP	PRESERVED_SPECIMEN	36.32604	138.88734	Cfa	Taiheiyo montane deciduous forests	Temperate Broadleaf & Mixed Forests
Cerris	1830213310	Quercus acutissima	Carruth., 1861	JP	PRESERVED_SPECIMEN	34.97577	138.94395	Cfa	Taiheiyo evergreen forests	Temperate Broadleaf & Mixed Forests
Cerris	3324823971	Quercus acutissima	Carruth., 1861	JP	PRESERVED_SPECIMEN	34.6596	138.9653	Cfa	Taiheiyo evergreen forests	Temperate Broadleaf & Mixed Forests
Cerris	1829613664	Quercus acutissima	Carruth., 1861	JP	PRESERVED_SPECIMEN	36.278889	138.979444	Cfa	Taiheiyo montane deciduous forests	Temperate Broadleaf & Mixed Forests
Cerris	234430059	Quercus acutissima	Carruth., 1861	JP	PRESERVED_SPECIMEN	35.224112	138.9906	Cfa	Taiheiyo montane deciduous forests	Temperate Broadleaf & Mixed Forests
Cerris	1829610704	Quercus acutissima	Carruth., 1861	JP	PRESERVED_SPECIMEN	36.5	139	Cfa	Taiheiyo montane deciduous forests	Temperate Broadleaf & Mixed Forests
Cerris	1829625933	Quercus acutissima	Carruth., 1861	JP	PRESERVED_SPECIMEN	36.6075	139.001944	Cfa	Taiheiyo montane deciduous forests	Temperate Broadleaf & Mixed Forests
Cerris	234430040	Quercus acutissima	Carruth., 1861	JP	PRESERVED_SPECIMEN	35.407422	139.015591	Cfa	Taiheiyo montane deciduous forests	Temperate Broadleaf & Mixed Forests
Cerris	234430053	Quercus acutissima	Carruth., 1861	JP	PRESERVED_SPECIMEN	35.315766	139.015595	Cfa	Taiheiyo montane deciduous forests	Temperate Broadleaf & Mixed Forests
Cerris	234430047	Quercus acutissima	Carruth., 1861	JP	PRESERVED_SPECIMEN	35.390756	139.040587	Cfa	Taiheiyo montane deciduous forests	Temperate Broadleaf & Mixed Forests
Cerris	234430046	Quercus acutissima	Carruth., 1861	JP	PRESERVED_SPECIMEN	35.390756	139.040587	Cfa	Taiheiyo montane deciduous forests	Temperate Broadleaf & Mixed Forests
Cerris	234430052	Quercus acutissima	Carruth., 1861	JP	PRESERVED_SPECIMEN	35.332432	139.04059	Cfa	Taiheiyo montane deciduous forests	Temperate Broadleaf & Mixed Forests
Cerris	234430051	Quercus acutissima	Carruth., 1861	JP	PRESERVED_SPECIMEN	35.332432	139.04059	Cfa	Taiheiyo montane deciduous forests	Temperate Broadleaf & Mixed Forests
Cerris	1829630147	Quercus acutissima	Carruth., 1861	JP	PRESERVED_SPECIMEN	36.416944	139.048056	Cfa	Taiheiyo montane deciduous forests	Temperate Broadleaf & Mixed Forests
Cerris	1829929157	Quercus acutissima	Carruth., 1861	JP	PRESERVED_SPECIMEN	35.3241	139.053089	Cfa	Taiheiyo montane deciduous forests	Temperate Broadleaf & Mixed Forests
Cerris	234430050	Quercus acutissima	Carruth., 1861	JP	PRESERVED_SPECIMEN	35.3241	139.053089	Cfa	Taiheiyo montane deciduous forests	Temperate Broadleaf & Mixed Forests
Cerris	1829945193	Quercus acutissima	Carruth., 1861	JP	PRESERVED_SPECIMEN	35.382425	139.065584	Cfa	Taiheiyo montane deciduous forests	Temperate Broadleaf & Mixed Forests
Cerris	234430049	Quercus acutissima	Carruth., 1861	JP	PRESERVED_SPECIMEN	35.390757	139.065584	Cfa	Taiheiyo montane deciduous forests	Temperate Broadleaf & Mixed Forests
Cerris	1829868328	Quercus acutissima	Carruth., 1861	JP	PRESERVED_SPECIMEN	35.124126	139.065596	Cfa	Taiheiyo evergreen forests	Temperate Broadleaf & Mixed Forests
Cerris	1829940401	Quercus acutissima	Carruth., 1861	JP	PRESERVED_SPECIMEN	35.145361	139.071469	Cfa	Taiheiyo evergreen forests	Temperate Broadleaf & Mixed Forests
Cerris	1829643948	Quercus acutissima	Carruth., 1861	JP	PRESERVED_SPECIMEN	36.329444	139.0775	Cfa	Taiheiyo montane deciduous forests	Temperate Broadleaf & Mixed Forests
Cerris	2244425161	Quercus acutissima	Carruth., 1861	JP	PRESERVED_SPECIMEN	35.324101	139.078085	Cfa	Taiheiyo montane deciduous forests	Temperate Broadleaf & Mixed Forests
Cerris	234430055	Quercus acutissima	Carruth., 1861	JP	PRESERVED_SPECIMEN	35.299105	139.078087	Cfa	Taiheiyo montane deciduous forests	Temperate Broadleaf & Mixed Forests
Cerris	1829868340	Quercus acutissima	Carruth., 1861	JP	PRESERVED_SPECIMEN	35.124126	139.078095	Cfa	Taiheiyo evergreen forests	Temperate Broadleaf & Mixed Forests
Cerris	393107240	Quercus acutissima	Carruth., 1861	JP	PRESERVED_SPECIMEN	36.0085	139.08423	Cfa	Taiheiyo evergreen forests	Temperate Broadleaf & Mixed Forests
Cerris	393107238	Quercus acutissima	Carruth., 1861	JP	PRESERVED_SPECIMEN	36.0085	139.08423	Cfa	Taiheiyo evergreen forests	Temperate Broadleaf & Mixed Forests
Cerris	393107237	Quercus acutissima	Carruth., 1861	JP	PRESERVED_SPECIMEN	36.0085	139.08423	Cfa	Taiheiyo evergreen forests	Temperate Broadleaf & Mixed Forests
Cerris	393107235	Quercus acutissima	Carruth., 1861	JP	PRESERVED_SPECIMEN	36.0085	139.08423	Cfa	Taiheiyo evergreen forests	Temperate Broadleaf & Mixed Forests
Cerris	393107233	Quercus acutissima	Carruth., 1861	JP	PRESERVED_SPECIMEN	36.0085	139.08423	Cfa	Taiheiyo evergreen forests	Temperate Broadleaf & Mixed Forests
Cerris	234430054	Quercus acutissima	Carruth., 1861	JP	PRESERVED_SPECIMEN	35.31577	139.090584	Cfa	Taiheiyo montane deciduous forests	Temperate Broadleaf & Mixed Forests
Cerris	2244423547	Quercus acutissima	Carruth., 1861	JP	PRESERVED_SPECIMEN	35.299105	139.090585	Cfa	Taiheiyo montane deciduous forests	Temperate Broadleaf & Mixed Forests
Cerris	234430056	Quercus acutissima	Carruth., 1861	JP	PRESERVED_SPECIMEN	35.232449	139.090588	Cfa	Taiheiyo evergreen forests	Temperate Broadleaf & Mixed Forests
Cerris	2244421824	Quercus acutissima	Carruth., 1861	JP	PRESERVED_SPECIMEN	35.174121	139.090591	Cfa	Taiheiyo evergreen forests	Temperate Broadleaf & Mixed Forests
Cerris	295934210	Quercus acutissima	Carruth., 1861	JP	PRESERVED_SPECIMEN	35.165789	139.090592	Cfa	Taiheiyo evergreen forests	Temperate Broadleaf & Mixed Forests
Cerris	234430041	Quercus acutissima	Carruth., 1861	JP	PRESERVED_SPECIMEN	35.140791	139.090594	Cfa	Taiheiyo evergreen forests	Temperate Broadleaf & Mixed Forests
Cerris	393107246	Quercus acutissima	Carruth., 1861	JP	PRESERVED_SPECIMEN	36.08048	139.0919	Cfa	Taiheiyo evergreen forests	Temperate Broadleaf & Mixed Forests
Cerris	393107245	Quercus acutissima	Carruth., 1861	JP	PRESERVED_SPECIMEN	36.08048	139.0919	Cfa	Taiheiyo evergreen forests	Temperate Broadleaf & Mixed Forests
Cerris	1829626581	Quercus acutissima	Carruth., 1861	JP	PRESERVED_SPECIMEN	36.588889	139.093333	Cfa	Taiheiyo montane deciduous forests	Temperate Broadleaf & Mixed Forests
Cerris	1829694689	Quercus acutissima	Carruth., 1861	JP	PRESERVED_SPECIMEN	36.18428	139.09845	Cfa	Taiheiyo evergreen forests	Temperate Broadleaf & Mixed Forests
Cerris	1829695495	Quercus acutissima	Carruth., 1861	JP	PRESERVED_SPECIMEN	36.09446	139.10268	Cfa	Taiheiyo evergreen forests	Temperate Broadleaf & Mixed Forests
Cerris	234430048	Quercus acutissima	Carruth., 1861	JP	PRESERVED_SPECIMEN	35.365763	139.103081	Cfa	Taiheiyo montane deciduous forests	Temperate Broadleaf & Mixed Forests
Cerris	234430021	Quercus acutissima	Carruth., 1861	JP	PRESERVED_SPECIMEN	35.31577	139.103083	Cfa	Taiheiyo evergreen forests	Temperate Broadleaf & Mixed Forests
Cerris	2244426726	Quercus acutissima	Carruth., 1861	JP	PRESERVED_SPECIMEN	35.299106	139.103084	Cfa	Taiheiyo evergreen forests	Temperate Broadleaf & Mixed Forests
Cerris	2244424621	Quercus acutissima	Carruth., 1861	JP	PRESERVED_SPECIMEN	35.299106	139.103084	Cfa	Taiheiyo evergreen forests	Temperate Broadleaf & Mixed Forests
Cerris	1829927114	Quercus acutissima	Carruth., 1861	JP	PRESERVED_SPECIMEN	35.299106	139.103084	Cfa	Taiheiyo evergreen forests	Temperate Broadleaf & Mixed Forests
Cerris	393107243	Quercus acutissima	Carruth., 1861	JP	PRESERVED_SPECIMEN	35.98908	139.20004	Cfa	Taiheiyo montane deciduous forests	Temperate Broadleaf & Mixed Forests
Cerris	393107242	Quercus acutissima	Carruth., 1861	JP	PRESERVED_SPECIMEN	35.98908	139.20004	Cfa	Taiheiyo montane deciduous forests	Temperate Broadleaf & Mixed Forests
Cerris	295934036	Quercus acutissima	Carruth., 1861	JP	PRESERVED_SPECIMEN	35.299107	139.115582	Cfa	Taiheiyo evergreen forests	Temperate Broadleaf & Mixed Forests
Cerris	1829926369	Quercus acutissima	Carruth., 1861	JP	PRESERVED_SPECIMEN	35.249114	139.115585	Cfa	Taiheiyo evergreen forests	Temperate Broadleaf & Mixed Forests
Cerris	234430061	Quercus acutissima	Carruth., 1861	JP	PRESERVED_SPECIMEN	35.149125	139.115591	Cfa	Taiheiyo evergreen forests	Temperate Broadleaf & Mixed Forests
Cerris	234430060	Quercus acutissima	Carruth., 1861	JP	PRESERVED_SPECIMEN	35.149125	139.115591	Cfa	Taiheiyo evergreen forests	Temperate Broadleaf & Mixed Forests
Cerris	388858843	Quercus acutissima	Carruth., 1861	JP	PRESERVED_SPECIMEN	35.391871	139.120718	Cfa	Taiheiyo montane deciduous forests	Temperate Broadleaf & Mixed Forests
Cerris	234430057	Quercus acutissima	Carruth., 1861	JP	PRESERVED_SPECIMEN	35.332436	139.128079	Cfa	Taiheiyo evergreen forests	Temperate Broadleaf & Mixed Forests
Cerris	234430064	Quercus acutissima	Carruth., 1861	JP	PRESERVED_SPECIMEN	35.257447	139.128084	Cfa	Taiheiyo evergreen forests	Temperate Broadleaf & Mixed Forests
Cerris	234430022	Quercus acutissima	Carruth., 1861	JP	PRESERVED_SPECIMEN	35.23245	139.128085	Cfa	Taiheiyo evergreen forests	Temperate Broadleaf & Mixed Forests
Cerris	234430023	Quercus acutissima	Carruth., 1861	JP	PRESERVED_SPECIMEN	35.199121	139.128088	Cfa	Taiheiyo evergreen forests	Temperate Broadleaf & Mixed Forests
Cerris	1829926080	Quercus acutissima	Carruth., 1861	JP	PRESERVED_SPECIMEN	35.207454	139.128088	Cfa	Taiheiyo evergreen forests	Temperate Broadleaf & Mixed Forests
Cerris	1829945070	Quercus acutissima	Carruth., 1861	JP	PRESERVED_SPECIMEN	35.174124	139.128089	Cfa	Taiheiyo evergreen forests	Temperate Broadleaf & Mixed Forests
Cerris	1829915905	Quercus acutissima	Carruth., 1861	JP	PRESERVED_SPECIMEN	35.281194	139.13425	Cfa	Taiheiyo evergreen forests	Temperate Broadleaf & Mixed Forests
Cerris	1829694702	Quercus acutissima	Carruth., 1861	JP	PRESERVED_SPECIMEN	36.16806	139.1375	Cfa	Taiheiyo evergreen forests	Temperate Broadleaf & Mixed Forests
Cerris	234430044	Quercus acutissima	Carruth., 1861	JP	PRESERVED_SPECIMEN	35.632398	139.140573	Cfa	Taiheiyo montane deciduous forests	Temperate Broadleaf & Mixed Forests
Cerris	234430058	Quercus acutissima	Carruth., 1861	JP	PRESERVED_SPECIMEN	35.407426	139.140577	Cfa	Taiheiyo evergreen forests	Temperate Broadleaf & Mixed Forests
Cerris	234430065	Quercus acutissima	Carruth., 1861	JP	PRESERVED_SPECIMEN	35.282444	139.140581	Cfa	Taiheiyo evergreen forests	Temperate Broadleaf & Mixed Forests
Cerris	234430063	Quercus acutissima	Carruth., 1861	JP	PRESERVED_SPECIMEN	35.15746	139.140588	Cfa	Taiheiyo evergreen forests	Temperate Broadleaf & Mixed Forests
Cerris	234430062	Quercus acutissima	Carruth., 1861	JP	PRESERVED_SPECIMEN	35.15746	139.140588	Cfa	Taiheiyo evergreen forests	Temperate Broadleaf & Mixed Forests
Cerris	736077458	Quercus acutissima	Carruth., 1861	JP	PRESERVED_SPECIMEN	35.595833	139.14375	Cfa	Taiheiyo montane deciduous forests	Temperate Broadleaf & Mixed Forests
Cerris	736077525	Quercus acutissima	Carruth., 1861	JP	PRESERVED_SPECIMEN	35.6125	139.14375	Cfa	Taiheiyo montane deciduous forests	Temperate Broadleaf & Mixed Forests
Cerris	388858834	Quercus acutissima	Carruth., 1861	JP	PRESERVED_SPECIMEN	35.607402	139.153072	Cfa	Taiheiyo montane deciduous forests	Temperate Broadleaf & Mixed Forests
Cerris	2244429274	Quercus acutissima	Carruth., 1861	JP	PRESERVED_SPECIMEN	35.365766	139.153076	Cfa	Taiheiyo evergreen forests	Temperate Broadleaf & Mixed Forests
Cerris	1829929565	Quercus acutissima	Carruth., 1861	JP	PRESERVED_SPECIMEN	35.30744	139.153078	Cfa	Taiheiyo evergreen forests	Temperate Broadleaf & Mixed Forests
Cerris	736077424	Quercus acutissima	Carruth., 1861	JP	PRESERVED_SPECIMEN	35.645833	139.15625	Cfa	Taiheiyo montane deciduous forests	Temperate Broadleaf & Mixed Forests
Cerris	1834905671	Quercus acutissima	Carruth., 1861	JP	PRESERVED_SPECIMEN	35.395833	139.16875	Cfa	Taiheiyo evergreen forests	Temperate Broadleaf & Mixed Forests
Cerris	2244425947	Quercus acutissima	Carruth., 1861	JP	PRESERVED_SPECIMEN	35.332437	139.178074	Cfa	Taiheiyo evergreen forests	Temperate Broadleaf & Mixed Forests
Cerris	1829918263	Quercus acutissima	Carruth., 1861	JP	PRESERVED_SPECIMEN	35.365766	139.178074	Cfa	Taiheiyo evergreen forests	Temperate Broadleaf & Mixed Forests
Cerris	3324999589	Quercus acutissima	Carruth., 1861	JP	PRESERVED_SPECIMEN	35625	139.1875	Cfa	Taiheiyo montane deciduous forests	Temperate Broadleaf & Mixed Forests
Cerris	388858816	Quercus acutissima	Carruth., 1861	JP	PRESERVED_SPECIMEN	35.307441	139.190574	Cfa	Taiheiyo evergreen forests	Temperate Broadleaf & Mixed Forests
Cerris	387682899	Quercus acutissima	Carruth., 1861	JP	PRESERVED_SPECIMEN	35.6	139.2	Cfa	Taiheiyo montane deciduous forests	Temperate Broadleaf & Mixed Forests
Cerris	234430045	Quercus acutissima	Carruth., 1861	JP	PRESERVED_SPECIMEN	35.607404	139.203068	Cfa	Taiheiyo montane deciduous forests	Temperate Broadleaf & Mixed Forests
Cerris	1829934209	Quercus acutissima	Carruth., 1861	JP	PRESERVED_SPECIMEN	35.407429	139.203071	Cfa	Taiheiyo evergreen forests	Temperate Broadleaf & Mixed Forests
Cerris	736068628	Quercus acutissima	Carruth., 1861	JP	PRESERVED_SPECIMEN	36.02338	139.20494	Cfa	Taiheiyo evergreen forests	Temperate Broadleaf & Mixed Forests
Cerris	736068627	Quercus acutissima	Carruth., 1861	JP	PRESERVED_SPECIMEN	36.02338	139.20494	Cfa	Taiheiyo evergreen forests	Temperate Broadleaf & Mixed Forests
Cerris	1834905805	Quercus acutissima	Carruth., 1861	JP	PRESERVED_SPECIMEN	35.395833	139.20625	Cfa	Taiheiyo evergreen forests	Temperate Broadleaf & Mixed Forests
Cerris	1829920718	Quercus acutissima	Carruth., 1861	JP	PRESERVED_SPECIMEN	35.324106	139.215571	Cfa	Taiheiyo evergreen forests	Temperate Broadleaf & Mixed Forests
Cerris	1834905594	Quercus acutissima	Carruth., 1861	JP	PRESERVED_SPECIMEN	35.3625	139.21875	Cfa	Taiheiyo evergreen forests	Temperate Broadleaf & Mixed Forests
Cerris	1829917735	Quercus acutissima	Carruth., 1861	JP	PRESERVED_SPECIMEN	35.349103	139.22807	Cfa	Taiheiyo evergreen forests	Temperate Broadleaf & Mixed Forests
Cerris	1834911265	Quercus acutissima	Carruth., 1861	JP	PRESERVED_SPECIMEN	35.4125	139.23125	Cfa	Taiheiyo evergreen forests	Temperate Broadleaf & Mixed Forests
Cerris	1834911171	Quercus acutissima	Carruth., 1861	JP	PRESERVED_SPECIMEN	35.4125	139.23125	Cfa	Taiheiyo evergreen forests	Temperate Broadleaf & Mixed Forests
Cerris	1834911156	Quercus acutissima	Carruth., 1861	JP	PRESERVED_SPECIMEN	35.4125	139.23125	Cfa	Taiheiyo evergreen forests	Temperate Broadleaf & Mixed Forests
Cerris	1834911126	Quercus acutissima	Carruth., 1861	JP	PRESERVED_SPECIMEN	35.4125	139.23125	Cfa	Taiheiyo evergreen forests	Temperate Broadleaf & Mixed Forests
Cerris	1834911118	Quercus acutissima	Carruth., 1861	JP	PRESERVED_SPECIMEN	35.4125	139.23125	Cfa	Taiheiyo evergreen forests	Temperate Broadleaf & Mixed Forests
Cerris	1834911111	Quercus acutissima	Carruth., 1861	JP	PRESERVED_SPECIMEN	35.4125	139.23125	Cfa	Taiheiyo evergreen forests	Temperate Broadleaf & Mixed Forests
Cerris	1834911061	Quercus acutissima	Carruth., 1861	JP	PRESERVED_SPECIMEN	35.4125	139.23125	Cfa	Taiheiyo evergreen forests	Temperate Broadleaf & Mixed Forests
Cerris	1834911015	Quercus acutissima	Carruth., 1861	JP	PRESERVED_SPECIMEN	35.4125	139.23125	Cfa	Taiheiyo evergreen forests	Temperate Broadleaf & Mixed Forests
Cerris	1834910968	Quercus acutissima	Carruth., 1861	JP	PRESERVED_SPECIMEN	35.4125	139.23125	Cfa	Taiheiyo evergreen forests	Temperate Broadleaf & Mixed Forests
Cerris	360247723	Quercus acutissima	Carruth., 1861	JP	PRESERVED_SPECIMEN	35.625166	139.243609	Cfa	Taiheiyo evergreen forests	Temperate Broadleaf & Mixed Forests
Cerris	360247722	Quercus acutissima	Carruth., 1861	JP	PRESERVED_SPECIMEN	35.625166	139.243609	Cfa	Taiheiyo evergreen forests	Temperate Broadleaf & Mixed Forests
Cerris	3324822479	Quercus acutissima	Carruth., 1861	JP	PRESERVED_SPECIMEN	35622	139.2468	Cfa	Taiheiyo evergreen forests	Temperate Broadleaf & Mixed Forests
Cerris	1829598445	Quercus acutissima	Carruth., 1861	JP	PRESERVED_SPECIMEN	36.473333	139.251111	Cfa	Taiheiyo evergreen forests	Temperate Broadleaf & Mixed Forests
Cerris	360247715	Quercus acutissima	Carruth., 1861	JP	PRESERVED_SPECIMEN	35.653147	139.252696	Cfa	Taiheiyo evergreen forests	Temperate Broadleaf & Mixed Forests
Cerris	360247714	Quercus acutissima	Carruth., 1861	JP	PRESERVED_SPECIMEN	35.653147	139.252696	Cfa	Taiheiyo evergreen forests	Temperate Broadleaf & Mixed Forests
Cerris	1829918222	Quercus acutissima	Carruth., 1861	JP	PRESERVED_SPECIMEN	35.382433	139.253068	Cfa	Taiheiyo evergreen forests	Temperate Broadleaf & Mixed Forests
Cerris	1829913648	Quercus acutissima	Carruth., 1861	JP	PRESERVED_SPECIMEN	35.382433	139.253068	Cfa	Taiheiyo evergreen forests	Temperate Broadleaf & Mixed Forests
Cerris	1829913611	Quercus acutissima	Carruth., 1861	JP	PRESERVED_SPECIMEN	35.432427	139.253068	Cfa	Taiheiyo evergreen forests	Temperate Broadleaf & Mixed Forests
Cerris	1829932116	Quercus acutissima	Carruth., 1861	JP	PRESERVED_SPECIMEN	35.299111	139.265568	Cfa	Taiheiyo evergreen forests	Temperate Broadleaf & Mixed Forests
Cerris	1834905731	Quercus acutissima	Carruth., 1861	JP	PRESERVED_SPECIMEN	35.420833	139.26875	Cfa	Taiheiyo evergreen forests	Temperate Broadleaf & Mixed Forests
Cerris	736077403	Quercus acutissima	Carruth., 1861	JP	PRESERVED_SPECIMEN	35.595833	139.26875	Cfa	Taiheiyo evergreen forests	Temperate Broadleaf & Mixed Forests
Cerris	360247721	Quercus acutissima	Carruth., 1861	JP	PRESERVED_SPECIMEN	35.646756	139.272852	Cfa	Taiheiyo evergreen forests	Temperate Broadleaf & Mixed Forests
Cerris	360247720	Quercus acutissima	Carruth., 1861	JP	PRESERVED_SPECIMEN	35.646756	139.272852	Cfa	Taiheiyo evergreen forests	Temperate Broadleaf & Mixed Forests
Cerris	360247719	Quercus acutissima	Carruth., 1861	JP	PRESERVED_SPECIMEN	35.646756	139.272852	Cfa	Taiheiyo evergreen forests	Temperate Broadleaf & Mixed Forests
Cerris	360247718	Quercus acutissima	Carruth., 1861	JP	PRESERVED_SPECIMEN	35.646756	139.272852	Cfa	Taiheiyo evergreen forests	Temperate Broadleaf & Mixed Forests
Cerris	360247717	Quercus acutissima	Carruth., 1861	JP	PRESERVED_SPECIMEN	35.646756	139.272852	Cfa	Taiheiyo evergreen forests	Temperate Broadleaf & Mixed Forests
Cerris	360247716	Quercus acutissima	Carruth., 1861	JP	PRESERVED_SPECIMEN	35.646756	139.272852	Cfa	Taiheiyo evergreen forests	Temperate Broadleaf & Mixed Forests
Cerris	295934212	Quercus acutissima	Carruth., 1861	JP	PRESERVED_SPECIMEN	35.549081	139.278064	Cfa	Taiheiyo evergreen forests	Temperate Broadleaf & Mixed Forests
Cerris	1829913669	Quercus acutissima	Carruth., 1861	JP	PRESERVED_SPECIMEN	35.432427	139.278065	Cfa	Taiheiyo evergreen forests	Temperate Broadleaf & Mixed Forests
Cerris	234430024	Quercus acutissima	Carruth., 1861	JP	PRESERVED_SPECIMEN	35.474089	139.278065	Cfa	Taiheiyo evergreen forests	Temperate Broadleaf & Mixed Forests
Cerris	1834905626	Quercus acutissima	Carruth., 1861	JP	PRESERVED_SPECIMEN	35.404167	139.28125	Cfa	Taiheiyo evergreen forests	Temperate Broadleaf & Mixed Forests
Cerris	736068629	Quercus acutissima	Carruth., 1861	JP	PRESERVED_SPECIMEN	36.04301	139.28473	Cfa	Taiheiyo evergreen forests	Temperate Broadleaf & Mixed Forests
Cerris	388858837	Quercus acutissima	Carruth., 1861	JP	PRESERVED_SPECIMEN	35.574077	139.290562	Cfa	Taiheiyo evergreen forests	Temperate Broadleaf & Mixed Forests
Cerris	1829872237	Quercus acutissima	Carruth., 1861	JP	PRESERVED_SPECIMEN	35.532417	139.290563	Cfa	Taiheiyo evergreen forests	Temperate Broadleaf & Mixed Forests
Cerris	736068630	Quercus acutissima	Carruth., 1861	JP	PRESERVED_SPECIMEN	36.03724	139.29205	Cfa	Taiheiyo evergreen forests	Temperate Broadleaf & Mixed Forests
Cerris	1834912156	Quercus acutissima	Carruth., 1861	JP	PRESERVED_SPECIMEN	35.3375	139.29375	Cfa	Taiheiyo evergreen forests	Temperate Broadleaf & Mixed Forests
Cerris	1834905629	Quercus acutissima	Carruth., 1861	JP	PRESERVED_SPECIMEN	35.3375	139.29375	Cfa	Taiheiyo evergreen forests	Temperate Broadleaf & Mixed Forests
Cerris	1829913293	Quercus acutissima	Carruth., 1861	JP	PRESERVED_SPECIMEN	35.424095	139.303063	Cfa	Taiheiyo evergreen forests	Temperate Broadleaf & Mixed Forests
Cerris	1834905558	Quercus acutissima	Carruth., 1861	JP	PRESERVED_SPECIMEN	35.379167	139.30625	Cfa	Taiheiyo evergreen forests	Temperate Broadleaf & Mixed Forests
Cerris	736077522	Quercus acutissima	Carruth., 1861	JP	PRESERVED_SPECIMEN	35.570833	139.30625	Cfa	Taiheiyo evergreen forests	Temperate Broadleaf & Mixed Forests
Cerris	736068631	Quercus acutissima	Carruth., 1861	JP	PRESERVED_SPECIMEN	36.05326	139.30907	Cfa	Taiheiyo evergreen forests	Temperate Broadleaf & Mixed Forests
Cerris	295934010	Quercus acutissima	Carruth., 1861	JP	PRESERVED_SPECIMEN	35.582409	139.315559	Cfa	Taiheiyo evergreen forests	Temperate Broadleaf & Mixed Forests
Cerris	234430032	Quercus acutissima	Carruth., 1861	JP	PRESERVED_SPECIMEN	35.440761	139.315562	Cfa	Taiheiyo evergreen forests	Temperate Broadleaf & Mixed Forests
Cerris	1834905595	Quercus acutissima	Carruth., 1861	JP	PRESERVED_SPECIMEN	35.404167	139.31875	Cfa	Taiheiyo evergreen forests	Temperate Broadleaf & Mixed Forests
Cerris	234430031	Quercus acutissima	Carruth., 1861	JP	PRESERVED_SPECIMEN	35.440761	139.328061	Cfa	Taiheiyo evergreen forests	Temperate Broadleaf & Mixed Forests
Cerris	234430026	Quercus acutissima	Carruth., 1861	JP	PRESERVED_SPECIMEN	35.582409	139.340557	Cfa	Taiheiyo evergreen forests	Temperate Broadleaf & Mixed Forests
Cerris	234430033	Quercus acutissima	Carruth., 1861	JP	PRESERVED_SPECIMEN	35.440762	139.34056	Cfa	Taiheiyo evergreen forests	Temperate Broadleaf & Mixed Forests
Cerris	234430029	Quercus acutissima	Carruth., 1861	JP	PRESERVED_SPECIMEN	35.482424	139.34056	Cfa	Taiheiyo evergreen forests	Temperate Broadleaf & Mixed Forests
Cerris	1834905678	Quercus acutissima	Carruth., 1861	JP	PRESERVED_SPECIMEN	35.3375	139.34375	Cfa	Taiheiyo evergreen forests	Temperate Broadleaf & Mixed Forests
Cerris	2576030066	Quercus acutissima	Carruth., 1861	JP	PRESERVED_SPECIMEN	35.564167	139.353882	Cfa	Taiheiyo evergreen forests	Temperate Broadleaf & Mixed Forests
Cerris	2576030067	Quercus acutissima	Carruth., 1861	JP	PRESERVED_SPECIMEN	35.562778	139.35611	Cfa	Taiheiyo evergreen forests	Temperate Broadleaf & Mixed Forests
Cerris	1829697276	Quercus acutissima	Carruth., 1861	JP	PRESERVED_SPECIMEN	36.06758	139.36078	Cfa	Taiheiyo evergreen forests	Temperate Broadleaf & Mixed Forests
Cerris	234430030	Quercus acutissima	Carruth., 1861	JP	PRESERVED_SPECIMEN	35.515753	139.365557	Cfa	Taiheiyo evergreen forests	Temperate Broadleaf & Mixed Forests
Cerris	2576028269	Quercus acutissima	Carruth., 1861	JP	PRESERVED_SPECIMEN	35.524166	139.365692	Cfa	Taiheiyo evergreen forests	Temperate Broadleaf & Mixed Forests
Cerris	234430039	Quercus acutissima	Carruth., 1861	JP	PRESERVED_SPECIMEN	35.482424	139.390555	Cfa	Taiheiyo evergreen forests	Temperate Broadleaf & Mixed Forests
Cerris	234430025	Quercus acutissima	Carruth., 1861	JP	PRESERVED_SPECIMEN	35.50742	139.390555	Cfa	Taiheiyo evergreen forests	Temperate Broadleaf & Mixed Forests
Cerris	1829788538	Quercus acutissima	Carruth., 1861	JP	PRESERVED_SPECIMEN	35.60307	139.39821	Cfa	Taiheiyo evergreen forests	Temperate Broadleaf & Mixed Forests
Cerris	234430027	Quercus acutissima	Carruth., 1861	JP	PRESERVED_SPECIMEN	35.549077	139.403052	Cfa	Taiheiyo evergreen forests	Temperate Broadleaf & Mixed Forests
Cerris	1829915388	Quercus acutissima	Carruth., 1861	JP	PRESERVED_SPECIMEN	35.374103	139.403055	Cfa	Taiheiyo evergreen forests	Temperate Broadleaf & Mixed Forests
Cerris	234430036	Quercus acutissima	Carruth., 1861	JP	PRESERVED_SPECIMEN	35.440763	139.403055	Cfa	Taiheiyo evergreen forests	Temperate Broadleaf & Mixed Forests
Cerris	234430037	Quercus acutissima	Carruth., 1861	JP	PRESERVED_SPECIMEN	35.457427	139.403055	Cfa	Taiheiyo evergreen forests	Temperate Broadleaf & Mixed Forests
Cerris	1834905504	Quercus acutissima	Carruth., 1861	JP	PRESERVED_SPECIMEN	35.370833	139.40625	Cfa	Taiheiyo evergreen forests	Temperate Broadleaf & Mixed Forests
Cerris	234430034	Quercus acutissima	Carruth., 1861	JP	PRESERVED_SPECIMEN	35.482425	139.415553	Cfa	Taiheiyo evergreen forests	Temperate Broadleaf & Mixed Forests
Cerris	3324139038	Quercus acutissima	Carruth., 1861	JP	PRESERVED_SPECIMEN	35.549168	139.415695	Cfa	Taiheiyo evergreen forests	Temperate Broadleaf & Mixed Forests
Cerris	3324138459	Quercus acutissima	Carruth., 1861	JP	PRESERVED_SPECIMEN	35.549168	139.415695	Cfa	Taiheiyo evergreen forests	Temperate Broadleaf & Mixed Forests
Cerris	1834905581	Quercus acutissima	Carruth., 1861	JP	PRESERVED_SPECIMEN	35.370833	139.41875	Cfa	Taiheiyo evergreen forests	Temperate Broadleaf & Mixed Forests
Cerris	234430028	Quercus acutissima	Carruth., 1861	JP	PRESERVED_SPECIMEN	35.549077	139.42805	Cfa	Taiheiyo evergreen forests	Temperate Broadleaf & Mixed Forests
Cerris	2244431375	Quercus acutissima	Carruth., 1861	JP	PRESERVED_SPECIMEN	35.390769	139.428054	Cfa	Taiheiyo evergreen forests	Temperate Broadleaf & Mixed Forests
Cerris	388858908	Quercus acutissima	Carruth., 1861	JP	PRESERVED_SPECIMEN	35.39077	139.428054	Cfa	Taiheiyo evergreen forests	Temperate Broadleaf & Mixed Forests
Cerris	388858906	Quercus acutissima	Carruth., 1861	JP	PRESERVED_SPECIMEN	35.39077	139.428054	Cfa	Taiheiyo evergreen forests	Temperate Broadleaf & Mixed Forests
Cerris	3324138083	Quercus acutissima	Carruth., 1861	JP	PRESERVED_SPECIMEN	35.549801	139.429092	Cfa	Taiheiyo evergreen forests	Temperate Broadleaf & Mixed Forests
Cerris	234430038	Quercus acutissima	Carruth., 1861	JP	PRESERVED_SPECIMEN	35.490755	139.440551	Cfa	Taiheiyo evergreen forests	Temperate Broadleaf & Mixed Forests
Cerris	1829781409	Quercus acutissima	Carruth., 1861	JP	PRESERVED_SPECIMEN	35.6359	139.44583	Cfa	Taiheiyo evergreen forests	Temperate Broadleaf & Mixed Forests
Cerris	1829780964	Quercus acutissima	Carruth., 1861	JP	PRESERVED_SPECIMEN	35.63166	139.45085	Cfa	Taiheiyo evergreen forests	Temperate Broadleaf & Mixed Forests
Cerris	234430035	Quercus acutissima	Carruth., 1861	JP	PRESERVED_SPECIMEN	35.415767	139.453052	Cfa	Taiheiyo evergreen forests	Temperate Broadleaf & Mixed Forests
Cerris	1830127077	Quercus acutissima	Carruth., 1861	JP	PRESERVED_SPECIMEN	35.47559	139.45683	Cfa	Taiheiyo evergreen forests	Temperate Broadleaf & Mixed Forests
Cerris	234430083	Quercus acutissima	Carruth., 1861	JP	PRESERVED_SPECIMEN	35.615738	139.465545	Cfa	Taiheiyo evergreen forests	Temperate Broadleaf & Mixed Forests
Cerris	234430081	Quercus acutissima	Carruth., 1861	JP	PRESERVED_SPECIMEN	35.615738	139.465545	Cfa	Taiheiyo evergreen forests	Temperate Broadleaf & Mixed Forests
Cerris	1834905586	Quercus acutissima	Carruth., 1861	JP	PRESERVED_SPECIMEN	35.345833	139.48125	Cfa	Taiheiyo evergreen forests	Temperate Broadleaf & Mixed Forests
Cerris	2576088805	Quercus acutissima	Carruth., 1861	JP	PRESERVED_SPECIMEN	35.6244	139.48799	Cfa	Taiheiyo evergreen forests	Temperate Broadleaf & Mixed Forests
Cerris	2576087489	Quercus acutissima	Carruth., 1861	JP	PRESERVED_SPECIMEN	35.6244	139.48799	Cfa	Taiheiyo evergreen forests	Temperate Broadleaf & Mixed Forests
Cerris	234430087	Quercus acutissima	Carruth., 1861	JP	PRESERVED_SPECIMEN	35.524085	139.490547	Cfa	Taiheiyo evergreen forests	Temperate Broadleaf & Mixed Forests
Cerris	1829924232	Quercus acutissima	Carruth., 1861	JP	PRESERVED_SPECIMEN	35.482426	139.490548	Cfa	Taiheiyo evergreen forests	Temperate Broadleaf & Mixed Forests
Cerris	234430094	Quercus acutissima	Carruth., 1861	JP	PRESERVED_SPECIMEN	35.45743	139.490549	Cfa	Taiheiyo evergreen forests	Temperate Broadleaf & Mixed Forests
Cerris	234430096	Quercus acutissima	Carruth., 1861	JP	PRESERVED_SPECIMEN	35.465762	139.490549	Cfa	Taiheiyo evergreen forests	Temperate Broadleaf & Mixed Forests
Cerris	2244423750	Quercus acutissima	Carruth., 1861	JP	PRESERVED_SPECIMEN	35.390771	139.49055	Cfa	Taiheiyo evergreen forests	Temperate Broadleaf & Mixed Forests
Cerris	234430098	Quercus acutissima	Carruth., 1861	JP	PRESERVED_SPECIMEN	35.432433	139.49055	Cfa	Taiheiyo evergreen forests	Temperate Broadleaf & Mixed Forests
Cerris	234430067	Quercus acutissima	Carruth., 1861	JP	PRESERVED_SPECIMEN	35.432433	139.49055	Cfa	Taiheiyo evergreen forests	Temperate Broadleaf & Mixed Forests
Cerris	1829648933	Quercus acutissima	Carruth., 1861	JP	PRESERVED_SPECIMEN	36.260556	139.4975	Cfa	Taiheiyo evergreen forests	Temperate Broadleaf & Mixed Forests
Cerris	2576088491	Quercus acutissima	Carruth., 1861	JP	PRESERVED_SPECIMEN	35.63356	139.49852	Cfa	Taiheiyo evergreen forests	Temperate Broadleaf & Mixed Forests
Cerris	2576087692	Quercus acutissima	Carruth., 1861	JP	PRESERVED_SPECIMEN	35.63356	139.49852	Cfa	Taiheiyo evergreen forests	Temperate Broadleaf & Mixed Forests
Cerris	442115444	Quercus acutissima	Carruth., 1861	JP	PRESERVED_SPECIMEN	35.700001	139.5	Cfa	Taiheiyo evergreen forests	Temperate Broadleaf & Mixed Forests
Cerris	1829697313	Quercus acutissima	Carruth., 1861	JP	PRESERVED_SPECIMEN	35.83532	139.50174	Cfa	Taiheiyo evergreen forests	Temperate Broadleaf & Mixed Forests
Cerris	1829642081	Quercus acutissima	Carruth., 1861	JP	PRESERVED_SPECIMEN	36.227222	139.5025	Cfa	Taiheiyo evergreen forests	Temperate Broadleaf & Mixed Forests
Cerris	1829642890	Quercus acutissima	Carruth., 1861	JP	PRESERVED_SPECIMEN	36.236111	139.5025	Cfa	Taiheiyo evergreen forests	Temperate Broadleaf & Mixed Forests
Cerris	388858862	Quercus acutissima	Carruth., 1861	JP	PRESERVED_SPECIMEN	35.565748	139.503045	Cfa	Taiheiyo evergreen forests	Temperate Broadleaf & Mixed Forests
Cerris	1829921701	Quercus acutissima	Carruth., 1861	JP	PRESERVED_SPECIMEN	35.482426	139.503048	Cfa	Taiheiyo evergreen forests	Temperate Broadleaf & Mixed Forests
Cerris	234430095	Quercus acutissima	Carruth., 1861	JP	PRESERVED_SPECIMEN	35.449097	139.503049	Cfa	Taiheiyo evergreen forests	Temperate Broadleaf & Mixed Forests
Cerris	1829642661	Quercus acutissima	Carruth., 1861	JP	PRESERVED_SPECIMEN	36.260556	139.503056	Cfa	Taiheiyo evergreen forests	Temperate Broadleaf & Mixed Forests
Cerris	1829871977	Quercus acutissima	Carruth., 1861	JP	PRESERVED_SPECIMEN	35.357443	139.515548	Cfa	Taiheiyo evergreen forests	Temperate Broadleaf & Mixed Forests
Cerris	234430070	Quercus acutissima	Carruth., 1861	JP	PRESERVED_SPECIMEN	35.374107	139.515548	Cfa	Taiheiyo evergreen forests	Temperate Broadleaf & Mixed Forests
Cerris	234430069	Quercus acutissima	Carruth., 1861	JP	PRESERVED_SPECIMEN	35.374107	139.515548	Cfa	Taiheiyo evergreen forests	Temperate Broadleaf & Mixed Forests
Cerris	234430099	Quercus acutissima	Carruth., 1861	JP	PRESERVED_SPECIMEN	35.432433	139.515548	Cfa	Taiheiyo evergreen forests	Temperate Broadleaf & Mixed Forests
Cerris	234430068	Quercus acutissima	Carruth., 1861	JP	PRESERVED_SPECIMEN	35.432433	139.515548	Cfa	Taiheiyo evergreen forests	Temperate Broadleaf & Mixed Forests
Cerris	731714423	Quercus acutissima	Carruth., 1861	JP	PRESERVED_SPECIMEN	35.49534	139.52225	Cfa	Taiheiyo evergreen forests	Temperate Broadleaf & Mixed Forests
Cerris	295934149	Quercus acutissima	Carruth., 1861	JP	PRESERVED_SPECIMEN	35.615743	139.528042	Cfa	Taiheiyo evergreen forests	Temperate Broadleaf & Mixed Forests
Cerris	388858859	Quercus acutissima	Carruth., 1861	JP	PRESERVED_SPECIMEN	35.590746	139.528043	Cfa	Taiheiyo evergreen forests	Temperate Broadleaf & Mixed Forests
Cerris	1829893717	Quercus acutissima	Carruth., 1861	JP	PRESERVED_SPECIMEN	35.499091	139.528045	Cfa	Taiheiyo evergreen forests	Temperate Broadleaf & Mixed Forests
Cerris	234430071	Quercus acutissima	Carruth., 1861	JP	PRESERVED_SPECIMEN	35.390772	139.528047	Cfa	Taiheiyo evergreen forests	Temperate Broadleaf & Mixed Forests
Cerris	1829640786	Quercus acutissima	Carruth., 1861	JP	PRESERVED_SPECIMEN	36.226667	139.531389	Cfa	Taiheiyo evergreen forests	Temperate Broadleaf & Mixed Forests
Cerris	234430089	Quercus acutissima	Carruth., 1861	JP	PRESERVED_SPECIMEN	35.56575	139.553042	Cfa	Taiheiyo evergreen forests	Temperate Broadleaf & Mixed Forests
Cerris	234430088	Quercus acutissima	Carruth., 1861	JP	PRESERVED_SPECIMEN	35.56575	139.553042	Cfa	Taiheiyo evergreen forests	Temperate Broadleaf & Mixed Forests
Cerris	295934278	Quercus acutissima	Carruth., 1861	JP	PRESERVED_SPECIMEN	35.3992	139.553044	Cfa	Taiheiyo evergreen forests	Temperate Broadleaf & Mixed Forests
Cerris	736068635	Quercus acutissima	Carruth., 1861	JP	PRESERVED_SPECIMEN	36.00533	139.56329	Cfa	Taiheiyo evergreen forests	Temperate Broadleaf & Mixed Forests
Cerris	736068634	Quercus acutissima	Carruth., 1861	JP	PRESERVED_SPECIMEN	36.00533	139.56329	Cfa	Taiheiyo evergreen forests	Temperate Broadleaf & Mixed Forests
Cerris	736068633	Quercus acutissima	Carruth., 1861	JP	PRESERVED_SPECIMEN	36.00533	139.56329	Cfa	Taiheiyo evergreen forests	Temperate Broadleaf & Mixed Forests
Cerris	736068632	Quercus acutissima	Carruth., 1861	JP	PRESERVED_SPECIMEN	36.00533	139.56329	Cfa	Taiheiyo evergreen forests	Temperate Broadleaf & Mixed Forests
Cerris	234430078	Quercus acutissima	Carruth., 1861	JP	PRESERVED_SPECIMEN	35.407436	139.565543	Cfa	Taiheiyo evergreen forests	Temperate Broadleaf & Mixed Forests
Cerris	234430077	Quercus acutissima	Carruth., 1861	JP	PRESERVED_SPECIMEN	35.407436	139.565543	Cfa	Taiheiyo evergreen forests	Temperate Broadleaf & Mixed Forests
Cerris	234430097	Quercus acutissima	Carruth., 1861	JP	PRESERVED_SPECIMEN	35.465762	139.565543	Cfa	Taiheiyo evergreen forests	Temperate Broadleaf & Mixed Forests
Cerris	234430043	Quercus acutissima	Carruth., 1861	JP	PRESERVED_SPECIMEN	35.365775	139.565544	Cfa	Taiheiyo evergreen forests	Temperate Broadleaf & Mixed Forests
Cerris	3323221963	Quercus acutissima	Carruth., 1861	JP	PRESERVED_SPECIMEN	35.44757	139.56903	Cfa	Taiheiyo evergreen forests	Temperate Broadleaf & Mixed Forests
Cerris	360247736	Quercus acutissima	Carruth., 1861	JP	PRESERVED_SPECIMEN	35.6208	139.5699	Cfa	Taiheiyo evergreen forests	Temperate Broadleaf & Mixed Forests
Cerris	2576088624	Quercus acutissima	Carruth., 1861	JP	PRESERVED_SPECIMEN	35.63131	139.57484	Cfa	Taiheiyo evergreen forests	Temperate Broadleaf & Mixed Forests
Cerris	234430082	Quercus acutissima	Carruth., 1861	JP	PRESERVED_SPECIMEN	35.60741	139.578037	Cfa	Taiheiyo evergreen forests	Temperate Broadleaf & Mixed Forests
Cerris	234430091	Quercus acutissima	Carruth., 1861	JP	PRESERVED_SPECIMEN	35.549086	139.57804	Cfa	Taiheiyo evergreen forests	Temperate Broadleaf & Mixed Forests
Cerris	234430090	Quercus acutissima	Carruth., 1861	JP	PRESERVED_SPECIMEN	35.549086	139.57804	Cfa	Taiheiyo evergreen forests	Temperate Broadleaf & Mixed Forests
Cerris	234430042	Quercus acutissima	Carruth., 1861	JP	PRESERVED_SPECIMEN	35.34911	139.578042	Cfa	Taiheiyo evergreen forests	Temperate Broadleaf & Mixed Forests
Cerris	234430092	Quercus acutissima	Carruth., 1861	JP	PRESERVED_SPECIMEN	35.482428	139.578042	Cfa	Taiheiyo evergreen forests	Temperate Broadleaf & Mixed Forests
Cerris	360247730	Quercus acutissima	Carruth., 1861	JP	PRESERVED_SPECIMEN	35.7495	139.58687	Cfa	Taiheiyo evergreen forests	Temperate Broadleaf & Mixed Forests
Cerris	360247729	Quercus acutissima	Carruth., 1861	JP	PRESERVED_SPECIMEN	35.7495	139.58687	Cfa	Taiheiyo evergreen forests	Temperate Broadleaf & Mixed Forests
Cerris	360247728	Quercus acutissima	Carruth., 1861	JP	PRESERVED_SPECIMEN	35.7495	139.58687	Cfa	Taiheiyo evergreen forests	Temperate Broadleaf & Mixed Forests
Cerris	2576088655	Quercus acutissima	Carruth., 1861	JP	PRESERVED_SPECIMEN	35.6254	139.58812	Cfa	Taiheiyo evergreen forests	Temperate Broadleaf & Mixed Forests
Cerris	234430074	Quercus acutissima	Carruth., 1861	JP	PRESERVED_SPECIMEN	35.415769	139.590541	Cfa	Taiheiyo evergreen forests	Temperate Broadleaf & Mixed Forests
Cerris	1829936998	Quercus acutissima	Carruth., 1861	JP	PRESERVED_SPECIMEN	35.457431	139.590541	Cfa	Taiheiyo evergreen forests	Temperate Broadleaf & Mixed Forests
Cerris	1830666998	Quercus acutissima	Carruth., 1861	JP	PRESERVED_SPECIMEN	35.76625	139.59155	Cfa	Taiheiyo evergreen forests	Temperate Broadleaf & Mixed Forests
Cerris	1830666799	Quercus acutissima	Carruth., 1861	JP	PRESERVED_SPECIMEN	35.76625	139.59155	Cfa	Taiheiyo evergreen forests	Temperate Broadleaf & Mixed Forests
Cerris	1830666793	Quercus acutissima	Carruth., 1861	JP	PRESERVED_SPECIMEN	35.76625	139.59155	Cfa	Taiheiyo evergreen forests	Temperate Broadleaf & Mixed Forests
Cerris	1830666477	Quercus acutissima	Carruth., 1861	JP	PRESERVED_SPECIMEN	35.76625	139.59155	Cfa	Taiheiyo evergreen forests	Temperate Broadleaf & Mixed Forests
Cerris	1830663907	Quercus acutissima	Carruth., 1861	JP	PRESERVED_SPECIMEN	35.76625	139.59155	Cfa	Taiheiyo evergreen forests	Temperate Broadleaf & Mixed Forests
Cerris	1829635760	Quercus acutissima	Carruth., 1861	JP	PRESERVED_SPECIMEN	36.216111	139.6025	Cfa	Taiheiyo evergreen forests	Temperate Broadleaf & Mixed Forests
Cerris	234430079	Quercus acutissima	Carruth., 1861	JP	PRESERVED_SPECIMEN	35.407438	139.60304	Cfa	Taiheiyo evergreen forests	Temperate Broadleaf & Mixed Forests
Cerris	234430072	Quercus acutissima	Carruth., 1861	JP	PRESERVED_SPECIMEN	35.449098	139.60304	Cfa	Taiheiyo evergreen forests	Temperate Broadleaf & Mixed Forests
Cerris	1829641599	Quercus acutissima	Carruth., 1861	JP	PRESERVED_SPECIMEN	36.216111	139.606111	Cfa	Taiheiyo evergreen forests	Temperate Broadleaf & Mixed Forests
Cerris	234430084	Quercus acutissima	Carruth., 1861	JP	PRESERVED_SPECIMEN	35.590746	139.615535	Cfa	Taiheiyo evergreen forests	Temperate Broadleaf & Mixed Forests
Cerris	234430080	Quercus acutissima	Carruth., 1861	JP	PRESERVED_SPECIMEN	35.324115	139.615539	Cfa	Taiheiyo evergreen forests	Temperate Broadleaf & Mixed Forests
Cerris	234430066	Quercus acutissima	Carruth., 1861	JP	PRESERVED_SPECIMEN	35.382441	139.615539	Cfa	Taiheiyo evergreen forests	Temperate Broadleaf & Mixed Forests
Cerris	388858672	Quercus acutissima	Carruth., 1861	JP	PRESERVED_SPECIMEN	35.639167	139.618056	Cfa	Taiheiyo evergreen forests	Temperate Broadleaf & Mixed Forests
Cerris	388858671	Quercus acutissima	Carruth., 1861	JP	PRESERVED_SPECIMEN	35.639167	139.618056	Cfa	Taiheiyo evergreen forests	Temperate Broadleaf & Mixed Forests
Cerris	388858669	Quercus acutissima	Carruth., 1861	JP	PRESERVED_SPECIMEN	35.639167	139.618056	Cfa	Taiheiyo evergreen forests	Temperate Broadleaf & Mixed Forests
Cerris	388858668	Quercus acutissima	Carruth., 1861	JP	PRESERVED_SPECIMEN	35.639167	139.618056	Cfa	Taiheiyo evergreen forests	Temperate Broadleaf & Mixed Forests
Cerris	731714914	Quercus acutissima	Carruth., 1861	JP	PRESERVED_SPECIMEN	35.14	139.61917	Cfa	Taiheiyo evergreen forests	Temperate Broadleaf & Mixed Forests
Cerris	1829903697	Quercus acutissima	Carruth., 1861	JP	PRESERVED_SPECIMEN	35.52409	139.628036	Cfa	Taiheiyo evergreen forests	Temperate Broadleaf & Mixed Forests
Cerris	234430073	Quercus acutissima	Carruth., 1861	JP	PRESERVED_SPECIMEN	35.449099	139.628037	Cfa	Taiheiyo evergreen forests	Temperate Broadleaf & Mixed Forests
Cerris	731702460	Quercus acutissima	Carruth., 1861	JP	PRESERVED_SPECIMEN	35445	139.6368	Cfa	Taiheiyo evergreen forests	Temperate Broadleaf & Mixed Forests
Cerris	234430085	Quercus acutissima	Carruth., 1861	JP	PRESERVED_SPECIMEN	35.56575	139.640533	Cfa	Taiheiyo evergreen forests	Temperate Broadleaf & Mixed Forests
Cerris	1835659127	Quercus acutissima	Carruth., 1861	JP	PRESERVED_SPECIMEN	35.5563	139.6423	Cfa	Taiheiyo evergreen forests	Temperate Broadleaf & Mixed Forests
Cerris	360247727	Quercus acutissima	Carruth., 1861	JP	PRESERVED_SPECIMEN	35.631768	139.655972	Cfa	Taiheiyo evergreen forests	Temperate Broadleaf & Mixed Forests
Cerris	360247726	Quercus acutissima	Carruth., 1861	JP	PRESERVED_SPECIMEN	35.631768	139.655972	Cfa	Taiheiyo evergreen forests	Temperate Broadleaf & Mixed Forests
Cerris	360247725	Quercus acutissima	Carruth., 1861	JP	PRESERVED_SPECIMEN	35.631768	139.655972	Cfa	Taiheiyo evergreen forests	Temperate Broadleaf & Mixed Forests
Cerris	731703924	Quercus acutissima	Carruth., 1861	JP	PRESERVED_SPECIMEN	35.24063	139.66087	Cfa	Taiheiyo evergreen forests	Temperate Broadleaf & Mixed Forests
Cerris	731703914	Quercus acutissima	Carruth., 1861	JP	PRESERVED_SPECIMEN	35.24063	139.66087	Cfa	Taiheiyo evergreen forests	Temperate Broadleaf & Mixed Forests
Cerris	731702462	Quercus acutissima	Carruth., 1861	JP	PRESERVED_SPECIMEN	35.24063	139.66087	Cfa	Taiheiyo evergreen forests	Temperate Broadleaf & Mixed Forests
Cerris	731702461	Quercus acutissima	Carruth., 1861	JP	PRESERVED_SPECIMEN	35.24063	139.66087	Cfa	Taiheiyo evergreen forests	Temperate Broadleaf & Mixed Forests
Cerris	731702463	Quercus acutissima	Carruth., 1861	JP	PRESERVED_SPECIMEN	35.2406	139.6609	Cfa	Taiheiyo evergreen forests	Temperate Broadleaf & Mixed Forests
Cerris	234430093	Quercus acutissima	Carruth., 1861	JP	PRESERVED_SPECIMEN	35.52409	139.665532	Cfa	Taiheiyo evergreen forests	Temperate Broadleaf & Mixed Forests
Cerris	234430086	Quercus acutissima	Carruth., 1861	JP	PRESERVED_SPECIMEN	35.549087	139.665532	Cfa	Taiheiyo evergreen forests	Temperate Broadleaf & Mixed Forests
Cerris	388858909	Quercus acutissima	Carruth., 1861	JP	PRESERVED_SPECIMEN	35.215792	139.665534	Cfa	Taiheiyo evergreen forests	Temperate Broadleaf & Mixed Forests
Cerris	388858821	Quercus acutissima	Carruth., 1861	JP	PRESERVED_SPECIMEN	35.415769	139.665535	Cfa	Taiheiyo evergreen forests	Temperate Broadleaf & Mixed Forests
Cerris	234430076	Quercus acutissima	Carruth., 1861	JP	PRESERVED_SPECIMEN	35.415769	139.665535	Cfa	Taiheiyo evergreen forests	Temperate Broadleaf & Mixed Forests
Cerris	3323118609	Quercus acutissima	Carruth., 1861	JP	PRESERVED_SPECIMEN	35.6894	139.6916	Cfa	Taiheiyo evergreen forests	Temperate Broadleaf & Mixed Forests
Cerris	3324970628	Quercus acutissima	Carruth., 1861	JP	PRESERVED_SPECIMEN	35.6391	139.7194	Cfa	Taiheiyo evergreen forests	Temperate Broadleaf & Mixed Forests
Cerris	3324969625	Quercus acutissima	Carruth., 1861	JP	PRESERVED_SPECIMEN	35.6391	139.7194	Cfa	Taiheiyo evergreen forests	Temperate Broadleaf & Mixed Forests
Cerris	3324968629	Quercus acutissima	Carruth., 1861	JP	PRESERVED_SPECIMEN	35.6391	139.7194	Cfa	Taiheiyo evergreen forests	Temperate Broadleaf & Mixed Forests
Cerris	3324967637	Quercus acutissima	Carruth., 1861	JP	PRESERVED_SPECIMEN	35.6391	139.7194	Cfa	Taiheiyo evergreen forests	Temperate Broadleaf & Mixed Forests
Cerris	3324701723	Quercus acutissima	Carruth., 1861	JP	PRESERVED_SPECIMEN	35.6391	139.7194	Cfa	Taiheiyo evergreen forests	Temperate Broadleaf & Mixed Forests
Cerris	381834654	Quercus acutissima	Carruth., 1861	JP	PRESERVED_SPECIMEN	36.0259	139.90704	Cfa	Taiheiyo evergreen forests	Temperate Broadleaf & Mixed Forests
Cerris	381834952	Quercus acutissima	Carruth., 1861	JP	PRESERVED_SPECIMEN	36.23994	139.91995	Cfa	Taiheiyo evergreen forests	Temperate Broadleaf & Mixed Forests
Cerris	388858796	Quercus acutissima	Carruth., 1861	JP	PRESERVED_SPECIMEN	35.824889	139.923415	Cfa	Taiheiyo evergreen forests	Temperate Broadleaf & Mixed Forests
Cerris	388858795	Quercus acutissima	Carruth., 1861	JP	PRESERVED_SPECIMEN	35.824889	139.923415	Cfa	Taiheiyo evergreen forests	Temperate Broadleaf & Mixed Forests
Cerris	3323221636	Quercus acutissima	Carruth., 1861	JP	PRESERVED_SPECIMEN	34.936674	139.934269	Cfa	Taiheiyo evergreen forests	Temperate Broadleaf & Mixed Forests
Cerris	3324824970	Quercus acutissima	Carruth., 1861	JP	PRESERVED_SPECIMEN	35.9426	139.9649	Cfa	Taiheiyo evergreen forests	Temperate Broadleaf & Mixed Forests
Cerris	381834944	Quercus acutissima	Carruth., 1861	JP	PRESERVED_SPECIMEN	36.26343	139.97427	Cfa	Taiheiyo evergreen forests	Temperate Broadleaf & Mixed Forests
Cerris	381834943	Quercus acutissima	Carruth., 1861	JP	PRESERVED_SPECIMEN	36.26343	139.97427	Cfa	Taiheiyo evergreen forests	Temperate Broadleaf & Mixed Forests
Cerris	1829558299	Quercus acutissima	Carruth., 1861	JP	PRESERVED_SPECIMEN	36.01317	139.97914	Cfa	Taiheiyo evergreen forests	Temperate Broadleaf & Mixed Forests
Cerris	1829558293	Quercus acutissima	Carruth., 1861	JP	PRESERVED_SPECIMEN	36.01317	139.97914	Cfa	Taiheiyo evergreen forests	Temperate Broadleaf & Mixed Forests
Cerris	381834777	Quercus acutissima	Carruth., 1861	JP	PRESERVED_SPECIMEN	36.20075	139.98717	Cfa	Taiheiyo evergreen forests	Temperate Broadleaf & Mixed Forests
Cerris	3324827975	Quercus acutissima	Carruth., 1861	JP	PRESERVED_SPECIMEN	35.9309	139.9906	Cfa	Taiheiyo evergreen forests	Temperate Broadleaf & Mixed Forests
Cerris	3324825972	Quercus acutissima	Carruth., 1861	JP	PRESERVED_SPECIMEN	35.9309	139.9906	Cfa	Taiheiyo evergreen forests	Temperate Broadleaf & Mixed Forests
Cerris	1829778308	Quercus acutissima	Carruth., 1861	JP	PRESERVED_SPECIMEN	35.9	140	Cfa	Taiheiyo evergreen forests	Temperate Broadleaf & Mixed Forests
Cerris	238098013	Quercus acutissima	Carruth., 1861	JP	PRESERVED_SPECIMEN	37	140	Cfa	Nihonkai montane deciduous forests	Temperate Broadleaf & Mixed Forests
Cerris	238098012	Quercus acutissima	Carruth., 1861	JP	PRESERVED_SPECIMEN	37	140	Cfa	Nihonkai montane deciduous forests	Temperate Broadleaf & Mixed Forests
Cerris	381834769	Quercus acutissima	Carruth., 1861	JP	PRESERVED_SPECIMEN	36.02399	140.00252	Cfa	Taiheiyo evergreen forests	Temperate Broadleaf & Mixed Forests
Cerris	381834768	Quercus acutissima	Carruth., 1861	JP	PRESERVED_SPECIMEN	36.02399	140.00252	Cfa	Taiheiyo evergreen forests	Temperate Broadleaf & Mixed Forests
Cerris	381834767	Quercus acutissima	Carruth., 1861	JP	PRESERVED_SPECIMEN	36.02399	140.00252	Cfa	Taiheiyo evergreen forests	Temperate Broadleaf & Mixed Forests
Cerris	2244458180	Quercus acutissima	Carruth., 1861	JP	PRESERVED_SPECIMEN	40.19487	140.03464	Cfa	Nihonkai montane deciduous forests	Temperate Broadleaf & Mixed Forests
Cerris	2244457775	Quercus acutissima	Carruth., 1861	JP	PRESERVED_SPECIMEN	40.19487	140.03464	Cfa	Nihonkai montane deciduous forests	Temperate Broadleaf & Mixed Forests
Cerris	1829470730	Quercus acutissima	Carruth., 1861	JP	PRESERVED_SPECIMEN	39.3923	140.0477	Cfa	Nihonkai montane deciduous forests	Temperate Broadleaf & Mixed Forests
Cerris	1835653316	Quercus acutissima	Carruth., 1861	JP	PRESERVED_SPECIMEN	38.06087	140.04966	Cfa	Nihonkai montane deciduous forests	Temperate Broadleaf & Mixed Forests
Cerris	1835659124	Quercus acutissima	Carruth., 1861	JP	PRESERVED_SPECIMEN	38.0533	140.0627	Cfa	Nihonkai montane deciduous forests	Temperate Broadleaf & Mixed Forests
Cerris	1835653053	Quercus acutissima	Carruth., 1861	JP	PRESERVED_SPECIMEN	38.0533	140.0627	Cfa	Nihonkai montane deciduous forests	Temperate Broadleaf & Mixed Forests
Cerris	381834852	Quercus acutissima	Carruth., 1861	JP	PRESERVED_SPECIMEN	35.94387	140.06448	Cfa	Taiheiyo evergreen forests	Temperate Broadleaf & Mixed Forests
Cerris	381834851	Quercus acutissima	Carruth., 1861	JP	PRESERVED_SPECIMEN	35.94387	140.06448	Cfa	Taiheiyo evergreen forests	Temperate Broadleaf & Mixed Forests
Cerris	1835653127	Quercus acutissima	Carruth., 1861	JP	PRESERVED_SPECIMEN	38084	140.0707	Cfa	Nihonkai montane deciduous forests	Temperate Broadleaf & Mixed Forests
Cerris	1829561462	Quercus acutissima	Carruth., 1861	JP	PRESERVED_SPECIMEN	36.33102	140.08949	Cfa	Taiheiyo evergreen forests	Temperate Broadleaf & Mixed Forests
Cerris	2576018036	Quercus acutissima	Carruth., 1861	JP	PRESERVED_SPECIMEN	35.428275	140.096744	Cfa	Taiheiyo evergreen forests	Temperate Broadleaf & Mixed Forests
Cerris	1835653326	Quercus acutissima	Carruth., 1861	JP	PRESERVED_SPECIMEN	38.0662	140.0973	Cfa	Nihonkai montane deciduous forests	Temperate Broadleaf & Mixed Forests
Cerris	1829774947	Quercus acutissima	Carruth., 1861	JP	PRESERVED_SPECIMEN	35.5	140.1	Cfa	Taiheiyo evergreen forests	Temperate Broadleaf & Mixed Forests
Cerris	1829777144	Quercus acutissima	Carruth., 1861	JP	PRESERVED_SPECIMEN	35.6	140.1	Cfa	Taiheiyo evergreen forests	Temperate Broadleaf & Mixed Forests
Cerris	381834718	Quercus acutissima	Carruth., 1861	JP	PRESERVED_SPECIMEN	36.32805	140.10579	Cfa	Taiheiyo evergreen forests	Temperate Broadleaf & Mixed Forests
Cerris	3324107646	Quercus acutissima	Carruth., 1861	JP	PRESERVED_SPECIMEN	36.0919	140.1087	Cfa	Taiheiyo evergreen forests	Temperate Broadleaf & Mixed Forests
Cerris	624041765	Quercus acutissima	Carruth., 1861	JP	PRESERVED_SPECIMEN	35.36995	140.109244	Cfa	Taiheiyo evergreen forests	Temperate Broadleaf & Mixed Forests
Cerris	1829770928	Quercus acutissima	Carruth., 1861	JP	PRESERVED_SPECIMEN	35.503264	140.121742	Cfa	Taiheiyo evergreen forests	Temperate Broadleaf & Mixed Forests
Cerris	3323226377	Quercus acutissima	Carruth., 1861	JP	PRESERVED_SPECIMEN	35.253299	140.121746	Cfa	Taiheiyo evergreen forests	Temperate Broadleaf & Mixed Forests
Cerris	3323225540	Quercus acutissima	Carruth., 1861	JP	PRESERVED_SPECIMEN	35.319956	140.121746	Cfa	Taiheiyo evergreen forests	Temperate Broadleaf & Mixed Forests
Cerris	1835659146	Quercus acutissima	Carruth., 1861	JP	PRESERVED_SPECIMEN	37.9035	140.1272	Cfa	Nihonkai montane deciduous forests	Temperate Broadleaf & Mixed Forests
Cerris	381835122	Quercus acutissima	Carruth., 1861	JP	PRESERVED_SPECIMEN	36.40066	140.12967	Cfa	Taiheiyo evergreen forests	Temperate Broadleaf & Mixed Forests
Cerris	3323226821	Quercus acutissima	Carruth., 1861	JP	PRESERVED_SPECIMEN	35.628251	140.134236	Cfa	Taiheiyo evergreen forests	Temperate Broadleaf & Mixed Forests
Cerris	3323222769	Quercus acutissima	Carruth., 1861	JP	PRESERVED_SPECIMEN	35.253299	140.134245	Cfa	Taiheiyo evergreen forests	Temperate Broadleaf & Mixed Forests
Cerris	3323226444	Quercus acutissima	Carruth., 1861	JP	PRESERVED_SPECIMEN	35.319956	140.134245	Cfa	Taiheiyo evergreen forests	Temperate Broadleaf & Mixed Forests
Cerris	1835659121	Quercus acutissima	Carruth., 1861	JP	PRESERVED_SPECIMEN	38.4453	140.1349	Cfa	Nihonkai montane deciduous forests	Temperate Broadleaf & Mixed Forests
Cerris	624042058	Quercus acutissima	Carruth., 1861	JP	PRESERVED_SPECIMEN	35.411611	140.146742	Cfa	Taiheiyo evergreen forests	Temperate Broadleaf & Mixed Forests
Cerris	1829768296	Quercus acutissima	Carruth., 1861	JP	PRESERVED_SPECIMEN	35.319956	140.146744	Cfa	Taiheiyo evergreen forests	Temperate Broadleaf & Mixed Forests
Cerris	381834785	Quercus acutissima	Carruth., 1861	JP	PRESERVED_SPECIMEN	36.08362	140.15086	Cfa	Taiheiyo evergreen forests	Temperate Broadleaf & Mixed Forests
Cerris	1829767343	Quercus acutissima	Carruth., 1861	JP	PRESERVED_SPECIMEN	35.328289	140.171742	Cfa	Taiheiyo evergreen forests	Temperate Broadleaf & Mixed Forests
Cerris	1835659113	Quercus acutissima	Carruth., 1861	JP	PRESERVED_SPECIMEN	38.04742	140.17352	Cfa	Nihonkai montane deciduous forests	Temperate Broadleaf & Mixed Forests
Cerris	1835659143	Quercus acutissima	Carruth., 1861	JP	PRESERVED_SPECIMEN	38.0145	140.1832	Cfa	Nihonkai montane deciduous forests	Temperate Broadleaf & Mixed Forests
Cerris	381835501	Quercus acutissima	Carruth., 1861	JP	PRESERVED_SPECIMEN	36.11094	140.19328	Cfa	Taiheiyo evergreen forests	Temperate Broadleaf & Mixed Forests
Cerris	1829773210	Quercus acutissima	Carruth., 1861	JP	PRESERVED_SPECIMEN	35.4	140.2	Cfa	Taiheiyo evergreen forests	Temperate Broadleaf & Mixed Forests
Cerris	1829771544	Quercus acutissima	Carruth., 1861	JP	PRESERVED_SPECIMEN	35.4	140.2	Cfa	Taiheiyo evergreen forests	Temperate Broadleaf & Mixed Forests
Cerris	1829775182	Quercus acutissima	Carruth., 1861	JP	PRESERVED_SPECIMEN	35.5	140.2	Cfa	Taiheiyo evergreen forests	Temperate Broadleaf & Mixed Forests
Cerris	1829773742	Quercus acutissima	Carruth., 1861	JP	PRESERVED_SPECIMEN	35.5	140.2	Cfa	Taiheiyo evergreen forests	Temperate Broadleaf & Mixed Forests
Cerris	1835659129	Quercus acutissima	Carruth., 1861	JP	PRESERVED_SPECIMEN	37.83594	140.20711	Cfa	Nihonkai montane deciduous forests	Temperate Broadleaf & Mixed Forests
Cerris	1835659137	Quercus acutissima	Carruth., 1861	JP	PRESERVED_SPECIMEN	38.0454	140.2162	Cfa	Nihonkai montane deciduous forests	Temperate Broadleaf & Mixed Forests
Cerris	1835659123	Quercus acutissima	Carruth., 1861	JP	PRESERVED_SPECIMEN	38.11988	140.22003	Cfa	Nihonkai montane deciduous forests	Temperate Broadleaf & Mixed Forests
Cerris	2243080856	Quercus acutissima	Carruth., 1861	JP	PRESERVED_SPECIMEN	38.110826	140.228287	Cfa	Nihonkai montane deciduous forests	Temperate Broadleaf & Mixed Forests
Cerris	381834896	Quercus acutissima	Carruth., 1861	JP	PRESERVED_SPECIMEN	36.00638	140.26089	Cfa	Taiheiyo evergreen forests	Temperate Broadleaf & Mixed Forests
Cerris	381835126	Quercus acutissima	Carruth., 1861	JP	PRESERVED_SPECIMEN	36.1961	140.28654	Cfa	Taiheiyo evergreen forests	Temperate Broadleaf & Mixed Forests
Cerris	2243108599	Quercus acutissima	Carruth., 1861	JP	PRESERVED_SPECIMEN	36.19059	140.28786	Cfa	Taiheiyo evergreen forests	Temperate Broadleaf & Mixed Forests
Cerris	1829900311	Quercus acutissima	Carruth., 1861	JP	PRESERVED_SPECIMEN	36.772778	140.293056	Cfa	Taiheiyo montane deciduous forests	Temperate Broadleaf & Mixed Forests
Cerris	2576012331	Quercus acutissima	Carruth., 1861	JP	PRESERVED_SPECIMEN	35.719911	140.296716	Cfa	Taiheiyo evergreen forests	Temperate Broadleaf & Mixed Forests
Cerris	2576014632	Quercus acutissima	Carruth., 1861	JP	PRESERVED_SPECIMEN	35.71991	140.309215	Cfa	Taiheiyo evergreen forests	Temperate Broadleaf & Mixed Forests
Cerris	2576012709	Quercus acutissima	Carruth., 1861	JP	PRESERVED_SPECIMEN	35.711579	140.334212	Cfa	Taiheiyo evergreen forests	Temperate Broadleaf & Mixed Forests
Cerris	381835124	Quercus acutissima	Carruth., 1861	JP	PRESERVED_SPECIMEN	36.77835	140.36012	Cfa	Taiheiyo montane deciduous forests	Temperate Broadleaf & Mixed Forests
Cerris	381835120	Quercus acutissima	Carruth., 1861	JP	PRESERVED_SPECIMEN	36.77835	140.36012	Cfa	Taiheiyo montane deciduous forests	Temperate Broadleaf & Mixed Forests
Cerris	381835118	Quercus acutissima	Carruth., 1861	JP	PRESERVED_SPECIMEN	36.77835	140.36012	Cfa	Taiheiyo montane deciduous forests	Temperate Broadleaf & Mixed Forests
Cerris	381835117	Quercus acutissima	Carruth., 1861	JP	PRESERVED_SPECIMEN	36.77835	140.36012	Cfa	Taiheiyo montane deciduous forests	Temperate Broadleaf & Mixed Forests
Cerris	381834653	Quercus acutissima	Carruth., 1861	JP	PRESERVED_SPECIMEN	36.77835	140.36012	Cfa	Taiheiyo montane deciduous forests	Temperate Broadleaf & Mixed Forests
Cerris	381834652	Quercus acutissima	Carruth., 1861	JP	PRESERVED_SPECIMEN	36.77835	140.36012	Cfa	Taiheiyo montane deciduous forests	Temperate Broadleaf & Mixed Forests
Cerris	1829470786	Quercus acutissima	Carruth., 1861	JP	PRESERVED_SPECIMEN	40.2261	140.3707	Cfa	Nihonkai montane deciduous forests	Temperate Broadleaf & Mixed Forests
Cerris	381835121	Quercus acutissima	Carruth., 1861	JP	PRESERVED_SPECIMEN	36.47987	140.37804	Cfa	Taiheiyo evergreen forests	Temperate Broadleaf & Mixed Forests
Cerris	1835654756	Quercus acutissima	Carruth., 1861	JP	PRESERVED_SPECIMEN	38351	140.3782	Cfa	Nihonkai montane deciduous forests	Temperate Broadleaf & Mixed Forests
Cerris	1835659157	Quercus acutissima	Carruth., 1861	JP	PRESERVED_SPECIMEN	38.4862	140.3954	Cfa	Nihonkai montane deciduous forests	Temperate Broadleaf & Mixed Forests
Cerris	1835653253	Quercus acutissima	Carruth., 1861	JP	PRESERVED_SPECIMEN	38.4445	140.4041	Cfa	Nihonkai montane deciduous forests	Temperate Broadleaf & Mixed Forests
Cerris	3323223502	Quercus acutissima	Carruth., 1861	JP	PRESERVED_SPECIMEN	35.636589	140.446704	Cfa	Taiheiyo evergreen forests	Temperate Broadleaf & Mixed Forests
Cerris	381835119	Quercus acutissima	Carruth., 1861	JP	PRESERVED_SPECIMEN	36.37193	140.4539	Cfa	Taiheiyo evergreen forests	Temperate Broadleaf & Mixed Forests
Cerris	391298070	Quercus acutissima	Carruth., 1861	JP	PRESERVED_SPECIMEN	37.666667	140.466667	Cfa	Nihonkai montane deciduous forests	Temperate Broadleaf & Mixed Forests
Cerris	2579447468	Quercus acutissima	Carruth., 1861	JP	PRESERVED_SPECIMEN	37.743056	140.473333	Cfa	Nihonkai montane deciduous forests	Temperate Broadleaf & Mixed Forests
Cerris	2244458634	Quercus acutissima	Carruth., 1861	JP	PRESERVED_SPECIMEN	39.1512	140.49327	Cfa	Nihonkai montane deciduous forests	Temperate Broadleaf & Mixed Forests
Cerris	2244458349	Quercus acutissima	Carruth., 1861	JP	PRESERVED_SPECIMEN	39.1512	140.49327	Cfa	Nihonkai montane deciduous forests	Temperate Broadleaf & Mixed Forests
Cerris	2244457959	Quercus acutissima	Carruth., 1861	JP	PRESERVED_SPECIMEN	39.1512	140.49327	Cfa	Nihonkai montane deciduous forests	Temperate Broadleaf & Mixed Forests
Cerris	381834918	Quercus acutissima	Carruth., 1861	JP	PRESERVED_SPECIMEN	36.53717	140.52885	Cfa	Taiheiyo evergreen forests	Temperate Broadleaf & Mixed Forests
Cerris	381834917	Quercus acutissima	Carruth., 1861	JP	PRESERVED_SPECIMEN	36.53717	140.52885	Cfa	Taiheiyo evergreen forests	Temperate Broadleaf & Mixed Forests
Cerris	2244464910	Quercus acutissima	Carruth., 1861	JP	PRESERVED_SPECIMEN	39.31153	140.55292	Cfa	Nihonkai montane deciduous forests	Temperate Broadleaf & Mixed Forests
Cerris	2244464261	Quercus acutissima	Carruth., 1861	JP	PRESERVED_SPECIMEN	39.31153	140.55292	Cfa	Nihonkai montane deciduous forests	Temperate Broadleaf & Mixed Forests
Cerris	2244464022	Quercus acutissima	Carruth., 1861	JP	PRESERVED_SPECIMEN	39.31153	140.55292	Cfa	Nihonkai montane deciduous forests	Temperate Broadleaf & Mixed Forests
Cerris	381835127	Quercus acutissima	Carruth., 1861	JP	PRESERVED_SPECIMEN	36.42404	140.56635	Cfa	Taiheiyo evergreen forests	Temperate Broadleaf & Mixed Forests
Cerris	381835123	Quercus acutissima	Carruth., 1861	JP	PRESERVED_SPECIMEN	36.52933	140.57886	Cfa	Taiheiyo evergreen forests	Temperate Broadleaf & Mixed Forests
Cerris	381835128	Quercus acutissima	Carruth., 1861	JP	PRESERVED_SPECIMEN	36.43525	140.59262	Cfa	Taiheiyo evergreen forests	Temperate Broadleaf & Mixed Forests
Cerris	381835125	Quercus acutissima	Carruth., 1861	JP	PRESERVED_SPECIMEN	36.49693	140.61307	Cfa	Taiheiyo evergreen forests	Temperate Broadleaf & Mixed Forests
Cerris	2244475268	Quercus acutissima	Carruth., 1861	JP	PRESERVED_SPECIMEN	37.34835	141.00563	Cfa	Taiheiyo evergreen forests	Temperate Broadleaf & Mixed Forests
Cerris	2244474706	Quercus acutissima	Carruth., 1861	JP	PRESERVED_SPECIMEN	37.34835	141.00563	Cfa	Taiheiyo evergreen forests	Temperate Broadleaf & Mixed Forests
Cerris	2609499231	Quercus acutissima	Carruth., 1861	KR	PRESERVED_SPECIMEN	33.412672	126.528339	Cfa	Southern Korea evergreen forests	Temperate Broadleaf & Mixed Forests
Cerris	1830680061	Quercus acutissima	Carruth., 1861	JP	PRESERVED_SPECIMEN	33.766667	133.4	Cfa	Taiheiyo montane deciduous forests	Temperate Broadleaf & Mixed Forests
Cerris	2825659019	Quercus acutissima	Carruth., 1861	JP	PRESERVED_SPECIMEN	33908	134.259306	Cfa	Taiheiyo montane deciduous forests	Temperate Broadleaf & Mixed Forests
Cerris	2825656981	Quercus acutissima	Carruth., 1861	JP	PRESERVED_SPECIMEN	33908	134.259306	Cfa	Taiheiyo montane deciduous forests	Temperate Broadleaf & Mixed Forests
Cerris	2825656049	Quercus acutissima	Carruth., 1861	JP	PRESERVED_SPECIMEN	33908	134.259306	Cfa	Taiheiyo montane deciduous forests	Temperate Broadleaf & Mixed Forests
Cerris	2825654897	Quercus acutissima	Carruth., 1861	JP	PRESERVED_SPECIMEN	33908	134.259306	Cfa	Taiheiyo montane deciduous forests	Temperate Broadleaf & Mixed Forests
Cerris	2825652082	Quercus acutissima	Carruth., 1861	JP	PRESERVED_SPECIMEN	33908	134.259306	Cfa	Taiheiyo montane deciduous forests	Temperate Broadleaf & Mixed Forests
Cerris	2825627056	Quercus acutissima	Carruth., 1861	JP	PRESERVED_SPECIMEN	33908	134.259306	Cfa	Taiheiyo montane deciduous forests	Temperate Broadleaf & Mixed Forests
Cerris	2825626021	Quercus acutissima	Carruth., 1861	JP	PRESERVED_SPECIMEN	33908	134.259306	Cfa	Taiheiyo montane deciduous forests	Temperate Broadleaf & Mixed Forests
Cerris	2825626020	Quercus acutissima	Carruth., 1861	JP	PRESERVED_SPECIMEN	33908	134.259306	Cfa	Taiheiyo montane deciduous forests	Temperate Broadleaf & Mixed Forests
Cerris	2825621987	Quercus acutissima	Carruth., 1861	JP	PRESERVED_SPECIMEN	33908	134.259306	Cfa	Taiheiyo montane deciduous forests	Temperate Broadleaf & Mixed Forests
Cerris	2825621030	Quercus acutissima	Carruth., 1861	JP	PRESERVED_SPECIMEN	33908	134.259306	Cfa	Taiheiyo montane deciduous forests	Temperate Broadleaf & Mixed Forests
Cerris	2825620022	Quercus acutissima	Carruth., 1861	JP	PRESERVED_SPECIMEN	33908	134.259306	Cfa	Taiheiyo montane deciduous forests	Temperate Broadleaf & Mixed Forests
Cerris	1830490244	Quercus acutissima	Carruth., 1861	JP	PRESERVED_SPECIMEN	34.34	136.04	Cfa	Taiheiyo montane deciduous forests	Temperate Broadleaf & Mixed Forests
Cerris	1830491199	Quercus acutissima	Carruth., 1861	JP	PRESERVED_SPECIMEN	34.31	136.1	Cfa	Taiheiyo montane deciduous forests	Temperate Broadleaf & Mixed Forests
Cerris	1830490182	Quercus acutissima	Carruth., 1861	JP	PRESERVED_SPECIMEN	34.37	136.12	Cfa	Taiheiyo montane deciduous forests	Temperate Broadleaf & Mixed Forests
Cerris	295934067	Quercus acutissima	Carruth., 1861	JP	PRESERVED_SPECIMEN	35.224116	139.078089	Cfa	Taiheiyo montane deciduous forests	Temperate Broadleaf & Mixed Forests
Cerris	1829615839	Quercus acutissima	Carruth., 1861	JP	PRESERVED_SPECIMEN	36.676111	139.086944	Cfa	Taiheiyo montane deciduous forests	Temperate Broadleaf & Mixed Forests
Cerris	1835659313	Quercus acutissima	Carruth., 1861	JP	PRESERVED_SPECIMEN	38.23837	140.37949	Cfa	Nihonkai montane deciduous forests	Temperate Broadleaf & Mixed Forests
Cerris	1144532810	Quercus acutissima	Carruth., 1861	KR	PRESERVED_SPECIMEN	36.153385	129.040772	Cfa	Central Korean deciduous forests	Temperate Broadleaf & Mixed Forests
Cerris	1144532043	Quercus acutissima	Carruth., 1861	KR	PRESERVED_SPECIMEN	35.593778	127.370496	Cfa	Central Korean deciduous forests	Temperate Broadleaf & Mixed Forests
Cerris	2244469272	Quercus acutissima	Carruth., 1861	JP	PRESERVED_SPECIMEN	36.13652	138.0023	Cfa	Nihonkai montane deciduous forests	Temperate Broadleaf & Mixed Forests
Cerris	2244457848	Quercus acutissima	Carruth., 1861	JP	PRESERVED_SPECIMEN	35.54695	138.03993	Cfa	Taiheiyo montane deciduous forests	Temperate Broadleaf & Mixed Forests
Cerris	2244457759	Quercus acutissima	Carruth., 1861	JP	PRESERVED_SPECIMEN	35.54695	138.03993	Cfa	Taiheiyo montane deciduous forests	Temperate Broadleaf & Mixed Forests
Cerris	2244473670	Quercus acutissima	Carruth., 1861	JP	PRESERVED_SPECIMEN	35.91446	138.24023	Cfa	Taiheiyo montane deciduous forests	Temperate Broadleaf & Mixed Forests
Cerris	2244472509	Quercus acutissima	Carruth., 1861	JP	PRESERVED_SPECIMEN	35.91446	138.24023	Cfa	Taiheiyo montane deciduous forests	Temperate Broadleaf & Mixed Forests
Cerris	2244472356	Quercus acutissima	Carruth., 1861	JP	PRESERVED_SPECIMEN	35.91446	138.24023	Cfa	Taiheiyo montane deciduous forests	Temperate Broadleaf & Mixed Forests
Cerris	2244471086	Quercus acutissima	Carruth., 1861	JP	PRESERVED_SPECIMEN	36.50323	137.8494	Cfa	Honshu alpine conifer forests	Temperate Conifer Forests
Cerris	2244470540	Quercus acutissima	Carruth., 1861	JP	PRESERVED_SPECIMEN	36.50323	137.8494	Cfa	Honshu alpine conifer forests	Temperate Conifer Forests
Cerris	2244469698	Quercus acutissima	Carruth., 1861	JP	PRESERVED_SPECIMEN	36.30284	137.89966	Cfa	Honshu alpine conifer forests	Temperate Conifer Forests
Cerris	2244469584	Quercus acutissima	Carruth., 1861	JP	PRESERVED_SPECIMEN	36.30284	137.89966	Cfa	Honshu alpine conifer forests	Temperate Conifer Forests
Cerris	25762000537	Quercus acutissima	Carruth., 1861	JP	PRESERVED_SPECIMEN	36.142917	137.9375	Cfa	Honshu alpine conifer forests	Temperate Conifer Forests
Cerris	2244470543	Quercus acutissima	Carruth., 1861	JP	PRESERVED_SPECIMEN	36.09555	138.48389	Cfa	Honshu alpine conifer forests	Temperate Conifer Forests
Cerris	2200602887	Quercus acutissima	Carruth., 1861	KR	PRESERVED_SPECIMEN	34.611111	125.847222	Cfa
Cerris	2861058602	Quercus acutissima	Carruth., 1861	KR	PRESERVED_SPECIMEN	33.948571	126.312823	Cfa
Cerris	2422865657	Quercus acutissima	Carruth., 1861	KR	PRESERVED_SPECIMEN	33.948571	126.312823	Cfa
Cerris	2443052991	Quercus acutissima	Carruth., 1861	KR	PRESERVED_SPECIMEN	33.489031	126.498367	Cfa	Southern Korea evergreen forests	Temperate Broadleaf & Mixed Forests
Cerris	1830670746	Quercus acutissima	Carruth., 1861	JP	PRESERVED_SPECIMEN	32.816667	132.65	Cfa
Cerris	1830675009	Quercus acutissima	Carruth., 1861	JP	PRESERVED_SPECIMEN	33.283333	132.9	Cfa	Taiheiyo montane deciduous forests	Temperate Broadleaf & Mixed Forests
Cerris	395795016	Quercus acutissima	Carruth., 1861	JP	PRESERVED_SPECIMEN	34.5675	133.95	Cfa
Cerris	395794994	Quercus acutissima	Carruth., 1861	JP	PRESERVED_SPECIMEN	34.562778	133.953333	Cfa
Cerris	395794911	Quercus acutissima	Carruth., 1861	JP	PRESERVED_SPECIMEN	34.678333	134.264278	Cfa
Cerris	1828815218	Quercus acutissima	Carruth., 1861	JP	PRESERVED_SPECIMEN	36.337726	136.293124	Cfa
Cerris	234430075	Quercus acutissima	Carruth., 1861	JP	PRESERVED_SPECIMEN	35.440766	139.678033	Cfa
Cerris	731738064	Quercus acutissima	Carruth., 1861	JP	PRESERVED_SPECIMEN	40.82286	140.74736	Cfa
Cerris	1830646135	Quercus acutissima	Carruth., 1861	JP	PRESERVED_SPECIMEN	33.604167	133.08125	Cfb	Taiheiyo evergreen forests	Temperate Broadleaf & Mixed Forests
Cerris	395794521	Quercus acutissima	Carruth., 1861	JP	PRESERVED_SPECIMEN	35.356389	134.014167	Cfb	Nihonkai montane deciduous forests	Temperate Broadleaf & Mixed Forests
Cerris	1830604181	Quercus acutissima	Carruth., 1861	JP	PRESERVED_SPECIMEN	33.905773	134.294707	Cfb	Taiheiyo montane deciduous forests	Temperate Broadleaf & Mixed Forests
Cerris	1830603996	Quercus acutissima	Carruth., 1861	JP	PRESERVED_SPECIMEN	33.905773	134.294707	Cfb	Taiheiyo montane deciduous forests	Temperate Broadleaf & Mixed Forests
Cerris	1830603912	Quercus acutissima	Carruth., 1861	JP	PRESERVED_SPECIMEN	33.905773	134.294707	Cfb	Taiheiyo montane deciduous forests	Temperate Broadleaf & Mixed Forests
Cerris	1830603899	Quercus acutissima	Carruth., 1861	JP	PRESERVED_SPECIMEN	33.905773	134.294707	Cfb	Taiheiyo montane deciduous forests	Temperate Broadleaf & Mixed Forests
Cerris	1830603887	Quercus acutissima	Carruth., 1861	JP	PRESERVED_SPECIMEN	33.905773	134.294707	Cfb	Taiheiyo montane deciduous forests	Temperate Broadleaf & Mixed Forests
Cerris	2005765628	Quercus acutissima	Carruth., 1861	KR	PRESERVED_SPECIMEN	33.345815	126.536759	Cfb	Southern Korea evergreen forests	Temperate Broadleaf & Mixed Forests
Cerris	2417719414	Quercus acutissima	Carruth., 1861	CN	PRESERVED_SPECIMEN	40.02	116.21	Dwa	Huang He Plain mixed forests	Temperate Broadleaf & Mixed Forests
Cerris	2417718682	Quercus acutissima	Carruth., 1861	CN	PRESERVED_SPECIMEN	40.02	116.21	Dwa	Huang He Plain mixed forests	Temperate Broadleaf & Mixed Forests
Cerris	2417718573	Quercus acutissima	Carruth., 1861	CN	PRESERVED_SPECIMEN	40.02	116.21	Dwa	Huang He Plain mixed forests	Temperate Broadleaf & Mixed Forests
Cerris	2417718302	Quercus acutissima	Carruth., 1861	CN	PRESERVED_SPECIMEN	40.02	116.21	Dwa	Huang He Plain mixed forests	Temperate Broadleaf & Mixed Forests
Cerris	731738063	Quercus acutissima	Carruth., 1861	CN	PRESERVED_SPECIMEN	40.25333	116.2175	Dwa	Central China loess plateau mixed forests	Temperate Broadleaf & Mixed Forests
Cerris	731702827	Quercus acutissima	Carruth., 1861	CN	PRESERVED_SPECIMEN	40305	116.2202	Dwa	Central China loess plateau mixed forests	Temperate Broadleaf & Mixed Forests
Cerris	2200598803	Quercus acutissima	Carruth., 1861	KR	PRESERVED_SPECIMEN	37.191667	126.713889	Dwa	Central Korean deciduous forests	Temperate Broadleaf & Mixed Forests
Cerris	2200582145	Quercus acutissima	Carruth., 1861	KR	PRESERVED_SPECIMEN	37.191667	126.713889	Dwa	Central Korean deciduous forests	Temperate Broadleaf & Mixed Forests
Cerris	2200573933	Quercus acutissima	Carruth., 1861	KR	PRESERVED_SPECIMEN	37.133333	126.827778	Dwa	Central Korean deciduous forests	Temperate Broadleaf & Mixed Forests
Cerris	2200577520	Quercus acutissima	Carruth., 1861	KR	PRESERVED_SPECIMEN	37.321574	126.830893	Dwa	Central Korean deciduous forests	Temperate Broadleaf & Mixed Forests
Cerris	2200598805	Quercus acutissima	Carruth., 1861	KR	PRESERVED_SPECIMEN	37.2571	126.935444	Dwa	Central Korean deciduous forests	Temperate Broadleaf & Mixed Forests
Cerris	731703916	Quercus acutissima	Carruth., 1861	KR	PRESERVED_SPECIMEN	37.56668	126.97829	Dwa	Central Korean deciduous forests	Temperate Broadleaf & Mixed Forests
Cerris	731703915	Quercus acutissima	Carruth., 1861	KR	PRESERVED_SPECIMEN	37.56668	126.97829	Dwa	Central Korean deciduous forests	Temperate Broadleaf & Mixed Forests
Cerris	731702828	Quercus acutissima	Carruth., 1861	KR	PRESERVED_SPECIMEN	37.56668	126.97829	Dwa	Central Korean deciduous forests	Temperate Broadleaf & Mixed Forests
Cerris	731702456	Quercus acutissima	Carruth., 1861	KR	PRESERVED_SPECIMEN	37.56668	126.97829	Dwa	Central Korean deciduous forests	Temperate Broadleaf & Mixed Forests
Cerris	731702455	Quercus acutissima	Carruth., 1861	KR	PRESERVED_SPECIMEN	37.56668	126.97829	Dwa	Central Korean deciduous forests	Temperate Broadleaf & Mixed Forests
Cerris	2200585916	Quercus acutissima	Carruth., 1861	KR	PRESERVED_SPECIMEN	37.26503	126.98453	Dwa	Central Korean deciduous forests	Temperate Broadleaf & Mixed Forests
Cerris	2200578508	Quercus acutissima	Carruth., 1861	KR	PRESERVED_SPECIMEN	37.26503	126.98453	Dwa	Central Korean deciduous forests	Temperate Broadleaf & Mixed Forests
Cerris	2005765621	Quercus acutissima	Carruth., 1861	KR	PRESERVED_SPECIMEN	37.550805	126.990874	Dwa	Central Korean deciduous forests	Temperate Broadleaf & Mixed Forests
Cerris	2609498484	Quercus acutissima	Carruth., 1861	KR	PRESERVED_SPECIMEN	37.263406	127.028583	Dwa	Central Korean deciduous forests	Temperate Broadleaf & Mixed Forests
Cerris	2005775370	Quercus acutissima	Carruth., 1861	KR	PRESERVED_SPECIMEN	37.263406	127.028583	Dwa	Central Korean deciduous forests	Temperate Broadleaf & Mixed Forests
Cerris	731703909	Quercus acutissima	Carruth., 1861	CN	PRESERVED_SPECIMEN	40.21917	118.20028	Dwa	Central China loess plateau mixed forests	Temperate Broadleaf & Mixed Forests
Cerris	2417627716	Quercus acutissima	Carruth., 1861	CN	PRESERVED_SPECIMEN	39.62	119.05	Dwa	Huang He Plain mixed forests	Temperate Broadleaf & Mixed Forests
Cerris	2417626032	Quercus acutissima	Carruth., 1861	CN	PRESERVED_SPECIMEN	39.62	119.05	Dwa	Huang He Plain mixed forests	Temperate Broadleaf & Mixed Forests
Cerris	2417621892	Quercus acutissima	Carruth., 1861	CN	PRESERVED_SPECIMEN	39.62	119.05	Dwa	Huang He Plain mixed forests	Temperate Broadleaf & Mixed Forests
Cerris	731714899	Quercus acutissima	Carruth., 1861	CN	PRESERVED_SPECIMEN	39.70417	119.15056	Dwa	Huang He Plain mixed forests	Temperate Broadleaf & Mixed Forests
Cerris	2417365148	Quercus acutissima	Carruth., 1861	CN	PRESERVED_SPECIMEN	39.83	119.48	Dwa	Huang He Plain mixed forests	Temperate Broadleaf & Mixed Forests
Cerris	2417616640	Quercus acutissima	Carruth., 1861	CN	PRESERVED_SPECIMEN	38.84	121.28	Dwa	Northeast China Plain deciduous forests	Temperate Broadleaf & Mixed Forests
Cerris	2417437855	Quercus acutissima	Carruth., 1861	CN	PRESERVED_SPECIMEN	38.91	121.61	Dwa	Northeast China Plain deciduous forests	Temperate Broadleaf & Mixed Forests
Cerris	2417559845	Quercus acutissima	Carruth., 1861	CN	PRESERVED_SPECIMEN	39.84	123	Dwa	Northeast China Plain deciduous forests	Temperate Broadleaf & Mixed Forests
Cerris	2417692251	Quercus acutissima	Carruth., 1861	CN	PRESERVED_SPECIMEN	41.82	123.41	Dwa	Northeast China Plain deciduous forests	Temperate Broadleaf & Mixed Forests
Cerris	2609499547	Quercus acutissima	Carruth., 1861	KP	PRESERVED_SPECIMEN	39.61778	125.66472	Dwa	Manchurian mixed forests	Temperate Broadleaf & Mixed Forests
Cerris	325458597	Quercus acutissima	Carruth., 1861	KP	PRESERVED_SPECIMEN	39.066666	125.833336	Dwa	Central Korean deciduous forests	Temperate Broadleaf & Mixed Forests
Cerris	325458596	Quercus acutissima	Carruth., 1861	KP	PRESERVED_SPECIMEN	39.066666	125.833336	Dwa	Central Korean deciduous forests	Temperate Broadleaf & Mixed Forests
Cerris	2005765645	Quercus acutissima	Carruth., 1861	KP	PRESERVED_SPECIMEN	38.842918	126.117848	Dwa	Manchurian mixed forests	Temperate Broadleaf & Mixed Forests
Cerris	2005765619	Quercus acutissima	Carruth., 1861	KP	PRESERVED_SPECIMEN	38.842918	126.117848	Dwa	Manchurian mixed forests	Temperate Broadleaf & Mixed Forests
Cerris	2200589059	Quercus acutissima	Carruth., 1861	KR	PRESERVED_SPECIMEN	37.719444	126.444444	Dwa	Central Korean deciduous forests	Temperate Broadleaf & Mixed Forests
Cerris	2200584156	Quercus acutissima	Carruth., 1861	KR	PRESERVED_SPECIMEN	37.719444	126.444444	Dwa	Central Korean deciduous forests	Temperate Broadleaf & Mixed Forests
Cerris	2609500535	Quercus acutissima	Carruth., 1861	KR	PRESERVED_SPECIMEN	37.901407	126.701889	Dwa	Central Korean deciduous forests	Temperate Broadleaf & Mixed Forests
Cerris	3339206854	Quercus acutissima	Carruth., 1861	KR	PRESERVED_SPECIMEN	37.875028	126.709694	Dwa	Central Korean deciduous forests	Temperate Broadleaf & Mixed Forests
Cerris	3339206853	Quercus acutissima	Carruth., 1861	KR	PRESERVED_SPECIMEN	37.875028	126.709694	Dwa	Central Korean deciduous forests	Temperate Broadleaf & Mixed Forests
Cerris	3339211117	Quercus acutissima	Carruth., 1861	KR	PRESERVED_SPECIMEN	38.102083	126.939528	Dwa	Central Korean deciduous forests	Temperate Broadleaf & Mixed Forests
Cerris	2200602870	Quercus acutissima	Carruth., 1861	KR	PRESERVED_SPECIMEN	37.445215	126.964057	Dwa	Central Korean deciduous forests	Temperate Broadleaf & Mixed Forests
Cerris	2200602330	Quercus acutissima	Carruth., 1861	KR	PRESERVED_SPECIMEN	37.445215	126.964057	Dwa	Central Korean deciduous forests	Temperate Broadleaf & Mixed Forests
Cerris	2200590189	Quercus acutissima	Carruth., 1861	KR	PRESERVED_SPECIMEN	37.445215	126.964057	Dwa	Central Korean deciduous forests	Temperate Broadleaf & Mixed Forests
Cerris	2200589978	Quercus acutissima	Carruth., 1861	KR	PRESERVED_SPECIMEN	37.445215	126.964057	Dwa	Central Korean deciduous forests	Temperate Broadleaf & Mixed Forests
Cerris	2200316438	Quercus acutissima	Carruth., 1861	KR	PRESERVED_SPECIMEN	37.445215	126.964057	Dwa	Central Korean deciduous forests	Temperate Broadleaf & Mixed Forests
Cerris	2200288533	Quercus acutissima	Carruth., 1861	KR	PRESERVED_SPECIMEN	37.445215	126.964057	Dwa	Central Korean deciduous forests	Temperate Broadleaf & Mixed Forests
Cerris	2200284032	Quercus acutissima	Carruth., 1861	KR	PRESERVED_SPECIMEN	37.445215	126.964057	Dwa	Central Korean deciduous forests	Temperate Broadleaf & Mixed Forests
Cerris	2609511604	Quercus acutissima	Carruth., 1861	KR	PRESERVED_SPECIMEN	37.659167	126.9775	Dwa	Central Korean deciduous forests	Temperate Broadleaf & Mixed Forests
Cerris	2609499729	Quercus acutissima	Carruth., 1861	KR	PRESERVED_SPECIMEN	37.659167	126.9775	Dwa	Central Korean deciduous forests	Temperate Broadleaf & Mixed Forests
Cerris	2609499333	Quercus acutissima	Carruth., 1861	KR	PRESERVED_SPECIMEN	37.659167	126.9775	Dwa	Central Korean deciduous forests	Temperate Broadleaf & Mixed Forests
Cerris	3339208604	Quercus acutissima	Carruth., 1861	KR	PRESERVED_SPECIMEN	38.186639	126.991972	Dwa	Central Korean deciduous forests	Temperate Broadleaf & Mixed Forests
Cerris	2200586134	Quercus acutissima	Carruth., 1861	KR	PRESERVED_SPECIMEN	37.6	127.008333	Dwa	Central Korean deciduous forests	Temperate Broadleaf & Mixed Forests
Cerris	2200573274	Quercus acutissima	Carruth., 1861	KR	PRESERVED_SPECIMEN	37.341667	127.036111	Dwa	Central Korean deciduous forests	Temperate Broadleaf & Mixed Forests
Cerris	2200276926	Quercus acutissima	Carruth., 1861	KR	PRESERVED_SPECIMEN	37.341667	127.036111	Dwa	Central Korean deciduous forests	Temperate Broadleaf & Mixed Forests
Cerris	3339208071	Quercus acutissima	Carruth., 1861	KR	PRESERVED_SPECIMEN	38.24175	127.064222	Dwa	Central Korean deciduous forests	Temperate Broadleaf & Mixed Forests
Cerris	2200578832	Quercus acutissima	Carruth., 1861	KR	PRESERVED_SPECIMEN	37.663889	127.097222	Dwa	Central Korean deciduous forests	Temperate Broadleaf & Mixed Forests
Cerris	1701544859	Quercus acutissima	Carruth., 1861	KR	PRESERVED_SPECIMEN	37.72694	127.10667	Dwa	Central Korean deciduous forests	Temperate Broadleaf & Mixed Forests
Cerris	3339206814	Quercus acutissima	Carruth., 1861	KR	PRESERVED_SPECIMEN	38278	127.174361	Dwa	Central Korean deciduous forests	Temperate Broadleaf & Mixed Forests
Cerris	2200579819	Quercus acutissima	Carruth., 1861	KR	PRESERVED_SPECIMEN	37.072222	127.341667	Dwa	Central Korean deciduous forests	Temperate Broadleaf & Mixed Forests
Cerris	2005775297	Quercus acutissima	Carruth., 1861	KP	PRESERVED_SPECIMEN	39.147502	127.445655	Dwa	Central Korean deciduous forests	Temperate Broadleaf & Mixed Forests
Cerris	731713198	Quercus acutissima	Carruth., 1861	KP	PRESERVED_SPECIMEN	39.1533	127.45356	Dwa	Central Korean deciduous forests	Temperate Broadleaf & Mixed Forests
Cerris	731702464	Quercus acutissima	Carruth., 1861	KP	PRESERVED_SPECIMEN	39.1533	127.45356	Dwa	Central Korean deciduous forests	Temperate Broadleaf & Mixed Forests
Cerris	2200588259	Quercus acutissima	Carruth., 1861	KR	PRESERVED_SPECIMEN	36.6475	127.508611	Dwa	Central Korean deciduous forests	Temperate Broadleaf & Mixed Forests
Cerris	2200576083	Quercus acutissima	Carruth., 1861	KR	PRESERVED_SPECIMEN	37.450028	127.567222	Dwa	Central Korean deciduous forests	Temperate Broadleaf & Mixed Forests
Cerris	2200602611	Quercus acutissima	Carruth., 1861	KR	PRESERVED_SPECIMEN	37.365556	127.631389	Dwa	Central Korean deciduous forests	Temperate Broadleaf & Mixed Forests
Cerris	2200594444	Quercus acutissima	Carruth., 1861	KR	PRESERVED_SPECIMEN	37.365556	127.631389	Dwa	Central Korean deciduous forests	Temperate Broadleaf & Mixed Forests
Cerris	3306442762	Quercus acutissima	Carruth., 1861	KR	PRESERVED_SPECIMEN	36.089483	127.7548	Dwa	Central Korean deciduous forests	Temperate Broadleaf & Mixed Forests
Cerris	3306442758	Quercus acutissima	Carruth., 1861	KR	PRESERVED_SPECIMEN	36.089483	127.7548	Dwa	Central Korean deciduous forests	Temperate Broadleaf & Mixed Forests
Cerris	3306442749	Quercus acutissima	Carruth., 1861	KR	PRESERVED_SPECIMEN	36.089483	127.7548	Dwa	Central Korean deciduous forests	Temperate Broadleaf & Mixed Forests
Cerris	3306442746	Quercus acutissima	Carruth., 1861	KR	PRESERVED_SPECIMEN	36.089483	127.7548	Dwa	Central Korean deciduous forests	Temperate Broadleaf & Mixed Forests
Cerris	3306442740	Quercus acutissima	Carruth., 1861	KR	PRESERVED_SPECIMEN	36.089483	127.7548	Dwa	Central Korean deciduous forests	Temperate Broadleaf & Mixed Forests
Cerris	1144533014	Quercus acutissima	Carruth., 1861	KR	PRESERVED_SPECIMEN	36.275139	128.03498	Dwa	Central Korean deciduous forests	Temperate Broadleaf & Mixed Forests
Cerris	2417597705	Quercus acutissima	Carruth., 1861	CN	PRESERVED_SPECIMEN	41.02	117.88	Dwa	Central China loess plateau mixed forests	Temperate Broadleaf & Mixed Forests
Cerris	2609500807	Quercus acutissima	Carruth., 1861	KP	PRESERVED_SPECIMEN	39.217122	126.645767	Dwa	Manchurian mixed forests	Temperate Broadleaf & Mixed Forests
Cerris	2200594580	Quercus acutissima	Carruth., 1861	KR	PRESERVED_SPECIMEN	37675	126.358333	Dwa
Cerris	2861060576	Quercus acutissima	Carruth., 1861	KR	PRESERVED_SPECIMEN	37.624863	126.500809	Dwa	Central Korean deciduous forests	Temperate Broadleaf & Mixed Forests
Cerris	2200591198	Quercus acutissima	Carruth., 1861	KR	PRESERVED_SPECIMEN	37.783472	126.284389	Dwa
Cerris	2200595959	Quercus acutissima	Carruth., 1861	KR	PRESERVED_SPECIMEN	37.766667	126.3	Dwa
Cerris	2609499628	Quercus acutissima	Carruth., 1861	KP	PRESERVED_SPECIMEN	41.070556	129.429167	Dwb	Manchurian mixed forests	Temperate Broadleaf & Mixed Forests
Cerris	2609500068	Quercus acutissima	Carruth., 1861	KP	PRESERVED_SPECIMEN	40.005988	125.702391	Dwb	Manchurian mixed forests	Temperate Broadleaf & Mixed Forests
Cerris	1701544810	Quercus acutissima	Carruth., 1861	KR	PRESERVED_SPECIMEN	35.72694	127.48806	Dwb	Central Korean deciduous forests	Temperate Broadleaf & Mixed Forests
Cerris	2243082824	Quercus acutissima	Carruth., 1861	JP	PRESERVED_SPECIMEN	37.97068	140.2735	Dfa	Nihonkai montane deciduous forests	Temperate Broadleaf & Mixed Forests
Cerris	1701544840	Quercus acutissima	Carruth., 1861	KR	PRESERVED_SPECIMEN	38.16611	128.47111	Dfa	Manchurian mixed forests	Temperate Broadleaf & Mixed Forests
Cerris	2244471499	Quercus acutissima	Carruth., 1861	JP	PRESERVED_SPECIMEN	36.67884	138.13271	Dfa	Nihonkai montane deciduous forests	Temperate Broadleaf & Mixed Forests
Cerris	2244471256	Quercus acutissima	Carruth., 1861	JP	PRESERVED_SPECIMEN	36.67884	138.13271	Dfa	Nihonkai montane deciduous forests	Temperate Broadleaf & Mixed Forests
Cerris	2244470780	Quercus acutissima	Carruth., 1861	JP	PRESERVED_SPECIMEN	36.67884	138.13271	Dfa	Nihonkai montane deciduous forests	Temperate Broadleaf & Mixed Forests
Cerris	25762000555	Quercus acutissima	Carruth., 1861	JP	PRESERVED_SPECIMEN	36.520417	138.25	Dfa	Nihonkai montane deciduous forests	Temperate Broadleaf & Mixed Forests
Cerris	3324290106	Quercus acutissima	Carruth., 1861	JP	PRESERVED_SPECIMEN	36.894583	138.4375	Dfa	Nihonkai montane deciduous forests	Temperate Broadleaf & Mixed Forests
Cerris	3324282931	Quercus acutissima	Carruth., 1861	JP	PRESERVED_SPECIMEN	36.894583	138.4375	Dfa	Nihonkai montane deciduous forests	Temperate Broadleaf & Mixed Forests
Cerris	3323118616	Quercus acutissima	Carruth., 1861	JP	PRESERVED_SPECIMEN	43079	141.3372	Dfa	Hokkaido deciduous forests	Temperate Broadleaf & Mixed Forests
Cerris	3324288253	Quercus acutissima	Carruth., 1861	JP	PRESERVED_SPECIMEN	36.642917	138	Dfb	Nihonkai montane deciduous forests	Temperate Broadleaf & Mixed Forests
Cerris	3324289585	Quercus acutissima	Carruth., 1861	JP	PRESERVED_SPECIMEN	36.394583	138375	Dfb	Nihonkai montane deciduous forests	Temperate Broadleaf & Mixed Forests
Cerris	3324276259	Quercus acutissima	Carruth., 1861	JP	PRESERVED_SPECIMEN	36.394583	138375	Dfb	Nihonkai montane deciduous forests	Temperate Broadleaf & Mixed Forests
Cerris	1829616019	Quercus acutissima	Carruth., 1861	JP	PRESERVED_SPECIMEN	36.591944	138.997778	Dfb	Taiheiyo montane deciduous forests	Temperate Broadleaf & Mixed Forests
Cerris	2609499107	Quercus acutissima	Carruth., 1861	KR	PRESERVED_SPECIMEN	33.36306	126.52972	Dfb	Southern Korea evergreen forests	Temperate Broadleaf & Mixed Forests
Cerris	2200285343	Quercus acutissima	Carruth., 1861	KR	PRESERVED_SPECIMEN	33.36306	126.52972	Dfb	Southern Korea evergreen forests	Temperate Broadleaf & Mixed Forests
Cerris	2200162008	Quercus acutissima	Carruth., 1861	KR	PRESERVED_SPECIMEN	33.36306	126.52972	Dfb	Southern Korea evergreen forests	Temperate Broadleaf & Mixed Forests
Cerris	2576028857	Quercus acutissima	Carruth., 1861	JP	PRESERVED_SPECIMEN	37.490831	139.403194	Dfb	Nihonkai montane deciduous forests	Temperate Broadleaf & Mixed Forests
Cerris	1828815155	Quercus acutissima	Carruth., 1861	JP	PRESERVED_SPECIMEN	36.133565	136.733979	Dfb	Nihonkai montane deciduous forests	Temperate Broadleaf & Mixed Forests
Cerris	1829833661	Quercus acutissima	Carruth., 1861	JP	PRESERVED_SPECIMEN	36.758982	137.786328	Dfb	Nihonkai montane deciduous forests	Temperate Broadleaf & Mixed Forests
Cerris	25762000716	Quercus acutissima	Carruth., 1861	JP	PRESERVED_SPECIMEN	35.97625	138125	Dfb	Taiheiyo montane deciduous forests	Temperate Broadleaf & Mixed Forests
Cerris	2576103237	Quercus acutissima	Carruth., 1861	JP	PRESERVED_SPECIMEN	36.187083	138125	Dfb	Taiheiyo montane deciduous forests	Temperate Broadleaf & Mixed Forests
Cerris	3324288299	Quercus acutissima	Carruth., 1861	JP	PRESERVED_SPECIMEN	36.435417	138.25	Dfb	Nihonkai montane deciduous forests	Temperate Broadleaf & Mixed Forests
Cerris	3324288292	Quercus acutissima	Carruth., 1861	JP	PRESERVED_SPECIMEN	36.435417	138.25	Dfb	Nihonkai montane deciduous forests	Temperate Broadleaf & Mixed Forests
Cerris	2576103698	Quercus acutissima	Carruth., 1861	JP	PRESERVED_SPECIMEN	36.435417	138.25	Dfb	Nihonkai montane deciduous forests	Temperate Broadleaf & Mixed Forests
Cerris	3324282280	Quercus acutissima	Carruth., 1861	JP	PRESERVED_SPECIMEN	35.894583	138.3125	Dfb	Taiheiyo montane deciduous forests	Temperate Broadleaf & Mixed Forests
Cerris	2576103249	Quercus acutissima	Carruth., 1861	JP	PRESERVED_SPECIMEN	35.894583	138.3125	Dfb	Taiheiyo montane deciduous forests	Temperate Broadleaf & Mixed Forests
Cerris	3323118611	Quercus acutissima	Carruth., 1861	JP	PRESERVED_SPECIMEN	43.0473	141.3163	Dfb	Hokkaido deciduous forests	Temperate Broadleaf & Mixed Forests
Cerris	3324291586	Quercus acutissima	Carruth., 1861	JP	PRESERVED_SPECIMEN	35.935417	138375	Dfb	Honshu alpine conifer forests	Temperate Conifer Forests
Cerris	2609498755	Quercus acutissima	Carruth., 1861	KR	PRESERVED_SPECIMEN	33.361356	126.532858	Dfb	Southern Korea evergreen forests	Temperate Broadleaf & Mixed Forests
Cerris	1828479064	Quercus acutissima	Carruth., 1861	JP	PRESERVED_SPECIMEN	43234	140991	Dfb	Mediterranean woodlands and forests	Mediterranean Forests, Woodlands & Scrublands
Cerris	731017795	Quercus afares	Pomel, 1875	DZ	PRESERVED_SPECIMEN	36.47987	2.80057	Csa	Mediterranean woodlands and forests	Mediterranean Forests, Woodlands & Scrublands
Cerris	731017821	Quercus afares	Pomel, 1875	DZ	PRESERVED_SPECIMEN	36.75377	3.05876	Csa	Mediterranean woodlands and forests	Mediterranean Forests, Woodlands & Scrublands
Cerris	731017825	Quercus afares	Pomel, 1875	DZ	PRESERVED_SPECIMEN	36.74844	3.07574	Csa	Mediterranean woodlands and forests	Mediterranean Forests, Woodlands & Scrublands
Cerris	731017826	Quercus afares	Pomel, 1875	DZ	PRESERVED_SPECIMEN	36.7484	3.07578	Csa	Mediterranean woodlands and forests	Mediterranean Forests, Woodlands & Scrublands
Cerris	731017786	Quercus afares	Pomel, 1875	DZ	PRESERVED_SPECIMEN	36.84335	3.98978	Csa	Mediterranean woodlands and forests	Mediterranean Forests, Woodlands & Scrublands
Cerris	1842873066	Quercus afares	Pomel, 1875	DZ	PRESERVED_SPECIMEN	36.7248	4.4352	Csa	Mediterranean woodlands and forests	Mediterranean Forests, Woodlands & Scrublands
Cerris	731017792	Quercus afares	Pomel, 1875	DZ	PRESERVED_SPECIMEN	36.73392	4.43863	Csa	Mediterranean woodlands and forests	Mediterranean Forests, Woodlands & Scrublands
Cerris	1842911012	Quercus afares	Pomel, 1875	DZ	PRESERVED_SPECIMEN	36.7207	4.4548	Csa	Mediterranean woodlands and forests	Mediterranean Forests, Woodlands & Scrublands
Cerris	1842868935	Quercus afares	Pomel, 1875	DZ	PRESERVED_SPECIMEN	36.7207	4.4548	Csa	Mediterranean woodlands and forests	Mediterranean Forests, Woodlands & Scrublands
Cerris	731017823	Quercus afares	Pomel, 1875	DZ	PRESERVED_SPECIMEN	36.66194	4.58944	Csa	Mediterranean woodlands and forests	Mediterranean Forests, Woodlands & Scrublands
Cerris	731017790	Quercus afares	Pomel, 1875	DZ	PRESERVED_SPECIMEN	36.66194	4.58944	Csa	Mediterranean woodlands and forests	Mediterranean Forests, Woodlands & Scrublands
Cerris	1842842516	Quercus afares	Pomel, 1875	DZ	PRESERVED_SPECIMEN	36.6333	4.6	Csa	Mediterranean woodlands and forests	Mediterranean Forests, Woodlands & Scrublands
Cerris	1424547292	Quercus afares	Pomel, 1875	DZ	PRESERVED_SPECIMEN	36.63072	4.6244	Csa	Mediterranean woodlands and forests	Mediterranean Forests, Woodlands & Scrublands
Cerris	1424547275	Quercus afares	Pomel, 1875	DZ	PRESERVED_SPECIMEN	36.63072	4.6244	Csa	Mediterranean woodlands and forests	Mediterranean Forests, Woodlands & Scrublands
Cerris	1424547264	Quercus afares	Pomel, 1875	DZ	PRESERVED_SPECIMEN	36.63072	4.6244	Csa	Mediterranean woodlands and forests	Mediterranean Forests, Woodlands & Scrublands
Cerris	731017840	Quercus afares	Pomel, 1875	DZ	PRESERVED_SPECIMEN	36.63072	4.6244	Csa	Mediterranean woodlands and forests	Mediterranean Forests, Woodlands & Scrublands
Cerris	731017838	Quercus afares	Pomel, 1875	DZ	PRESERVED_SPECIMEN	36.63072	4.6244	Csa	Mediterranean woodlands and forests	Mediterranean Forests, Woodlands & Scrublands
Cerris	731017819	Quercus afares	Pomel, 1875	DZ	PRESERVED_SPECIMEN	36.63072	4.6244	Csa	Mediterranean woodlands and forests	Mediterranean Forests, Woodlands & Scrublands
Cerris	731017781	Quercus afares	Pomel, 1875	DZ	PRESERVED_SPECIMEN	36.63072	4.6244	Csa	Mediterranean woodlands and forests	Mediterranean Forests, Woodlands & Scrublands
Cerris	731017779	Quercus afares	Pomel, 1875	DZ	PRESERVED_SPECIMEN	36.63072	4.6244	Csa	Mediterranean conifer and mixed forests	Temperate Conifer Forests
Cerris	731017854	Quercus afares	Pomel, 1875	DZ	PRESERVED_SPECIMEN	36.72022	4.7381	Csa	Mediterranean conifer and mixed forests	Temperate Conifer Forests
Cerris	731017847	Quercus afares	Pomel, 1875	DZ	PRESERVED_SPECIMEN	36.72022	4.7381	Csa	Mediterranean conifer and mixed forests	Temperate Conifer Forests
Cerris	731017844	Quercus afares	Pomel, 1875	DZ	PRESERVED_SPECIMEN	36.72022	4.7381	Csa	Mediterranean conifer and mixed forests	Temperate Conifer Forests
Cerris	731017842	Quercus afares	Pomel, 1875	DZ	PRESERVED_SPECIMEN	36.72022	4.7381	Csa	Mediterranean conifer and mixed forests	Temperate Conifer Forests
Cerris	731017830	Quercus afares	Pomel, 1875	DZ	PRESERVED_SPECIMEN	36.72022	4.7381	Csa	Mediterranean conifer and mixed forests	Temperate Conifer Forests
Cerris	731017828	Quercus afares	Pomel, 1875	DZ	PRESERVED_SPECIMEN	36.72022	4.7381	Csa	Mediterranean conifer and mixed forests	Temperate Conifer Forests
Cerris	731017827	Quercus afares	Pomel, 1875	DZ	PRESERVED_SPECIMEN	36.72022	4.7381	Csa	Mediterranean conifer and mixed forests	Temperate Conifer Forests
Cerris	731017797	Quercus afares	Pomel, 1875	DZ	PRESERVED_SPECIMEN	36.72022	4.7381	Csa	Mediterranean conifer and mixed forests	Temperate Conifer Forests
Cerris	1424542847	Quercus afares	Pomel, 1875	DZ	PRESERVED_SPECIMEN	36.7	5.61667	Csa	Mediterranean conifer and mixed forests	Temperate Conifer Forests
Cerris	1424542805	Quercus afares	Pomel, 1875	DZ	PRESERVED_SPECIMEN	36.7	5.61667	Csa	Mediterranean conifer and mixed forests	Temperate Conifer Forests
Cerris	731017841	Quercus afares	Pomel, 1875	DZ	PRESERVED_SPECIMEN	36.7	5.61667	Csa	Mediterranean conifer and mixed forests	Temperate Conifer Forests
Cerris	731017783	Quercus afares	Pomel, 1875	DZ	PRESERVED_SPECIMEN	36.65111	6.18417	Csb	Mediterranean conifer and mixed forests	Temperate Conifer Forests
Cerris	731017818	Quercus afares	Pomel, 1875	DZ	PRESERVED_SPECIMEN	36.6567	6.18694	Csb	Mediterranean conifer and mixed forests	Temperate Conifer Forests
Cerris	731017846	Quercus afares	Pomel, 1875	DZ	PRESERVED_SPECIMEN	36.96778	6.42944	Csb	Mediterranean conifer and mixed forests	Temperate Conifer Forests
Cerris	731017814	Quercus afares	Pomel, 1875	DZ	PRESERVED_SPECIMEN	36.96778	6.42944	Csb	Mediterranean conifer and mixed forests	Temperate Conifer Forests
Cerris	731017812	Quercus afares	Pomel, 1875	DZ	PRESERVED_SPECIMEN	36.96778	6.42944	Csb	Mediterranean conifer and mixed forests	Temperate Conifer Forests
Cerris	731017806	Quercus afares	Pomel, 1875	DZ	PRESERVED_SPECIMEN	36.96778	6.42944	Csb	Mediterranean conifer and mixed forests	Temperate Conifer Forests
Cerris	731017804	Quercus afares	Pomel, 1875	DZ	PRESERVED_SPECIMEN	36.96778	6.42944	Csb	Mediterranean conifer and mixed forests	Temperate Conifer Forests
Cerris	731017788	Quercus afares	Pomel, 1875	DZ	PRESERVED_SPECIMEN	36.96778	6.42944	Csb	Mediterranean conifer and mixed forests	Temperate Conifer Forests
Cerris	731017777	Quercus afares	Pomel, 1875	DZ	PRESERVED_SPECIMEN	36.96778	6.42944	Csb	Mediterranean woodlands and forests	Mediterranean Forests, Woodlands & Scrublands
Cerris	731017775	Quercus afares	Pomel, 1875	DZ	PRESERVED_SPECIMEN	36518	6507	Csa	Mediterranean conifer and mixed forests	Temperate Conifer Forests
Cerris	137484435	Quercus afares	Pomel, 1875	TN	PRESERVED_SPECIMEN	36.599998	8.65	Csa	Mediterranean conifer and mixed forests	Temperate Conifer Forests
Cerris	85325550	Quercus afares	Pomel, 1875	TN	PRESERVED_SPECIMEN	36.599998	8.65	Csa	Mediterranean conifer and mixed forests	Temperate Conifer Forests
Cerris	3033689749	Quercus afares	Pomel, 1875	TN	PRESERVED_SPECIMEN	36.6	8.65	Csa	Mediterranean conifer and mixed forests	Temperate Conifer Forests
Cerris	1936442397	Quercus afares	Pomel, 1875	TN	PRESERVED_SPECIMEN	36.6	8.65	Csa	Mediterranean woodlands and forests	Mediterranean Forests, Woodlands & Scrublands
Cerris	731017824	Quercus afares	Pomel, 1875	DZ	PRESERVED_SPECIMEN	36.61873	4.53514	Csa	Mediterranean woodlands and forests	Mediterranean Forests, Woodlands & Scrublands
Cerris	731017857	Quercus afares	Pomel, 1875	DZ	PRESERVED_SPECIMEN	36.66828	4.62179	Csa	Mediterranean conifer and mixed forests	Temperate Conifer Forests
Cerris	731017834	Quercus afares	Pomel, 1875	DZ	PRESERVED_SPECIMEN	36.5008	5.47134	Csb	Mediterranean conifer and mixed forests	Temperate Conifer Forests
Cerris	731017853	Quercus afares	Pomel, 1875	DZ	PRESERVED_SPECIMEN	36.50111	5.47222	Csb	Mediterranean conifer and mixed forests	Temperate Conifer Forests
Cerris	731017851	Quercus afares	Pomel, 1875	DZ	PRESERVED_SPECIMEN	36.50111	5.47222	Csb	Mediterranean conifer and mixed forests	Temperate Conifer Forests
Cerris	731017849	Quercus afares	Pomel, 1875	DZ	PRESERVED_SPECIMEN	36.50111	5.47222	Csb	Mediterranean conifer and mixed forests	Temperate Conifer Forests
Cerris	731017836	Quercus afares	Pomel, 1875	DZ	PRESERVED_SPECIMEN	36.50167	5.47417	Csb	Mediterranean conifer and mixed forests	Temperate Conifer Forests
Cerris	731017817	Quercus afares	Pomel, 1875	DZ	PRESERVED_SPECIMEN	36.50167	5.47417	Csb	Mediterranean conifer and mixed forests	Temperate Conifer Forests
Cerris	731017816	Quercus afares	Pomel, 1875	DZ	PRESERVED_SPECIMEN	36.50167	5.47417	Csb	Mediterranean conifer and mixed forests	Temperate Conifer Forests
Cerris	731017810	Quercus afares	Pomel, 1875	DZ	PRESERVED_SPECIMEN	36.50167	5.47417	Csb	Mediterranean conifer and mixed forests	Temperate Conifer Forests
Cerris	731017802	Quercus afares	Pomel, 1875	DZ	PRESERVED_SPECIMEN	36.50167	5.47417	Csb	Mediterranean conifer and mixed forests	Temperate Conifer Forests
Cerris	731017784	Quercus afares	Pomel, 1875	DZ	PRESERVED_SPECIMEN	36.50167	5.47417	Csb	Mediterranean conifer and mixed forests	Temperate Conifer Forests
Cerris	3327455879	Quercus afares	Pomel, 1875	DZ	PRESERVED_SPECIMEN	36.54083	5.48722	Csb
Cerris	3351792573	Quercus brantii	Lindl., 1840	TR	PRESERVED_SPECIMEN	39.450001	38.540001	Csa	Eastern Anatolian deciduous forests	Temperate Broadleaf & Mixed Forests
Cerris	3351780709	Quercus brantii	Lindl., 1840	TR	PRESERVED_SPECIMEN	39.450001	38.540001	Csa	Eastern Anatolian deciduous forests	Temperate Broadleaf & Mixed Forests
Cerris	731808749	Quercus brantii	Lindl., 1840	SY	PRESERVED_SPECIMEN	35598	36.18033	Csa	Eastern Mediterranean conifer-sclerophyllous-broadleaf forests	Mediterranean Forests, Woodlands & Scrublands
Cerris	1038235499	Quercus brantii	Lindl., 1840	SY	PRESERVED_SPECIMEN	36.766666	36.799999	Csa	Eastern Mediterranean conifer-sclerophyllous-broadleaf forests	Mediterranean Forests, Woodlands & Scrublands
Cerris	3351850665	Quercus brantii	Lindl., 1840	TR	PRESERVED_SPECIMEN	37.73	37.419998	Csa	Eastern Anatolian deciduous forests	Temperate Broadleaf & Mixed Forests
Cerris	3351784573	Quercus brantii	Lindl., 1840	TR	PRESERVED_SPECIMEN	37.73	37.419998	Csa	Eastern Anatolian deciduous forests	Temperate Broadleaf & Mixed Forests
Cerris	731803436	Quercus brantii	Lindl., 1840	TR	PRESERVED_SPECIMEN	38.70415	39.25135	Csa	Eastern Anatolian deciduous forests	Temperate Broadleaf & Mixed Forests
Cerris	731803435	Quercus brantii	Lindl., 1840	TR	PRESERVED_SPECIMEN	38.70341	39.25298	Csa	Eastern Anatolian deciduous forests	Temperate Broadleaf & Mixed Forests
Cerris	731802939	Quercus brantii	Lindl., 1840	TR	PRESERVED_SPECIMEN	38.70341	39.25298	Csa	Eastern Anatolian deciduous forests	Temperate Broadleaf & Mixed Forests
Cerris	731574377	Quercus brantii	Lindl., 1840	TR	PRESERVED_SPECIMEN	38.22672	42.42242	Csa	Eastern Anatolian montane steppe	Temperate Grasslands, Savannas & Shrublands
Cerris	731400167	Quercus brantii	Lindl., 1840	TR	PRESERVED_SPECIMEN	38.22672	42.42242	Csa	Eastern Anatolian montane steppe	Temperate Grasslands, Savannas & Shrublands
Cerris	731498276	Quercus brantii	Lindl., 1840	TR	PRESERVED_SPECIMEN	38.15456	42.47138	Csa	Eastern Anatolian montane steppe	Temperate Grasslands, Savannas & Shrublands
Cerris	731400169	Quercus brantii	Lindl., 1840	TR	PRESERVED_SPECIMEN	38.15456	42.47138	Csa	Eastern Anatolian montane steppe	Temperate Grasslands, Savannas & Shrublands
Cerris	731400164	Quercus brantii	Lindl., 1840	TR	PRESERVED_SPECIMEN	38.15456	42.49138	Csa	Eastern Anatolian montane steppe	Temperate Grasslands, Savannas & Shrublands
Cerris	1831334141	Quercus brantii	Lindl., 1840	IQ	PRESERVED_SPECIMEN	37.033333	43.083333	Csa	Zagros Mountains forest steppe	Temperate Broadleaf & Mixed Forests
Cerris	1831334147	Quercus brantii	Lindl., 1840	IQ	PRESERVED_SPECIMEN	37.216667	43.433333	Csa	Zagros Mountains forest steppe	Temperate Broadleaf & Mixed Forests
Cerris	1831334083	Quercus brantii	Lindl., 1840	IQ	PRESERVED_SPECIMEN	37.216667	43.433333	Csa	Zagros Mountains forest steppe	Temperate Broadleaf & Mixed Forests
Cerris	574997936	Quercus brantii	Lindl., 1840	TR	PRESERVED_SPECIMEN	37.483333	43.65	Csa	Zagros Mountains forest steppe	Temperate Broadleaf & Mixed Forests
Cerris	731803432	Quercus brantii	Lindl., 1840	IQ	PRESERVED_SPECIMEN	36.20629	44.00887	Csa	Middle East steppe	Temperate Grasslands, Savannas & Shrublands
Cerris	1831334081	Quercus brantii	Lindl., 1840	IQ	PRESERVED_SPECIMEN	36.566667	44.15	Csa	Zagros Mountains forest steppe	Temperate Broadleaf & Mixed Forests
Cerris	731803433	Quercus brantii	Lindl., 1840	IQ	PRESERVED_SPECIMEN	36409	44312	Csa	Zagros Mountains forest steppe	Temperate Broadleaf & Mixed Forests
Cerris	731802946	Quercus brantii	Lindl., 1840	IQ	PRESERVED_SPECIMEN	36.4091	44.31233	Csa	Zagros Mountains forest steppe	Temperate Broadleaf & Mixed Forests
Cerris	2517244984	Quercus brantii	Lindl., 1840	IR	PRESERVED_SPECIMEN	33.583333	46.366667	Csa	Zagros Mountains forest steppe	Temperate Broadleaf & Mixed Forests
Cerris	2513863411	Quercus brantii	Lindl., 1840	IR	PRESERVED_SPECIMEN	33.583333	46.366667	Csa	Zagros Mountains forest steppe	Temperate Broadleaf & Mixed Forests
Cerris	574861704	Quercus brantii	Lindl., 1840	IR	PRESERVED_SPECIMEN	33.583333	46.366667	Csa	Zagros Mountains forest steppe	Temperate Broadleaf & Mixed Forests
Cerris	574731241	Quercus brantii	Lindl., 1840	IR	PRESERVED_SPECIMEN	33.583333	46.366667	Csa	Zagros Mountains forest steppe	Temperate Broadleaf & Mixed Forests
Cerris	731803434	Quercus brantii	Lindl., 1840	IR	PRESERVED_SPECIMEN	34.34276	47.07504	Csa	Zagros Mountains forest steppe	Temperate Broadleaf & Mixed Forests
Cerris	1697853356	Quercus brantii	Lindl., 1840	IR	PRESERVED_SPECIMEN	30.166667	51.25	BSh	Zagros Mountains forest steppe	Temperate Broadleaf & Mixed Forests
Cerris	296527418	Quercus brantii	Lindl., 1840	IR	PRESERVED_SPECIMEN	31.088333	51.283333	Csa	Zagros Mountains forest steppe	Temperate Broadleaf & Mixed Forests
Cerris	575251315	Quercus brantii	Lindl., 1840	IR	PRESERVED_SPECIMEN	30.5	51.533333	Csa	Zagros Mountains forest steppe	Temperate Broadleaf & Mixed Forests
Cerris	296527420	Quercus brantii	Lindl., 1840	IR	PRESERVED_SPECIMEN	29.58	51.923333	Csa	Zagros Mountains forest steppe	Temperate Broadleaf & Mixed Forests
Cerris	296527419	Quercus brantii	Lindl., 1840	IR	PRESERVED_SPECIMEN	29.58	51.923333	Csb	Zagros Mountains forest steppe	Temperate Broadleaf & Mixed Forests
Cerris	731833617	Quercus brantii	Lindl., 1840	IR	PRESERVED_SPECIMEN	29.59177	52.5837	BSk	Zagros Mountains forest steppe	Temperate Broadleaf & Mixed Forests
Cerris	731802941	Quercus brantii	Lindl., 1840	IR	PRESERVED_SPECIMEN	29.59177	52.5837	BSk	Zagros Mountains forest steppe	Temperate Broadleaf & Mixed Forests
Cerris	1801082903	Quercus brantii	Lindl., 1840	TR	PRESERVED_SPECIMEN	37.500556	43.780278	Dsa	Zagros Mountains forest steppe	Temperate Broadleaf & Mixed Forests
Cerris	1801082923	Quercus brantii	Lindl., 1840	IR	PRESERVED_SPECIMEN	35.281944	46.379444	Csb	Zagros Mountains forest steppe	Temperate Broadleaf & Mixed Forests
Cerris	731400313	Quercus castaneifolia	C.A.Mey., 1831	AZ	PRESERVED_SPECIMEN	38.75917	48.43583	Cfb	Caspian Hyrcanian mixed forests	Temperate Broadleaf & Mixed Forests
Cerris	1697778131	Quercus castaneifolia	C.A.Mey., 1831	AZ	PRESERVED_SPECIMEN	38.448339	48.60241	Cfb	Caspian Hyrcanian mixed forests	Temperate Broadleaf & Mixed Forests
Cerris	1697778111	Quercus castaneifolia	C.A.Mey., 1831	AZ	PRESERVED_SPECIMEN	38.413425	48.645749	Csa	Caspian Hyrcanian mixed forests	Temperate Broadleaf & Mixed Forests
Cerris	1697778198	Quercus castaneifolia	C.A.Mey., 1831	AZ	PRESERVED_SPECIMEN	38.727726	48.680768	Csa	Caspian Hyrcanian mixed forests	Temperate Broadleaf & Mixed Forests
Cerris	1697778115	Quercus castaneifolia	C.A.Mey., 1831	AZ	PRESERVED_SPECIMEN	38.788222	48.725556	Csa	Caspian Hyrcanian mixed forests	Temperate Broadleaf & Mixed Forests
Cerris	1697778119	Quercus castaneifolia	C.A.Mey., 1831	AZ	PRESERVED_SPECIMEN	38.788222	48.725556	Csa	Caspian Hyrcanian mixed forests	Temperate Broadleaf & Mixed Forests
Cerris	1135459571	Quercus castaneifolia	C.A.Mey., 1831	AZ	PRESERVED_SPECIMEN	38.65694	48.76194	Csa	Caspian Hyrcanian mixed forests	Temperate Broadleaf & Mixed Forests
Cerris	1135459577	Quercus castaneifolia	C.A.Mey., 1831	AZ	PRESERVED_SPECIMEN	38.65694	48.76194	Csa	Caspian Hyrcanian mixed forests	Temperate Broadleaf & Mixed Forests
Cerris	731400297	Quercus castaneifolia	C.A.Mey., 1831	AZ	PRESERVED_SPECIMEN	38.75287	48.8475	Csa	Caspian Hyrcanian mixed forests	Temperate Broadleaf & Mixed Forests
Cerris	1697778145	Quercus castaneifolia	C.A.Mey., 1831	AZ	PRESERVED_SPECIMEN	38.719688	48.860332	Csa	Caspian Hyrcanian mixed forests	Temperate Broadleaf & Mixed Forests
Cerris	731399686	Quercus castaneifolia	C.A.Mey., 1831	IR	PRESERVED_SPECIMEN	37.02777	49.7818	Cfa	Caspian Hyrcanian mixed forests	Temperate Broadleaf & Mixed Forests
Cerris	575061667	Quercus castaneifolia	C.A.Mey., 1831	IR	PRESERVED_SPECIMEN	36.3	52.333333	Csa	Caspian Hyrcanian mixed forests	Temperate Broadleaf & Mixed Forests
Cerris	1801082932	Quercus castaneifolia	C.A.Mey., 1831	IR	PRESERVED_SPECIMEN	36.315222	52.358694	Csa	Caspian Hyrcanian mixed forests	Temperate Broadleaf & Mixed Forests
Cerris	730973007	Quercus castaneifolia	C.A.Mey., 1831	IR	PRESERVED_SPECIMEN	36.67497	53.94618	BSk	Caspian Hyrcanian mixed forests	Temperate Broadleaf & Mixed Forests
Cerris	731400308	Quercus castaneifolia	C.A.Mey., 1831	IR	PRESERVED_SPECIMEN	36.67497	53.94618	BSk	Caspian Hyrcanian mixed forests	Temperate Broadleaf & Mixed Forests
Cerris	731400309	Quercus castaneifolia	C.A.Mey., 1831	IR	PRESERVED_SPECIMEN	36.67497	53.94618	BSk	Caspian Hyrcanian mixed forests	Temperate Broadleaf & Mixed Forests
Cerris	731498309	Quercus castaneifolia	C.A.Mey., 1831	IR	PRESERVED_SPECIMEN	36.67497	53.94618	BSk	Caspian Hyrcanian mixed forests	Temperate Broadleaf & Mixed Forests
Cerris	731498311	Quercus castaneifolia	C.A.Mey., 1831	IR	PRESERVED_SPECIMEN	36.67497	53.94618	BSk	Caspian Hyrcanian mixed forests	Temperate Broadleaf & Mixed Forests
Cerris	731498313	Quercus castaneifolia	C.A.Mey., 1831	IR	PRESERVED_SPECIMEN	36.67497	53.94618	BSk	Caspian Hyrcanian mixed forests	Temperate Broadleaf & Mixed Forests
Cerris	731574386	Quercus castaneifolia	C.A.Mey., 1831	IR	PRESERVED_SPECIMEN	36.67497	53.94618	BSk	Caspian Hyrcanian mixed forests	Temperate Broadleaf & Mixed Forests
Cerris	731400311	Quercus castaneifolia	C.A.Mey., 1831	IR	PRESERVED_SPECIMEN	36.67684	53.96038	BSk	Caspian Hyrcanian mixed forests	Temperate Broadleaf & Mixed Forests
Cerris	731400293	Quercus castaneifolia	C.A.Mey., 1831	IR	PRESERVED_SPECIMEN	36.74564	54.43934	Csa	Caspian Hyrcanian mixed forests	Temperate Broadleaf & Mixed Forests
Cerris	731574316	Quercus castaneifolia	C.A.Mey., 1831	IR	PRESERVED_SPECIMEN	36.73333	55.03333	BSk	Caspian Hyrcanian mixed forests	Temperate Broadleaf & Mixed Forests
Cerris	731400988	Quercus castaneifolia	C.A.Mey., 1831	IR	PRESERVED_SPECIMEN	36.70728	55.08518	BSk	Caspian Hyrcanian mixed forests	Temperate Broadleaf & Mixed Forests
Cerris	788434425	Quercus cerris	L., 1753	GR	PRESERVED_SPECIMEN	41.266667	26.066667	Csa	Balkan mixed forests	Temperate Broadleaf & Mixed Forests
Cerris	1587000087	Quercus cerris	L., 1753	GR	PRESERVED_SPECIMEN	41.1	26.1	Csa	Balkan mixed forests	Temperate Broadleaf & Mixed Forests
Cerris	3349480730	Quercus cerris	L., 1753	TR	PRESERVED_SPECIMEN	41.880001	27.91	Csa	Euxine-Colchic broadleaf forests	Temperate Broadleaf & Mixed Forests
Cerris	3349441570	Quercus cerris	L., 1753	TR	PRESERVED_SPECIMEN	41.59	27.76	Csa	Balkan mixed forests	Temperate Broadleaf & Mixed Forests
Cerris	574658807	Quercus cerris	L., 1753	TR	PRESERVED_SPECIMEN	37.7075	37.041667	Csa	Eastern Anatolian deciduous forests	Temperate Broadleaf & Mixed Forests
Cerris	3351842788	Quercus cerris	L., 1753	TR	PRESERVED_SPECIMEN	37.73	37.419998	Csa	Eastern Anatolian deciduous forests	Temperate Broadleaf & Mixed Forests
Cerris	1831334136	Quercus cerris	L., 1753	TR	PRESERVED_SPECIMEN	38.183333	38.05	Csa	Eastern Anatolian deciduous forests	Temperate Broadleaf & Mixed Forests
Cerris	730977803	Quercus cerris	L., 1753	TR	PRESERVED_SPECIMEN	38.70462	39.25212	Csa	Eastern Anatolian deciduous forests	Temperate Broadleaf & Mixed Forests
Cerris	1320627051	Quercus cerris	L., 1753	TR	PRESERVED_SPECIMEN	38.4767	31.2525	Csb	Central Anatolian steppe and woodlands	Temperate Broadleaf & Mixed Forests
Cerris	3351872588	Quercus cerris	L., 1753	TR	PRESERVED_SPECIMEN	38.220001	31.290001	Csb	Central Anatolian steppe and woodlands	Temperate Broadleaf & Mixed Forests
Cerris	3349391844	Quercus cerris	L., 1753	TR	PRESERVED_SPECIMEN	38.18	31.92	Csb	Central Anatolian steppe and woodlands	Temperate Broadleaf & Mixed Forests
Cerris	3349452862	Quercus cerris	L., 1753	TR	PRESERVED_SPECIMEN	37.299999	32.59	Csb	Central Anatolian steppe and woodlands	Temperate Broadleaf & Mixed Forests
Cerris	3351876648	Quercus cerris	L., 1753	TR	PRESERVED_SPECIMEN	38.290001	31.440001	Csb	Central Anatolian steppe and woodlands	Temperate Broadleaf & Mixed Forests
Cerris	3349449800	Quercus cerris	L., 1753	TR	PRESERVED_SPECIMEN	37.869999	32.009998	Csb	Central Anatolian steppe and woodlands	Temperate Broadleaf & Mixed Forests
Cerris	2437629669	Quercus cerris	L., 1753	BG	PRESERVED_SPECIMEN	43.15	25.3	Cfa	Balkan mixed forests	Temperate Broadleaf & Mixed Forests
Cerris	1831526466	Quercus cerris	L., 1753	BG	PRESERVED_SPECIMEN	42.61639	27.22583	Cfa	Balkan mixed forests	Temperate Broadleaf & Mixed Forests
Cerris	1831526456	Quercus cerris	L., 1753	BG	PRESERVED_SPECIMEN	42.96694	27.28972	Cfa	Balkan mixed forests	Temperate Broadleaf & Mixed Forests
Cerris	1831526459	Quercus cerris	L., 1753	BG	PRESERVED_SPECIMEN	42.66972	27.57972	Cfa	Balkan mixed forests	Temperate Broadleaf & Mixed Forests
Cerris	1831526559	Quercus cerris	L., 1753	BG	PRESERVED_SPECIMEN	42.71	27.80889	Cfa	Balkan mixed forests	Temperate Broadleaf & Mixed Forests
Cerris	3072255113	Quercus cerris	L., 1753	GR	PRESERVED_SPECIMEN	40.61639	22.11083	Cfa	Balkan mixed forests	Temperate Broadleaf & Mixed Forests
Cerris	2612554037	Quercus cerris	L., 1753	IT	PRESERVED_SPECIMEN	45.134524	8.384508	Cfa	Po Basin mixed forests	Temperate Broadleaf & Mixed Forests
Cerris	1638421364	Quercus cerris	L., 1753	ME	PRESERVED_SPECIMEN	42.70111	19.37472	Cfa	Dinaric Mountains mixed forests	Temperate Broadleaf & Mixed Forests
Cerris	2438764445	Quercus cerris	L., 1753	RO	PRESERVED_SPECIMEN	44.183333	23.583333	Cfa	Balkan mixed forests	Temperate Broadleaf & Mixed Forests
Cerris	1657211895	Quercus cerris	L., 1753	RO	PRESERVED_SPECIMEN	44	26	Cfa	Balkan mixed forests	Temperate Broadleaf & Mixed Forests
Cerris	3349457324	Quercus cerris	L., 1753	TR	PRESERVED_SPECIMEN	40.970001	30.52	Cfa	Euxine-Colchic broadleaf forests	Temperate Broadleaf & Mixed Forests
Cerris	3349418617	Quercus cerris	L., 1753	TR	PRESERVED_SPECIMEN	41.279999	31.51	Cfa	Euxine-Colchic broadleaf forests	Temperate Broadleaf & Mixed Forests
Cerris	Caudullo et al., 2017	Quercus cerris	L., 1753	AT	Literature	48.1425400672431	16.2523343389012	Cfb	Pannonian mixed forests	Temperate Broadleaf & Mixed Forests
Cerris	1638421634	Quercus cerris	L., 1753	AT	PRESERVED_SPECIMEN	48275	15.70833	Cfb	Western European broadleaf forests	Temperate Broadleaf & Mixed Forests
Cerris	1638421651	Quercus cerris	L., 1753	AT	PRESERVED_SPECIMEN	48375	15.70833	Cfb	Pannonian mixed forests	Temperate Broadleaf & Mixed Forests
Cerris	3011883181	Quercus cerris	L., 1753	AT	PRESERVED_SPECIMEN	48.62	15.83	Cfb	Pannonian mixed forests	Temperate Broadleaf & Mixed Forests
Cerris	1638421230	Quercus cerris	L., 1753	AT	PRESERVED_SPECIMEN	46.93417	15.95111	Cfb	Pannonian mixed forests	Temperate Broadleaf & Mixed Forests
Cerris	1638421603	Quercus cerris	L., 1753	AT	PRESERVED_SPECIMEN	46875	15.95833	Cfb	Pannonian mixed forests	Temperate Broadleaf & Mixed Forests
Cerris	1638421227	Quercus cerris	L., 1753	AT	PRESERVED_SPECIMEN	46.89028	15.97611	Cfb	Pannonian mixed forests	Temperate Broadleaf & Mixed Forests
Cerris	1638421412	Quercus cerris	L., 1753	AT	PRESERVED_SPECIMEN	46.89056	15.97694	Cfb	Pannonian mixed forests	Temperate Broadleaf & Mixed Forests
Cerris	1638421442	Quercus cerris	L., 1753	AT	PRESERVED_SPECIMEN	46.9	15.98333	Cfb	Pannonian mixed forests	Temperate Broadleaf & Mixed Forests
Cerris	1638421213	Quercus cerris	L., 1753	AT	PRESERVED_SPECIMEN	46.91389	15.9925	Cfb	Pannonian mixed forests	Temperate Broadleaf & Mixed Forests
Cerris	2611619631	Quercus cerris	L., 1753	AT	PRESERVED_SPECIMEN	48.20861	16.17667	Cfb	Pannonian mixed forests	Temperate Broadleaf & Mixed Forests
Cerris	2435498127	Quercus cerris	L., 1753	AT	PRESERVED_SPECIMEN	48.2	16.183333	Cfb	Pannonian mixed forests	Temperate Broadleaf & Mixed Forests
Cerris	1638421591	Quercus cerris	L., 1753	AT	PRESERVED_SPECIMEN	47325	16.20806	Cfb	Pannonian mixed forests	Temperate Broadleaf & Mixed Forests
Cerris	1638421426	Quercus cerris	L., 1753	AT	PRESERVED_SPECIMEN	48125	16.20806	Cfb	Pannonian mixed forests	Temperate Broadleaf & Mixed Forests
Cerris	1638421580	Quercus cerris	L., 1753	AT	PRESERVED_SPECIMEN	48175	16.20806	Cfb	Pannonian mixed forests	Temperate Broadleaf & Mixed Forests
Cerris	1638421659	Quercus cerris	L., 1753	AT	PRESERVED_SPECIMEN	48225	16.20806	Cfb	Pannonian mixed forests	Temperate Broadleaf & Mixed Forests
Cerris	1935716532	Quercus cerris	L., 1753	AT	PRESERVED_SPECIMEN	48.17417	16.21861	Cfb	Pannonian mixed forests	Temperate Broadleaf & Mixed Forests
Cerris	1829131470	Quercus cerris	L., 1753	AT	PRESERVED_SPECIMEN	48.020833	16.236111	Cfb	Pannonian mixed forests	Temperate Broadleaf & Mixed Forests
Cerris	296527404	Quercus cerris	L., 1753	AT	PRESERVED_SPECIMEN	48.138667	16.246806	Cfb	Pannonian mixed forests	Temperate Broadleaf & Mixed Forests
Cerris	1638421583	Quercus cerris	L., 1753	AT	PRESERVED_SPECIMEN	48.25	16.25	Cfb	Pannonian mixed forests	Temperate Broadleaf & Mixed Forests
Cerris	3011015203	Quercus cerris	L., 1753	AT	PRESERVED_SPECIMEN	48.32	16.26	Cfb	Pannonian mixed forests	Temperate Broadleaf & Mixed Forests
Cerris	1231064507	Quercus cerris	L., 1753	AT	PRESERVED_SPECIMEN	48.24636	16.26231	Cfb	Pannonian mixed forests	Temperate Broadleaf & Mixed Forests
Cerris	1949284738	Quercus cerris	L., 1753	AT	PRESERVED_SPECIMEN	48.15	16.266666	Cfb	Pannonian mixed forests	Temperate Broadleaf & Mixed Forests
Cerris	1935716525	Quercus cerris	L., 1753	AT	PRESERVED_SPECIMEN	48.24583	16.26667	Cfb	Pannonian mixed forests	Temperate Broadleaf & Mixed Forests
Cerris	1099851328	Quercus cerris	L., 1753	AT	PRESERVED_SPECIMEN	48.0556	16.2721	Cfb	Pannonian mixed forests	Temperate Broadleaf & Mixed Forests
Cerris	1099852903	Quercus cerris	L., 1753	AT	PRESERVED_SPECIMEN	48.2378	16.2861	Cfb	Pannonian mixed forests	Temperate Broadleaf & Mixed Forests
Cerris	1701544764	Quercus cerris	L., 1753	AT	PRESERVED_SPECIMEN	48025	16.29167	Cfb	Pannonian mixed forests	Temperate Broadleaf & Mixed Forests
Cerris	1638421626	Quercus cerris	L., 1753	AT	PRESERVED_SPECIMEN	48225	16.29167	Cfb	Pannonian mixed forests	Temperate Broadleaf & Mixed Forests
Cerris	1099852908	Quercus cerris	L., 1753	AT	PRESERVED_SPECIMEN	48228	16.3	Cfb	Pannonian mixed forests	Temperate Broadleaf & Mixed Forests
Cerris	2611602772	Quercus cerris	L., 1753	AT	PRESERVED_SPECIMEN	48.18139	16.30028	Cfb	Pannonian mixed forests	Temperate Broadleaf & Mixed Forests
Cerris	1099852904	Quercus cerris	L., 1753	AT	PRESERVED_SPECIMEN	48.17831	16.30866	Cfb	Pannonian mixed forests	Temperate Broadleaf & Mixed Forests
Cerris	1099851801	Quercus cerris	L., 1753	AT	PRESERVED_SPECIMEN	48.2906	16.3087	Cfb	Pannonian mixed forests	Temperate Broadleaf & Mixed Forests
Cerris	1949284300	Quercus cerris	L., 1753	AT	PRESERVED_SPECIMEN	48.200001	16.366667	Cfb	Pannonian mixed forests	Temperate Broadleaf & Mixed Forests
Cerris	1231064557	Quercus cerris	L., 1753	AT	PRESERVED_SPECIMEN	48.20161	16.41633	Cfb	Pannonian mixed forests	Temperate Broadleaf & Mixed Forests
Cerris	1099851324	Quercus cerris	L., 1753	AT	PRESERVED_SPECIMEN	48.199444	16.425833	Cfb	Pannonian mixed forests	Temperate Broadleaf & Mixed Forests
Cerris	1638421249	Quercus cerris	L., 1753	AT	PRESERVED_SPECIMEN	47.77222	16.60417	Cfb	Pannonian mixed forests	Temperate Broadleaf & Mixed Forests
Cerris	3046076490	Quercus cerris	L., 1753	AT	PRESERVED_SPECIMEN	47.80385	16.607383	Cfb	Pannonian mixed forests	Temperate Broadleaf & Mixed Forests
Cerris	1099084620	Quercus cerris	L., 1753	AT	PRESERVED_SPECIMEN	47.616665	16.616667	Cfb	Pannonian mixed forests	Temperate Broadleaf & Mixed Forests
Cerris	3012223809	Quercus cerris	L., 1753	AT	PRESERVED_SPECIMEN	47.81	16.64	Cfb	Pannonian mixed forests	Temperate Broadleaf & Mixed Forests
Cerris	3011188551	Quercus cerris	L., 1753	AT	PRESERVED_SPECIMEN	47.82	16.64	Cfb	Pannonian mixed forests	Temperate Broadleaf & Mixed Forests
Cerris	1638421576	Quercus cerris	L., 1753	AT	PRESERVED_SPECIMEN	47975	16.79167	Cfb	Pannonian mixed forests	Temperate Broadleaf & Mixed Forests
Cerris	1638421447	Quercus cerris	L., 1753	AT	PRESERVED_SPECIMEN	48725	16875	Cfb	Pannonian mixed forests	Temperate Broadleaf & Mixed Forests
Cerris	1701544872	Quercus cerris	L., 1753	AT	PRESERVED_SPECIMEN	48.71778	16.87944	Cfb	Pannonian mixed forests	Temperate Broadleaf & Mixed Forests
Cerris	3327455787	Quercus cerris	L., 1753	BA	PRESERVED_SPECIMEN	43.34139	18.43389	Cfb	Dinaric Mountains mixed forests	Temperate Broadleaf & Mixed Forests
Cerris	1949933386	Quercus cerris	L., 1753	BG	PRESERVED_SPECIMEN	43.605556	22.669444	Cfb	Balkan mixed forests	Temperate Broadleaf & Mixed Forests
Cerris	2382464158	Quercus cerris	L., 1753	CZ	PRESERVED_SPECIMEN	49.04528	16.36081	Cfb	Central European mixed forests	Temperate Broadleaf & Mixed Forests
Cerris	3327455814	Quercus cerris	L., 1753	CZ	PRESERVED_SPECIMEN	48.93556	16.62611	Cfb	Pannonian mixed forests	Temperate Broadleaf & Mixed Forests
Cerris	441924919	Quercus cerris	L., 1753	CZ	PRESERVED_SPECIMEN	49.1667	16.6667	Cfb	Pannonian mixed forests	Temperate Broadleaf & Mixed Forests
Cerris	2382596865	Quercus cerris	L., 1753	CZ	PRESERVED_SPECIMEN	49.2225	16675	Cfb	Central European mixed forests	Temperate Broadleaf & Mixed Forests
Cerris	2382523187	Quercus cerris	L., 1753	CZ	PRESERVED_SPECIMEN	48.71389	16.79	Cfb	Pannonian mixed forests	Temperate Broadleaf & Mixed Forests
Cerris	2382559325	Quercus cerris	L., 1753	CZ	PRESERVED_SPECIMEN	48.72139	16.82306	Cfb	Pannonian mixed forests	Temperate Broadleaf & Mixed Forests
Cerris	1638421229	Quercus cerris	L., 1753	HR	PRESERVED_SPECIMEN	45.4875	14.08667	Cfb	Dinaric Mountains mixed forests	Temperate Broadleaf & Mixed Forests
Cerris	1638421231	Quercus cerris	L., 1753	HR	PRESERVED_SPECIMEN	45.46767	14.2685	Cfb	Dinaric Mountains mixed forests	Temperate Broadleaf & Mixed Forests
Cerris	3031247301	Quercus cerris	L., 1753	HR	PRESERVED_SPECIMEN	45.44028	14.35139	Cfb	Dinaric Mountains mixed forests	Temperate Broadleaf & Mixed Forests
Cerris	2821693304	Quercus cerris	L., 1753	HU	PRESERVED_SPECIMEN	47.68361	16.63611	Cfb	Pannonian mixed forests	Temperate Broadleaf & Mixed Forests
Cerris	1831526484	Quercus cerris	L., 1753	HU	PRESERVED_SPECIMEN	46.8475	17.27611	Cfb	Pannonian mixed forests	Temperate Broadleaf & Mixed Forests
Cerris	1935716911	Quercus cerris	L., 1753	HU	PRESERVED_SPECIMEN	46.84528	17.55056	Cfb	Pannonian mixed forests	Temperate Broadleaf & Mixed Forests
Cerris	1935716888	Quercus cerris	L., 1753	HU	PRESERVED_SPECIMEN	46.78019	17.90325	Cfb	Pannonian mixed forests	Temperate Broadleaf & Mixed Forests
Cerris	2845983372	Quercus cerris	L., 1753	HU	PRESERVED_SPECIMEN	47.5	19	Cfb	Pannonian mixed forests	Temperate Broadleaf & Mixed Forests
Cerris	2439087766	Quercus cerris	L., 1753	HU	PRESERVED_SPECIMEN	47.5	19.033333	Cfb	Pannonian mixed forests	Temperate Broadleaf & Mixed Forests
Cerris	1701160576	Quercus cerris	L., 1753	IT	PRESERVED_SPECIMEN	44.200618	10.37752	Cfb	Appenine deciduous montane forests	Temperate Broadleaf & Mixed Forests
Cerris	1701161725	Quercus cerris	L., 1753	IT	PRESERVED_SPECIMEN	44.095448	11.275572	Cfb	Appenine deciduous montane forests	Temperate Broadleaf & Mixed Forests
Cerris	2269048655	Quercus cerris	L., 1753	IT	PRESERVED_SPECIMEN	44.13416	11.29431	Cfb	Appenine deciduous montane forests	Temperate Broadleaf & Mixed Forests
Cerris	2269047717	Quercus cerris	L., 1753	IT	PRESERVED_SPECIMEN	44.150766	11.317978	Cfb	Appenine deciduous montane forests	Temperate Broadleaf & Mixed Forests
Cerris	2807699419	Quercus cerris	L., 1753	IT	PRESERVED_SPECIMEN	44.12139	11.4325	Cfb	Appenine deciduous montane forests	Temperate Broadleaf & Mixed Forests
Cerris	3327359657	Quercus cerris	L., 1753	IT	PRESERVED_SPECIMEN	44.121361	11.432583	Cfb	Appenine deciduous montane forests	Temperate Broadleaf & Mixed Forests
Cerris	1701161789	Quercus cerris	L., 1753	IT	PRESERVED_SPECIMEN	43.907595	11.635213	Cfb	Appenine deciduous montane forests	Temperate Broadleaf & Mixed Forests
Cerris	1701161681	Quercus cerris	L., 1753	IT	PRESERVED_SPECIMEN	43.86074	11.699959	Cfb	Appenine deciduous montane forests	Temperate Broadleaf & Mixed Forests
Cerris	3327339959	Quercus cerris	L., 1753	IT	PRESERVED_SPECIMEN	43.80803	11.786189	Cfb	Appenine deciduous montane forests	Temperate Broadleaf & Mixed Forests
Cerris	1701161722	Quercus cerris	L., 1753	IT	PRESERVED_SPECIMEN	43.81082	11.818005	Cfb	Appenine deciduous montane forests	Temperate Broadleaf & Mixed Forests
Cerris	1701161669	Quercus cerris	L., 1753	IT	PRESERVED_SPECIMEN	43.796371	11.881327	Cfb	Appenine deciduous montane forests	Temperate Broadleaf & Mixed Forests
Cerris	1701161654	Quercus cerris	L., 1753	IT	PRESERVED_SPECIMEN	43.796371	11.881327	Cfb	Appenine deciduous montane forests	Temperate Broadleaf & Mixed Forests
Cerris	1701161611	Quercus cerris	L., 1753	IT	PRESERVED_SPECIMEN	43.796371	11.881327	Cfb	Appenine deciduous montane forests	Temperate Broadleaf & Mixed Forests
Cerris	3327340964	Quercus cerris	L., 1753	IT	PRESERVED_SPECIMEN	43.69964	11.931057	Cfb	Appenine deciduous montane forests	Temperate Broadleaf & Mixed Forests
Cerris	1701161757	Quercus cerris	L., 1753	IT	PRESERVED_SPECIMEN	43.706527	11.932746	Cfb	Appenine deciduous montane forests	Temperate Broadleaf & Mixed Forests
Cerris	2612554312	Quercus cerris	L., 1753	IT	PRESERVED_SPECIMEN	43.126321	12.875097	Cfb	Appenine deciduous montane forests	Temperate Broadleaf & Mixed Forests
Cerris	2612554342	Quercus cerris	L., 1753	IT	PRESERVED_SPECIMEN	42.770971	13.120338	Cfb	Appenine deciduous montane forests	Temperate Broadleaf & Mixed Forests
Cerris	2612554259	Quercus cerris	L., 1753	IT	PRESERVED_SPECIMEN	42.973349	13.121806	Cfb	Appenine deciduous montane forests	Temperate Broadleaf & Mixed Forests
Cerris	2612552830	Quercus cerris	L., 1753	IT	PRESERVED_SPECIMEN	42.924068	13.123607	Cfb	Appenine deciduous montane forests	Temperate Broadleaf & Mixed Forests
Cerris	2612552956	Quercus cerris	L., 1753	IT	PRESERVED_SPECIMEN	42.872918	13.206016	Cfb	Appenine deciduous montane forests	Temperate Broadleaf & Mixed Forests
Cerris	2612552824	Quercus cerris	L., 1753	IT	PRESERVED_SPECIMEN	42.973998	13.206655	Cfb	Appenine deciduous montane forests	Temperate Broadleaf & Mixed Forests
Cerris	2612554344	Quercus cerris	L., 1753	IT	PRESERVED_SPECIMEN	42.723192	13.208614	Cfb	Appenine deciduous montane forests	Temperate Broadleaf & Mixed Forests
Cerris	895188601	Quercus cerris	L., 1753	IT	PRESERVED_SPECIMEN	42.34	13.27	Cfb	Appenine deciduous montane forests	Temperate Broadleaf & Mixed Forests
Cerris	1936616235	Quercus cerris	L., 1753	IT	PRESERVED_SPECIMEN	42.34	13.2717	Cfb	Appenine deciduous montane forests	Temperate Broadleaf & Mixed Forests
Cerris	2612553081	Quercus cerris	L., 1753	IT	PRESERVED_SPECIMEN	42.773349	13.289473	Cfb	Appenine deciduous montane forests	Temperate Broadleaf & Mixed Forests
Cerris	2612552885	Quercus cerris	L., 1753	IT	PRESERVED_SPECIMEN	42.823425	13.292435	Cfb	Appenine deciduous montane forests	Temperate Broadleaf & Mixed Forests
Cerris	3327338946	Quercus cerris	L., 1753	IT	PRESERVED_SPECIMEN	43.790837	11.719567	Cfb	Appenine deciduous montane forests	Temperate Broadleaf & Mixed Forests
Cerris	1671672168	Quercus cerris	L., 1753	IT	PRESERVED_SPECIMEN	44.40202	9.653485	Cfb	Appenine deciduous montane forests	Temperate Broadleaf & Mixed Forests
Cerris	1701161867	Quercus cerris	L., 1753	IT	PRESERVED_SPECIMEN	44.410646	9.882002	Cfb	Appenine deciduous montane forests	Temperate Broadleaf & Mixed Forests
Cerris	1638421338	Quercus cerris	L., 1753	ME	PRESERVED_SPECIMEN	42.90361	18.97	Cfb	Dinaric Mountains mixed forests	Temperate Broadleaf & Mixed Forests
Cerris	1638421257	Quercus cerris	L., 1753	ME	PRESERVED_SPECIMEN	43.15056	19.29556	Cfb	Dinaric Mountains mixed forests	Temperate Broadleaf & Mixed Forests
Cerris	1144758742	Quercus cerris	L., 1753	RO	PRESERVED_SPECIMEN	45.03278	23.37917	Cfb	Balkan mixed forests	Temperate Broadleaf & Mixed Forests
Cerris	2265605275	Quercus cerris	L., 1753	RS	PRESERVED_SPECIMEN	44.63333	20.4	Cfb	Balkan mixed forests	Temperate Broadleaf & Mixed Forests
Cerris	2265605273	Quercus cerris	L., 1753	RS	PRESERVED_SPECIMEN	43.95	19.35833	Cfb	Dinaric Mountains mixed forests	Temperate Broadleaf & Mixed Forests
Cerris	2265605274	Quercus cerris	L., 1753	RS	PRESERVED_SPECIMEN	43.89444	20.21389	Cfb	Balkan mixed forests	Temperate Broadleaf & Mixed Forests
Cerris	2265605272	Quercus cerris	L., 1753	RS	PRESERVED_SPECIMEN	43.89444	20.21389	Cfb	Balkan mixed forests	Temperate Broadleaf & Mixed Forests
Cerris	3031242304	Quercus cerris	L., 1753	SI	PRESERVED_SPECIMEN	45.53333	13.96667	Cfb	Dinaric Mountains mixed forests	Temperate Broadleaf & Mixed Forests
Cerris	3031244303	Quercus cerris	L., 1753	SI	PRESERVED_SPECIMEN	45.53889	14.11194	Cfb	Dinaric Mountains mixed forests	Temperate Broadleaf & Mixed Forests
Cerris	2437231919	Quercus cerris	L., 1753	SK	PRESERVED_SPECIMEN	48.3	18.083333	Cfb	Pannonian mixed forests	Temperate Broadleaf & Mixed Forests
Cerris	2382596958	Quercus cerris	L., 1753	SK	PRESERVED_SPECIMEN	47.82389	18.77056	Cfb	Pannonian mixed forests	Temperate Broadleaf & Mixed Forests
Cerris	3349338949	Quercus cerris	L., 1753	TR	PRESERVED_SPECIMEN	41.150002	31.950001	Cfb	Euxine-Colchic broadleaf forests	Temperate Broadleaf & Mixed Forests
Cerris	1701544815	Quercus cerris	L., 1753	TR	PRESERVED_SPECIMEN	41.73397	34.36106	Cfb	Euxine-Colchic broadleaf forests	Temperate Broadleaf & Mixed Forests
Cerris	1701544788	Quercus cerris	L., 1753	TR	PRESERVED_SPECIMEN	41.67608	34.36973	Cfb	Euxine-Colchic broadleaf forests	Temperate Broadleaf & Mixed Forests
Cerris	731737964	Quercus cerris	L., 1753	TR	PRESERVED_SPECIMEN	41171	36284	Cfb	Euxine-Colchic broadleaf forests	Temperate Broadleaf & Mixed Forests
Cerris	Caudullo et al., 2017	Quercus cerris	L., 1753	TR	Literature	40.8817935087714	39.6295616127701	Cfb	Euxine-Colchic broadleaf forests	Temperate Broadleaf & Mixed Forests
Cerris	Caudullo et al., 2017	Quercus cerris	L., 1753	BG	Literature	45.9754276664369	26.8705669442741	Dfb	Central European mixed forests	Temperate Broadleaf & Mixed Forests
Cerris	3037049574	Quercus cerris	L., 1753	SK	PRESERVED_SPECIMEN	48.36022	18.14263	Dfb	Pannonian mixed forests	Temperate Broadleaf & Mixed Forests
Cerris	3037053596	Quercus cerris	L., 1753	SK	PRESERVED_SPECIMEN	48.57022	18.36833	Dfb	Pannonian mixed forests	Temperate Broadleaf & Mixed Forests
Cerris	1231064357	Quercus cerris	L., 1753	SK	PRESERVED_SPECIMEN	48.64917	21.14556	Dfb	Pannonian mixed forests	Temperate Broadleaf & Mixed Forests
Cerris	1231064457	Quercus cerris	L., 1753	SK	PRESERVED_SPECIMEN	48.40528	18.86917	Dfb	Pannonian mixed forests	Temperate Broadleaf & Mixed Forests
Cerris	1231064572	Quercus cerris	L., 1753	SK	PRESERVED_SPECIMEN	48.40278	18.87667	Dfb	Pannonian mixed forests	Temperate Broadleaf & Mixed Forests
Cerris	1100006915	Quercus cerris	L., 1753	SK	PRESERVED_SPECIMEN	48.583332	19.166666	Dfb	Pannonian mixed forests	Temperate Broadleaf & Mixed Forests
Cerris	3349471337	Quercus cerris	L., 1753	TR	PRESERVED_SPECIMEN	41.880001	27.91	Csa	Euxine-Colchic broadleaf forests	Temperate Broadleaf & Mixed Forests
Cerris	3349447466	Quercus cerris	L., 1753	TR	PRESERVED_SPECIMEN	41.880001	27.91	Csa	Euxine-Colchic broadleaf forests	Temperate Broadleaf & Mixed Forests
Cerris	3349379496	Quercus cerris	L., 1753	TR	PRESERVED_SPECIMEN	41.880001	27.91	Csa	Euxine-Colchic broadleaf forests	Temperate Broadleaf & Mixed Forests
Cerris	3349440600	Quercus cerris	L., 1753	TR	PRESERVED_SPECIMEN	41.59	27.76	Csa	Balkan mixed forests	Temperate Broadleaf & Mixed Forests
Cerris	3351810615	Quercus cerris	L., 1753	TR	PRESERVED_SPECIMEN	37.73	37.419998	Csa	Eastern Anatolian deciduous forests	Temperate Broadleaf & Mixed Forests
Cerris	1831334134	Quercus cerris	L., 1753	TR	PRESERVED_SPECIMEN	38.183333	38.05	Csa	Eastern Anatolian deciduous forests	Temperate Broadleaf & Mixed Forests
Cerris	1831334130	Quercus cerris	L., 1753	TR	PRESERVED_SPECIMEN	38.183333	38.05	Csa	Eastern Anatolian deciduous forests	Temperate Broadleaf & Mixed Forests
Cerris	1831334077	Quercus cerris	L., 1753	TR	PRESERVED_SPECIMEN	38.183333	38.05	Csa	Eastern Anatolian deciduous forests	Temperate Broadleaf & Mixed Forests
Cerris	3351810616	Quercus cerris	L., 1753	TR	PRESERVED_SPECIMEN	38.220001	31.290001	Csb	Central Anatolian steppe and woodlands	Temperate Broadleaf & Mixed Forests
Cerris	3351785990	Quercus cerris	L., 1753	TR	PRESERVED_SPECIMEN	38.220001	31.290001	Csb	Central Anatolian steppe and woodlands	Temperate Broadleaf & Mixed Forests
Cerris	3349389843	Quercus cerris	L., 1753	TR	PRESERVED_SPECIMEN	38.18	31.92	Csb	Central Anatolian steppe and woodlands	Temperate Broadleaf & Mixed Forests
Cerris	3351842789	Quercus cerris	L., 1753	TR	PRESERVED_SPECIMEN	38.290001	31.440001	Csb	Central Anatolian steppe and woodlands	Temperate Broadleaf & Mixed Forests
Cerris	1831526458	Quercus cerris	L., 1753	BG	PRESERVED_SPECIMEN	42.66972	27.57972	Cfa	Balkan mixed forests	Temperate Broadleaf & Mixed Forests
Cerris	1638421636	Quercus cerris	L., 1753	AT	PRESERVED_SPECIMEN	48375	15.70833	Cfb	Pannonian mixed forests	Temperate Broadleaf & Mixed Forests
Cerris	1638421623	Quercus cerris	L., 1753	AT	PRESERVED_SPECIMEN	48375	15.70833	Cfb	Pannonian mixed forests	Temperate Broadleaf & Mixed Forests
Cerris	1638421619	Quercus cerris	L., 1753	AT	PRESERVED_SPECIMEN	48375	15.70833	Cfb	Pannonian mixed forests	Temperate Broadleaf & Mixed Forests
Cerris	3011325792	Quercus cerris	L., 1753	AT	PRESERVED_SPECIMEN	48.62	15.83	Cfb	Pannonian mixed forests	Temperate Broadleaf & Mixed Forests
Cerris	1638421574	Quercus cerris	L., 1753	AT	PRESERVED_SPECIMEN	46875	15.95833	Cfb	Pannonian mixed forests	Temperate Broadleaf & Mixed Forests
Cerris	1638421565	Quercus cerris	L., 1753	AT	PRESERVED_SPECIMEN	46875	15.95833	Cfb	Pannonian mixed forests	Temperate Broadleaf & Mixed Forests
Cerris	1638421561	Quercus cerris	L., 1753	AT	PRESERVED_SPECIMEN	46875	15.95833	Cfb	Pannonian mixed forests	Temperate Broadleaf & Mixed Forests
Cerris	1638421510	Quercus cerris	L., 1753	AT	PRESERVED_SPECIMEN	46875	15.95833	Cfb	Pannonian mixed forests	Temperate Broadleaf & Mixed Forests
Cerris	1638421422	Quercus cerris	L., 1753	AT	PRESERVED_SPECIMEN	46875	15.95833	Cfb	Pannonian mixed forests	Temperate Broadleaf & Mixed Forests
Cerris	296527403	Quercus cerris	L., 1753	AT	PRESERVED_SPECIMEN	48.138667	16.246806	Cfb	Pannonian mixed forests	Temperate Broadleaf & Mixed Forests
Cerris	1099852187	Quercus cerris	L., 1753	AT	PRESERVED_SPECIMEN	48.2378	16.2861	Cfb	Pannonian mixed forests	Temperate Broadleaf & Mixed Forests
Cerris	1099851881	Quercus cerris	L., 1753	AT	PRESERVED_SPECIMEN	48.2378	16.2861	Cfb	Pannonian mixed forests	Temperate Broadleaf & Mixed Forests
Cerris	1638421615	Quercus cerris	L., 1753	AT	PRESERVED_SPECIMEN	48225	16.29167	Cfb	Pannonian mixed forests	Temperate Broadleaf & Mixed Forests
Cerris	1638421584	Quercus cerris	L., 1753	AT	PRESERVED_SPECIMEN	48225	16.29167	Cfb	Pannonian mixed forests	Temperate Broadleaf & Mixed Forests
Cerris	1638421581	Quercus cerris	L., 1753	AT	PRESERVED_SPECIMEN	48225	16.29167	Cfb	Pannonian mixed forests	Temperate Broadleaf & Mixed Forests
Cerris	1638421559	Quercus cerris	L., 1753	AT	PRESERVED_SPECIMEN	48225	16.29167	Cfb	Pannonian mixed forests	Temperate Broadleaf & Mixed Forests
Cerris	1638421542	Quercus cerris	L., 1753	AT	PRESERVED_SPECIMEN	48225	16.29167	Cfb	Pannonian mixed forests	Temperate Broadleaf & Mixed Forests
Cerris	2547775111	Quercus cerris	L., 1753	AT	PRESERVED_SPECIMEN	48.18139	16.30028	Cfb	Pannonian mixed forests	Temperate Broadleaf & Mixed Forests
Cerris	1099851808	Quercus cerris	L., 1753	AT	PRESERVED_SPECIMEN	48.17831	16.30866	Cfb	Pannonian mixed forests	Temperate Broadleaf & Mixed Forests
Cerris	1099851332	Quercus cerris	L., 1753	AT	PRESERVED_SPECIMEN	48.2906	16.3087	Cfb	Pannonian mixed forests	Temperate Broadleaf & Mixed Forests
Cerris	2439024628	Quercus cerris	L., 1753	AT	PRESERVED_SPECIMEN	48.216667	16.366667	Cfb	Pannonian mixed forests	Temperate Broadleaf & Mixed Forests
Cerris	2434829246	Quercus cerris	L., 1753	AT	PRESERVED_SPECIMEN	48.216667	16.366667	Cfb	Pannonian mixed forests	Temperate Broadleaf & Mixed Forests
Cerris	1099084231	Quercus cerris	L., 1753	AT	PRESERVED_SPECIMEN	47.616665	16.616667	Cfb	Pannonian mixed forests	Temperate Broadleaf & Mixed Forests
Cerris	441924467	Quercus cerris	L., 1753	CZ	PRESERVED_SPECIMEN	49.1667	16.6667	Cfb	Pannonian mixed forests	Temperate Broadleaf & Mixed Forests
Cerris	441924319	Quercus cerris	L., 1753	CZ	PRESERVED_SPECIMEN	49.1667	16.6667	Cfb	Pannonian mixed forests	Temperate Broadleaf & Mixed Forests
Cerris	441924142	Quercus cerris	L., 1753	CZ	PRESERVED_SPECIMEN	49.1667	16.6667	Cfb	Pannonian mixed forests	Temperate Broadleaf & Mixed Forests
Cerris	441923887	Quercus cerris	L., 1753	CZ	PRESERVED_SPECIMEN	49.1667	16.6667	Cfb	Pannonian mixed forests	Temperate Broadleaf & Mixed Forests
Cerris	1701160515	Quercus cerris	L., 1753	IT	PRESERVED_SPECIMEN	44.200618	10.37752	Cfb	Appenine deciduous montane forests	Temperate Broadleaf & Mixed Forests
Cerris	2269045829	Quercus cerris	L., 1753	IT	PRESERVED_SPECIMEN	44.13416	11.29431	Cfb	Appenine deciduous montane forests	Temperate Broadleaf & Mixed Forests
Cerris	2269047290	Quercus cerris	L., 1753	IT	PRESERVED_SPECIMEN	44.150766	11.317978	Cfb	Appenine deciduous montane forests	Temperate Broadleaf & Mixed Forests
Cerris	1701161679	Quercus cerris	L., 1753	IT	PRESERVED_SPECIMEN	43.706527	11.932746	Cfb	Appenine deciduous montane forests	Temperate Broadleaf & Mixed Forests
Cerris	2612554300	Quercus cerris	L., 1753	IT	PRESERVED_SPECIMEN	43.126321	12.875097	Cfb	Appenine deciduous montane forests	Temperate Broadleaf & Mixed Forests
Cerris	2612554339	Quercus cerris	L., 1753	IT	PRESERVED_SPECIMEN	42.770971	13.120338	Cfb	Appenine deciduous montane forests	Temperate Broadleaf & Mixed Forests
Cerris	2612553044	Quercus cerris	L., 1753	IT	PRESERVED_SPECIMEN	42.770971	13.120338	Cfb	Appenine deciduous montane forests	Temperate Broadleaf & Mixed Forests
Cerris	2612553040	Quercus cerris	L., 1753	IT	PRESERVED_SPECIMEN	42.770971	13.120338	Cfb	Appenine deciduous montane forests	Temperate Broadleaf & Mixed Forests
Cerris	2612554255	Quercus cerris	L., 1753	IT	PRESERVED_SPECIMEN	42.973349	13.121806	Cfb	Appenine deciduous montane forests	Temperate Broadleaf & Mixed Forests
Cerris	2612552827	Quercus cerris	L., 1753	IT	PRESERVED_SPECIMEN	42.924068	13.123607	Cfb	Appenine deciduous montane forests	Temperate Broadleaf & Mixed Forests
Cerris	2612552954	Quercus cerris	L., 1753	IT	PRESERVED_SPECIMEN	42.872918	13.206016	Cfb	Appenine deciduous montane forests	Temperate Broadleaf & Mixed Forests
Cerris	2612552818	Quercus cerris	L., 1753	IT	PRESERVED_SPECIMEN	42.973998	13.206655	Cfb	Appenine deciduous montane forests	Temperate Broadleaf & Mixed Forests
Cerris	2612552964	Quercus cerris	L., 1753	IT	PRESERVED_SPECIMEN	42.723192	13.208614	Cfb	Appenine deciduous montane forests	Temperate Broadleaf & Mixed Forests
Cerris	2612552888	Quercus cerris	L., 1753	IT	PRESERVED_SPECIMEN	42.723192	13.208614	Cfb	Appenine deciduous montane forests	Temperate Broadleaf & Mixed Forests
Cerris	2612552871	Quercus cerris	L., 1753	IT	PRESERVED_SPECIMEN	42.723192	13.208614	Cfb	Appenine deciduous montane forests	Temperate Broadleaf & Mixed Forests
Cerris	2612553056	Quercus cerris	L., 1753	IT	PRESERVED_SPECIMEN	42.773349	13.289473	Cfb	Appenine deciduous montane forests	Temperate Broadleaf & Mixed Forests
Cerris	2612553034	Quercus cerris	L., 1753	IT	PRESERVED_SPECIMEN	42.773349	13.289473	Cfb	Appenine deciduous montane forests	Temperate Broadleaf & Mixed Forests
Cerris	2612552950	Quercus cerris	L., 1753	IT	PRESERVED_SPECIMEN	42.773349	13.289473	Cfb	Appenine deciduous montane forests	Temperate Broadleaf & Mixed Forests
Cerris	2612552947	Quercus cerris	L., 1753	IT	PRESERVED_SPECIMEN	42.773349	13.289473	Cfb	Appenine deciduous montane forests	Temperate Broadleaf & Mixed Forests
Cerris	2612552877	Quercus cerris	L., 1753	IT	PRESERVED_SPECIMEN	42.823425	13.292435	Cfb	Appenine deciduous montane forests	Temperate Broadleaf & Mixed Forests
Cerris	1231064366	Quercus cerris	L., 1753	SK	PRESERVED_SPECIMEN	48.40278	18.87667	Dfb	Pannonian mixed forests	Temperate Broadleaf & Mixed Forests
Cerris	730977773	Quercus cerris	L., 1753	IR	PRESERVED_SPECIMEN	36.4195	54.96499	BSk	Elburz Range forest steppe	Temperate Conifer Forests
Cerris	730977389	Quercus cerris	L., 1753	TR	PRESERVED_SPECIMEN	40712	35976	Csa	Northern Anatolian conifer and deciduous forests	Temperate Conifer Forests
Cerris	730977793	Quercus cerris	L., 1753	TR	PRESERVED_SPECIMEN	40.7118	35.9781	Csa	Northern Anatolian conifer and deciduous forests	Temperate Conifer Forests
Cerris	730977792	Quercus cerris	L., 1753	TR	PRESERVED_SPECIMEN	40.7119	35.9785	Csa	Northern Anatolian conifer and deciduous forests	Temperate Conifer Forests
Cerris	3349300682	Quercus cerris	L., 1753	TR	PRESERVED_SPECIMEN	39.939999	31.139999	Csb	Northern Anatolian conifer and deciduous forests	Temperate Conifer Forests
Cerris	3349448838	Quercus cerris	L., 1753	TR	PRESERVED_SPECIMEN	40.400002	32.939999	Csb	Northern Anatolian conifer and deciduous forests	Temperate Conifer Forests
Cerris	2611619646	Quercus cerris	L., 1753	AT	PRESERVED_SPECIMEN	48.08056	16.10944	Cfb	Alps conifer and mixed forests	Temperate Conifer Forests
Cerris	1099851516	Quercus cerris	L., 1753	AT	PRESERVED_SPECIMEN	48.021667	16.165278	Cfb	Alps conifer and mixed forests	Temperate Conifer Forests
Cerris	2876955964	Quercus cerris	L., 1753	CH	PRESERVED_SPECIMEN	45.97471	8.89015	Cfb	Alps conifer and mixed forests	Temperate Conifer Forests
Cerris	2877013906	Quercus cerris	L., 1753	CH	PRESERVED_SPECIMEN	46.01968	8.89135	Cfb	Alps conifer and mixed forests	Temperate Conifer Forests
Cerris	2879941311	Quercus cerris	L., 1753	CH	PRESERVED_SPECIMEN	46.03258	8.9369	Cfb	Alps conifer and mixed forests	Temperate Conifer Forests
Cerris	2879715892	Quercus cerris	L., 1753	CH	PRESERVED_SPECIMEN	45.88392	8.95216	Cfb	Alps conifer and mixed forests	Temperate Conifer Forests
Cerris	1988062809	Quercus cerris	L., 1753	CH	PRESERVED_SPECIMEN	46.003611	8.953333	Cfb	Alps conifer and mixed forests	Temperate Conifer Forests
Cerris	2973967917	Quercus cerris	L., 1753	CH	PRESERVED_SPECIMEN	45.97386	8.95465	Cfb	Alps conifer and mixed forests	Temperate Conifer Forests
Cerris	2880172284	Quercus cerris	L., 1753	CH	PRESERVED_SPECIMEN	46.01883	8.95589	Cfb	Alps conifer and mixed forests	Temperate Conifer Forests
Cerris	1989606843	Quercus cerris	L., 1753	CH	PRESERVED_SPECIMEN	45.936111	8.983611	Cfb	Alps conifer and mixed forests	Temperate Conifer Forests
Cerris	2974060578	Quercus cerris	L., 1753	CH	PRESERVED_SPECIMEN	45.88303	9.01655	Cfb	Alps conifer and mixed forests	Temperate Conifer Forests
Cerris	2877235914	Quercus cerris	L., 1753	CH	PRESERVED_SPECIMEN	45.88303	9.01655	Cfb	Alps conifer and mixed forests	Temperate Conifer Forests
Cerris	2877195899	Quercus cerris	L., 1753	CH	PRESERVED_SPECIMEN	45.88303	9.01655	Cfb	Alps conifer and mixed forests	Temperate Conifer Forests
Cerris	2876994973	Quercus cerris	L., 1753	CH	PRESERVED_SPECIMEN	45.88303	9.01655	Cfb	Alps conifer and mixed forests	Temperate Conifer Forests
Cerris	2973979032	Quercus cerris	L., 1753	CH	PRESERVED_SPECIMEN	46.01794	9.02044	Cfb	Alps conifer and mixed forests	Temperate Conifer Forests
Cerris	3351881621	Quercus cerris	L., 1753	TR	PRESERVED_SPECIMEN	41.759998	33.700001	Cfb	Northern Anatolian conifer and deciduous forests	Temperate Conifer Forests
Cerris	3351857761	Quercus cerris	L., 1753	TR	PRESERVED_SPECIMEN	41.759998	33.700001	Cfb	Northern Anatolian conifer and deciduous forests	Temperate Conifer Forests
Cerris	730977807	Quercus cerris	L., 1753	TR	PRESERVED_SPECIMEN	41619	33719	Cfb	Northern Anatolian conifer and deciduous forests	Temperate Conifer Forests
Cerris	731729806	Quercus cerris	L., 1753	TR	PRESERVED_SPECIMEN	41.62	33719	Cfb	Northern Anatolian conifer and deciduous forests	Temperate Conifer Forests
Cerris	730977806	Quercus cerris	L., 1753	TR	PRESERVED_SPECIMEN	41.61933	33.71914	Cfb	Northern Anatolian conifer and deciduous forests	Temperate Conifer Forests
Cerris	3351888822	Quercus cerris	L., 1753	TR	PRESERVED_SPECIMEN	41.529999	33.759998	Cfb	Northern Anatolian conifer and deciduous forests	Temperate Conifer Forests
Cerris	3351872589	Quercus cerris	L., 1753	TR	PRESERVED_SPECIMEN	41.529999	33.759998	Cfb	Northern Anatolian conifer and deciduous forests	Temperate Conifer Forests
Cerris	730977800	Quercus cerris	L., 1753	TR	PRESERVED_SPECIMEN	41.37654	33.77701	Cfb	Northern Anatolian conifer and deciduous forests	Temperate Conifer Forests
Cerris	Caudullo et al., 2017	Quercus cerris	L., 1753	HU	Literature	48.6492489024862	20.6633924727415	Dfb	Carpathian montane forests	Temperate Conifer Forests
Cerris	3046077886	Quercus cerris	L., 1753	RO	PRESERVED_SPECIMEN	47.942717	23.982667	Dfb	Carpathian montane forests	Temperate Conifer Forests
Cerris	3046142889	Quercus cerris	L., 1753	RO	PRESERVED_SPECIMEN	47.883683	24.03615	Dfb	Carpathian montane forests	Temperate Conifer Forests
Cerris	Caudullo et al., 2017	Quercus cerris	L., 1753	SL	Literature	49.0104975314148	22.0115944619552	Dfb	Carpathian montane forests	Temperate Conifer Forests
Cerris	3349398592	Quercus cerris	L., 1753	TR	PRESERVED_SPECIMEN	40.400002	32.939999	Csb	Northern Anatolian conifer and deciduous forests	Temperate Conifer Forests
Cerris	2879707882	Quercus cerris	L., 1753	CH	PRESERVED_SPECIMEN	45.88392	8.95216	Cfb	Alps conifer and mixed forests	Temperate Conifer Forests
Cerris	1988062671	Quercus cerris	L., 1753	CH	PRESERVED_SPECIMEN	46.003611	8.953333	Cfb	Alps conifer and mixed forests	Temperate Conifer Forests
Cerris	3046075907	Quercus cerris	L., 1753	RO	PRESERVED_SPECIMEN	47.942717	23.982667	Dfb	Carpathian montane forests	Temperate Conifer Forests
Cerris	3046073880	Quercus cerris	L., 1753	RO	PRESERVED_SPECIMEN	47.942717	23.982667	Dfb	Carpathian montane forests	Temperate Conifer Forests
Cerris	3046072904	Quercus cerris	L., 1753	RO	PRESERVED_SPECIMEN	47.942717	23.982667	Dfb	Carpathian montane forests	Temperate Conifer Forests
Cerris	3046071875	Quercus cerris	L., 1753	RO	PRESERVED_SPECIMEN	47.942717	23.982667	Dfb	Carpathian montane forests	Temperate Conifer Forests
Cerris	3046069891	Quercus cerris	L., 1753	RO	PRESERVED_SPECIMEN	47.942717	23.982667	Dfb	Carpathian montane forests	Temperate Conifer Forests
Cerris	3046068901	Quercus cerris	L., 1753	RO	PRESERVED_SPECIMEN	47.942717	23.982667	Dfb	Carpathian montane forests	Temperate Conifer Forests
Cerris	3046141888	Quercus cerris	L., 1753	RO	PRESERVED_SPECIMEN	47.883683	24.03615	Dfb	Carpathian montane forests	Temperate Conifer Forests
Cerris	3046140892	Quercus cerris	L., 1753	RO	PRESERVED_SPECIMEN	47.883683	24.03615	Dfb	Carpathian montane forests	Temperate Conifer Forests
Cerris	3046139884	Quercus cerris	L., 1753	RO	PRESERVED_SPECIMEN	47.883683	24.03615	Dfb	Carpathian montane forests	Temperate Conifer Forests
Cerris	3046138881	Quercus cerris	L., 1753	RO	PRESERVED_SPECIMEN	47.883683	24.03615	Dfb	Carpathian montane forests	Temperate Conifer Forests
Cerris	Caudullo et al., 2017	Quercus cerris	L., 1753	BG	Literature	44.8763155128208	27.1674648334984	Cfa	Pontic steppe	Temperate Grasslands, Savannas & Shrublands
Cerris	1587000086	Quercus cerris	L., 1753	GR	PRESERVED_SPECIMEN	39.55	20.316667	Csa	Illyrian deciduous forests	Mediterranean Forests, Woodlands & Scrublands
Cerris	3072255123	Quercus cerris	L., 1753	GR	PRESERVED_SPECIMEN	40.08028	20.61306	Csa	Illyrian deciduous forests	Mediterranean Forests, Woodlands & Scrublands
Cerris	3072238640	Quercus cerris	L., 1753	GR	PRESERVED_SPECIMEN	39.15139	20.63806	Csa	Aegean and Western Turkey sclerophyllous and mixed forests	Mediterranean Forests, Woodlands & Scrublands
Cerris	3072238639	Quercus cerris	L., 1753	GR	PRESERVED_SPECIMEN	39.19556	20.64583	Csa	Aegean and Western Turkey sclerophyllous and mixed forests	Mediterranean Forests, Woodlands & Scrublands
Cerris	3072238644	Quercus cerris	L., 1753	GR	PRESERVED_SPECIMEN	39.130829	20.67333	Csa	Aegean and Western Turkey sclerophyllous and mixed forests	Mediterranean Forests, Woodlands & Scrublands
Cerris	3072255058	Quercus cerris	L., 1753	GR	PRESERVED_SPECIMEN	39.806671	20.691389	Csa	Illyrian deciduous forests	Mediterranean Forests, Woodlands & Scrublands
Cerris	3072238645	Quercus cerris	L., 1753	GR	PRESERVED_SPECIMEN	39.17944	20.73056	Csa	Aegean and Western Turkey sclerophyllous and mixed forests	Mediterranean Forests, Woodlands & Scrublands
Cerris	3072238480	Quercus cerris	L., 1753	GR	PRESERVED_SPECIMEN	39.17944	20.73056	Csa	Aegean and Western Turkey sclerophyllous and mixed forests	Mediterranean Forests, Woodlands & Scrublands
Cerris	3072255129	Quercus cerris	L., 1753	GR	PRESERVED_SPECIMEN	40.104439	20.737499	Csa	Pindus Mountains mixed forests	Mediterranean Forests, Woodlands & Scrublands
Cerris	1936681312	Quercus cerris	L., 1753	GR	PRESERVED_SPECIMEN	39.9825	21.3731	Csa	Pindus Mountains mixed forests	Mediterranean Forests, Woodlands & Scrublands
Cerris	3072255121	Quercus cerris	L., 1753	GR	PRESERVED_SPECIMEN	40.139439	21.46472	Csa	Pindus Mountains mixed forests	Mediterranean Forests, Woodlands & Scrublands
Cerris	1586999718	Quercus cerris	L., 1753	GR	PRESERVED_SPECIMEN	39.75	21.5	Csa	Pindus Mountains mixed forests	Mediterranean Forests, Woodlands & Scrublands
Cerris	1587000113	Quercus cerris	L., 1753	GR	PRESERVED_SPECIMEN	39.733333	21.55	Csa	Aegean and Western Turkey sclerophyllous and mixed forests	Mediterranean Forests, Woodlands & Scrublands
Cerris	1212175870	Quercus cerris	L., 1753	GR	PRESERVED_SPECIMEN	38.995831	21.56583	Csa	Pindus Mountains mixed forests	Mediterranean Forests, Woodlands & Scrublands
Cerris	730977801	Quercus cerris	L., 1753	GR	PRESERVED_SPECIMEN	39.70161	21.60255	Csa	Aegean and Western Turkey sclerophyllous and mixed forests	Mediterranean Forests, Woodlands & Scrublands
Cerris	1212175769	Quercus cerris	L., 1753	GR	PRESERVED_SPECIMEN	38.909721	21605	Csa	Pindus Mountains mixed forests	Mediterranean Forests, Woodlands & Scrublands
Cerris	3072238462	Quercus cerris	L., 1753	GR	PRESERVED_SPECIMEN	39.40028	21.62306	Csa	Pindus Mountains mixed forests	Mediterranean Forests, Woodlands & Scrublands
Cerris	730977798	Quercus cerris	L., 1753	GR	PRESERVED_SPECIMEN	39.70702	21.62794	Csa	Aegean and Western Turkey sclerophyllous and mixed forests	Mediterranean Forests, Woodlands & Scrublands
Cerris	3072238482	Quercus cerris	L., 1753	GR	PRESERVED_SPECIMEN	39.409721	21.65361	Csa	Aegean and Western Turkey sclerophyllous and mixed forests	Mediterranean Forests, Woodlands & Scrublands
Cerris	1212175830	Quercus cerris	L., 1753	GR	PRESERVED_SPECIMEN	38.623611	21.661671	Csa	Pindus Mountains mixed forests	Mediterranean Forests, Woodlands & Scrublands
Cerris	1212175812	Quercus cerris	L., 1753	GR	PRESERVED_SPECIMEN	38.48806	21.684999	Csa	Aegean and Western Turkey sclerophyllous and mixed forests	Mediterranean Forests, Woodlands & Scrublands
Cerris	1212175877	Quercus cerris	L., 1753	GR	PRESERVED_SPECIMEN	38.510559	21.690559	Csa	Aegean and Western Turkey sclerophyllous and mixed forests	Mediterranean Forests, Woodlands & Scrublands
Cerris	1212175881	Quercus cerris	L., 1753	GR	PRESERVED_SPECIMEN	38.523609	21.71361	Csa	Aegean and Western Turkey sclerophyllous and mixed forests	Mediterranean Forests, Woodlands & Scrublands
Cerris	1212175866	Quercus cerris	L., 1753	GR	PRESERVED_SPECIMEN	38.574718	21.80472	Csa	Aegean and Western Turkey sclerophyllous and mixed forests	Mediterranean Forests, Woodlands & Scrublands
Cerris	1212175875	Quercus cerris	L., 1753	GR	PRESERVED_SPECIMEN	38.481392	21.990561	Csa	Aegean and Western Turkey sclerophyllous and mixed forests	Mediterranean Forests, Woodlands & Scrublands
Cerris	Caudullo et al., 2017	Quercus cerris	L., 1753	GR	Literature	38.7874783182934	23.4861533198383	Csa	Aegean and Western Turkey sclerophyllous and mixed forests	Mediterranean Forests, Woodlands & Scrublands
Cerris	Caudullo et al., 2017	Quercus cerris	L., 1753	GR	Literature	38.4511253006739	23.8098133448067	Csa	Aegean and Western Turkey sclerophyllous and mixed forests	Mediterranean Forests, Woodlands & Scrublands
Cerris	Caudullo et al., 2017	Quercus cerris	L., 1753	GR	Literature	40.6877050710536	24.6648037349018	Csa	Aegean and Western Turkey sclerophyllous and mixed forests	Mediterranean Forests, Woodlands & Scrublands
Cerris	Caudullo et al., 2017	Quercus cerris	L., 1753	GR	Literature	40.2738451799457	24.2306444076036	Csa	Aegean and Western Turkey sclerophyllous and mixed forests	Mediterranean Forests, Woodlands & Scrublands
Cerris	Caudullo et al., 2017	Quercus cerris	L., 1753	GR	Literature	40.079981866131	23.9256051864637	Csa	Aegean and Western Turkey sclerophyllous and mixed forests	Mediterranean Forests, Woodlands & Scrublands
Cerris	3072255126	Quercus cerris	L., 1753	GR	PRESERVED_SPECIMEN	40.109718	20.771391	Csa	Pindus Mountains mixed forests	Mediterranean Forests, Woodlands & Scrublands
Cerris	1587000091	Quercus cerris	L., 1753	GR	PRESERVED_SPECIMEN	40.133333	20.783333	Csa	Pindus Mountains mixed forests	Mediterranean Forests, Woodlands & Scrublands
Cerris	3072255128	Quercus cerris	L., 1753	GR	PRESERVED_SPECIMEN	40.132221	20.783609	Csa	Pindus Mountains mixed forests	Mediterranean Forests, Woodlands & Scrublands
Cerris	3072255117	Quercus cerris	L., 1753	GR	PRESERVED_SPECIMEN	39.978889	21.29833	Csa	Pindus Mountains mixed forests	Mediterranean Forests, Woodlands & Scrublands
Cerris	1212175773	Quercus cerris	L., 1753	GR	PRESERVED_SPECIMEN	38.74361	21.65056	Csa	Pindus Mountains mixed forests	Mediterranean Forests, Woodlands & Scrublands
Cerris	1212175811	Quercus cerris	L., 1753	GR	PRESERVED_SPECIMEN	38.604439	21.88472	Csa	Pindus Mountains mixed forests	Mediterranean Forests, Woodlands & Scrublands
Cerris	Caudullo et al., 2017	Quercus cerris	L., 1753	GR	Literature	35.3056770836923	23.9830226202928	Csa	Crete Mediterranean forests	Mediterranean Forests, Woodlands & Scrublands
Cerris	1701160588	Quercus cerris	L., 1753	IT	PRESERVED_SPECIMEN	43.992685	10.174198	Csa	Italian sclerophyllous and semi-deciduous forests	Mediterranean Forests, Woodlands & Scrublands
Cerris	1701160559	Quercus cerris	L., 1753	IT	PRESERVED_SPECIMEN	43.94487	10.184189	Csa	Italian sclerophyllous and semi-deciduous forests	Mediterranean Forests, Woodlands & Scrublands
Cerris	1701160523	Quercus cerris	L., 1753	IT	PRESERVED_SPECIMEN	43.537226	10.412572	Csa	Italian sclerophyllous and semi-deciduous forests	Mediterranean Forests, Woodlands & Scrublands
Cerris	1701161716	Quercus cerris	L., 1753	IT	PRESERVED_SPECIMEN	43.431197	10.428853	Csa	Italian sclerophyllous and semi-deciduous forests	Mediterranean Forests, Woodlands & Scrublands
Cerris	1701160607	Quercus cerris	L., 1753	IT	PRESERVED_SPECIMEN	43.586714	10.481141	Csa	Italian sclerophyllous and semi-deciduous forests	Mediterranean Forests, Woodlands & Scrublands
Cerris	1701161764	Quercus cerris	L., 1753	IT	PRESERVED_SPECIMEN	43.09793	10.539952	Csa	Italian sclerophyllous and semi-deciduous forests	Mediterranean Forests, Woodlands & Scrublands
Cerris	1701161795	Quercus cerris	L., 1753	IT	PRESERVED_SPECIMEN	43.412098	10.579323	Csa	Italian sclerophyllous and semi-deciduous forests	Mediterranean Forests, Woodlands & Scrublands
Cerris	1701161822	Quercus cerris	L., 1753	IT	PRESERVED_SPECIMEN	43.418509	10.590327	Csa	Italian sclerophyllous and semi-deciduous forests	Mediterranean Forests, Woodlands & Scrublands
Cerris	1701160495	Quercus cerris	L., 1753	IT	PRESERVED_SPECIMEN	43.44117	10.593728	Csa	Italian sclerophyllous and semi-deciduous forests	Mediterranean Forests, Woodlands & Scrublands
Cerris	1701161193	Quercus cerris	L., 1753	IT	PRESERVED_SPECIMEN	43.387815	10.596393	Csa	Italian sclerophyllous and semi-deciduous forests	Mediterranean Forests, Woodlands & Scrublands
Cerris	1701160602	Quercus cerris	L., 1753	IT	PRESERVED_SPECIMEN	43.364099	10.601573	Csa	Italian sclerophyllous and semi-deciduous forests	Mediterranean Forests, Woodlands & Scrublands
Cerris	1701161248	Quercus cerris	L., 1753	IT	PRESERVED_SPECIMEN	43.441587	10.607408	Csa	Italian sclerophyllous and semi-deciduous forests	Mediterranean Forests, Woodlands & Scrublands
Cerris	1701161291	Quercus cerris	L., 1753	IT	PRESERVED_SPECIMEN	43.41774	10.608358	Csa	Italian sclerophyllous and semi-deciduous forests	Mediterranean Forests, Woodlands & Scrublands
Cerris	2573275473	Quercus cerris	L., 1753	IT	PRESERVED_SPECIMEN	43.08778	10.62444	Csa	Italian sclerophyllous and semi-deciduous forests	Mediterranean Forests, Woodlands & Scrublands
Cerris	1701161173	Quercus cerris	L., 1753	IT	PRESERVED_SPECIMEN	43.38666	10.629105	Csa	Italian sclerophyllous and semi-deciduous forests	Mediterranean Forests, Woodlands & Scrublands
Cerris	1701161754	Quercus cerris	L., 1753	IT	PRESERVED_SPECIMEN	43.713493	10.666439	Csa	Italian sclerophyllous and semi-deciduous forests	Mediterranean Forests, Woodlands & Scrublands
Cerris	1701161705	Quercus cerris	L., 1753	IT	PRESERVED_SPECIMEN	43.711878	10.669549	Csa	Italian sclerophyllous and semi-deciduous forests	Mediterranean Forests, Woodlands & Scrublands
Cerris	1701161790	Quercus cerris	L., 1753	IT	PRESERVED_SPECIMEN	43.694394	10.671188	Csa	Italian sclerophyllous and semi-deciduous forests	Mediterranean Forests, Woodlands & Scrublands
Cerris	1701161694	Quercus cerris	L., 1753	IT	PRESERVED_SPECIMEN	43.791052	10.704979	Csa	Italian sclerophyllous and semi-deciduous forests	Mediterranean Forests, Woodlands & Scrublands
Cerris	1701161815	Quercus cerris	L., 1753	IT	PRESERVED_SPECIMEN	43.655849	10.709406	Csa	Italian sclerophyllous and semi-deciduous forests	Mediterranean Forests, Woodlands & Scrublands
Cerris	1701161799	Quercus cerris	L., 1753	IT	PRESERVED_SPECIMEN	43.788372	10.712142	Csa	Italian sclerophyllous and semi-deciduous forests	Mediterranean Forests, Woodlands & Scrublands
Cerris	1701161811	Quercus cerris	L., 1753	IT	PRESERVED_SPECIMEN	43.662445	10.712481	Csa	Italian sclerophyllous and semi-deciduous forests	Mediterranean Forests, Woodlands & Scrublands
Cerris	1701161812	Quercus cerris	L., 1753	IT	PRESERVED_SPECIMEN	43.655021	10.716419	Csa	Italian sclerophyllous and semi-deciduous forests	Mediterranean Forests, Woodlands & Scrublands
Cerris	1701161851	Quercus cerris	L., 1753	IT	PRESERVED_SPECIMEN	43.726833	10.735571	Csa	Italian sclerophyllous and semi-deciduous forests	Mediterranean Forests, Woodlands & Scrublands
Cerris	1701160637	Quercus cerris	L., 1753	IT	PRESERVED_SPECIMEN	43.755649	10.746245	Csa	Italian sclerophyllous and semi-deciduous forests	Mediterranean Forests, Woodlands & Scrublands
Cerris	1701161756	Quercus cerris	L., 1753	IT	PRESERVED_SPECIMEN	43.757561	10.751081	Csa	Italian sclerophyllous and semi-deciduous forests	Mediterranean Forests, Woodlands & Scrublands
Cerris	1701160612	Quercus cerris	L., 1753	IT	PRESERVED_SPECIMEN	43.013442	10.760318	Csa	Italian sclerophyllous and semi-deciduous forests	Mediterranean Forests, Woodlands & Scrublands
Cerris	1701161690	Quercus cerris	L., 1753	IT	PRESERVED_SPECIMEN	43.714641	10.760714	Csa	Italian sclerophyllous and semi-deciduous forests	Mediterranean Forests, Woodlands & Scrublands
Cerris	1701161728	Quercus cerris	L., 1753	IT	PRESERVED_SPECIMEN	43.7791	10.798009	Csa	Italian sclerophyllous and semi-deciduous forests	Mediterranean Forests, Woodlands & Scrublands
Cerris	1701160476	Quercus cerris	L., 1753	IT	PRESERVED_SPECIMEN	43.806707	10.822644	Csa	Italian sclerophyllous and semi-deciduous forests	Mediterranean Forests, Woodlands & Scrublands
Cerris	1701161715	Quercus cerris	L., 1753	IT	PRESERVED_SPECIMEN	43.546806	10.857949	Csa	Italian sclerophyllous and semi-deciduous forests	Mediterranean Forests, Woodlands & Scrublands
Cerris	1701161704	Quercus cerris	L., 1753	IT	PRESERVED_SPECIMEN	42.356387	10.901329	Csa	Tyrrhenian-Adriatic Sclerophyllous and mixed forests	Mediterranean Forests, Woodlands & Scrublands
Cerris	1701161058	Quercus cerris	L., 1753	IT	PRESERVED_SPECIMEN	42.366977	10.903171	Csa	Tyrrhenian-Adriatic Sclerophyllous and mixed forests	Mediterranean Forests, Woodlands & Scrublands
Cerris	3327452795	Quercus cerris	L., 1753	IT	PRESERVED_SPECIMEN	42.96361	10.94139	Csa	Italian sclerophyllous and semi-deciduous forests	Mediterranean Forests, Woodlands & Scrublands
Cerris	3327454862	Quercus cerris	L., 1753	IT	PRESERVED_SPECIMEN	42.81528	10983	Csa	Italian sclerophyllous and semi-deciduous forests	Mediterranean Forests, Woodlands & Scrublands
Cerris	1701161746	Quercus cerris	L., 1753	IT	PRESERVED_SPECIMEN	43.735948	11.030505	Csa	Italian sclerophyllous and semi-deciduous forests	Mediterranean Forests, Woodlands & Scrublands
Cerris	1701161740	Quercus cerris	L., 1753	IT	PRESERVED_SPECIMEN	43.735948	11.030505	Csa	Italian sclerophyllous and semi-deciduous forests	Mediterranean Forests, Woodlands & Scrublands
Cerris	1701160888	Quercus cerris	L., 1753	IT	PRESERVED_SPECIMEN	42.411119	11.145667	Csa	Italian sclerophyllous and semi-deciduous forests	Mediterranean Forests, Woodlands & Scrublands
Cerris	1701161806	Quercus cerris	L., 1753	IT	PRESERVED_SPECIMEN	43.353542	11.298079	Csa	Italian sclerophyllous and semi-deciduous forests	Mediterranean Forests, Woodlands & Scrublands
Cerris	1701160473	Quercus cerris	L., 1753	IT	PRESERVED_SPECIMEN	42.416361	11.37368	Csa	Italian sclerophyllous and semi-deciduous forests	Mediterranean Forests, Woodlands & Scrublands
Cerris	1701161713	Quercus cerris	L., 1753	IT	PRESERVED_SPECIMEN	42.456115	11.418141	Csa	Italian sclerophyllous and semi-deciduous forests	Mediterranean Forests, Woodlands & Scrublands
Cerris	1701161693	Quercus cerris	L., 1753	IT	PRESERVED_SPECIMEN	42.4863	11.45183	Csa	Italian sclerophyllous and semi-deciduous forests	Mediterranean Forests, Woodlands & Scrublands
Cerris	1701161824	Quercus cerris	L., 1753	IT	PRESERVED_SPECIMEN	43.17506	11.5436	Csa	Italian sclerophyllous and semi-deciduous forests	Mediterranean Forests, Woodlands & Scrublands
Cerris	1584384098	Quercus cerris	L., 1753	IT	PRESERVED_SPECIMEN	43.04472	11.94556	Csa	Italian sclerophyllous and semi-deciduous forests	Mediterranean Forests, Woodlands & Scrublands
Cerris	296527417	Quercus cerris	L., 1753	IT	PRESERVED_SPECIMEN	41914	12488	Csa	Italian sclerophyllous and semi-deciduous forests	Mediterranean Forests, Woodlands & Scrublands
Cerris	3331043821	Quercus cerris	L., 1753	IT	PRESERVED_SPECIMEN	37.882657	13.377321	Csa	Tyrrhenian-Adriatic Sclerophyllous and mixed forests	Mediterranean Forests, Woodlands & Scrublands
Cerris	1657211764	Quercus cerris	L., 1753	IT	PRESERVED_SPECIMEN	37.6	14.0154	Csa	Tyrrhenian-Adriatic Sclerophyllous and mixed forests	Mediterranean Forests, Woodlands & Scrublands
Cerris	3327455821	Quercus cerris	L., 1753	IT	PRESERVED_SPECIMEN	40.82556	14.12583	Csa	Tyrrhenian-Adriatic Sclerophyllous and mixed forests	Mediterranean Forests, Woodlands & Scrublands
Cerris	3327455819	Quercus cerris	L., 1753	IT	PRESERVED_SPECIMEN	40.59944	14.34722	Csa	Tyrrhenian-Adriatic Sclerophyllous and mixed forests	Mediterranean Forests, Woodlands & Scrublands
Cerris	3327455840	Quercus cerris	L., 1753	IT	PRESERVED_SPECIMEN	40.66806	14.49417	Csa	Tyrrhenian-Adriatic Sclerophyllous and mixed forests	Mediterranean Forests, Woodlands & Scrublands
Cerris	2436566496	Quercus cerris	L., 1753	IT	PRESERVED_SPECIMEN	38	14.583333	Csa	Tyrrhenian-Adriatic Sclerophyllous and mixed forests	Mediterranean Forests, Woodlands & Scrublands
Cerris	3327455449	Quercus cerris	L., 1753	IT	PRESERVED_SPECIMEN	40.64889	14.61167	Csa	Tyrrhenian-Adriatic Sclerophyllous and mixed forests	Mediterranean Forests, Woodlands & Scrublands
Cerris	3327455386	Quercus cerris	L., 1753	IT	PRESERVED_SPECIMEN	40.72944	14.61806	Csa	Tyrrhenian-Adriatic Sclerophyllous and mixed forests	Mediterranean Forests, Woodlands & Scrublands
Cerris	3327455842	Quercus cerris	L., 1753	IT	PRESERVED_SPECIMEN	40.63722	14.69389	Csa	Tyrrhenian-Adriatic Sclerophyllous and mixed forests	Mediterranean Forests, Woodlands & Scrublands
Cerris	3327455836	Quercus cerris	L., 1753	IT	PRESERVED_SPECIMEN	40.6825	14.71444	Csa	Tyrrhenian-Adriatic Sclerophyllous and mixed forests	Mediterranean Forests, Woodlands & Scrublands
Cerris	3327455833	Quercus cerris	L., 1753	IT	PRESERVED_SPECIMEN	40.6825	14.71444	Csa	Tyrrhenian-Adriatic Sclerophyllous and mixed forests	Mediterranean Forests, Woodlands & Scrublands
Cerris	3033723677	Quercus cerris	L., 1753	IT	PRESERVED_SPECIMEN	37.63	14.95	Csa	Tyrrhenian-Adriatic Sclerophyllous and mixed forests	Mediterranean Forests, Woodlands & Scrublands
Cerris	1831526491	Quercus cerris	L., 1753	IT	PRESERVED_SPECIMEN	37.73333	15.13333	Csa	Tyrrhenian-Adriatic Sclerophyllous and mixed forests	Mediterranean Forests, Woodlands & Scrublands
Cerris	3327455786	Quercus cerris	L., 1753	IT	PRESERVED_SPECIMEN	38.00333	15.31667	Csa	South Appenine mixed montane forests	Mediterranean Forests, Woodlands & Scrublands
Cerris	1701161758	Quercus cerris	L., 1753	IT	PRESERVED_SPECIMEN	43.069194	11.804624	Csa	Italian sclerophyllous and semi-deciduous forests	Mediterranean Forests, Woodlands & Scrublands
Cerris	1701161686	Quercus cerris	L., 1753	IT	PRESERVED_SPECIMEN	42.967717	11.885927	Csa	Italian sclerophyllous and semi-deciduous forests	Mediterranean Forests, Woodlands & Scrublands
Cerris	1701161685	Quercus cerris	L., 1753	IT	PRESERVED_SPECIMEN	42.950626	11.892775	Csa	Italian sclerophyllous and semi-deciduous forests	Mediterranean Forests, Woodlands & Scrublands
Cerris	1701161734	Quercus cerris	L., 1753	IT	PRESERVED_SPECIMEN	42.962879	11.89797	Csa	Italian sclerophyllous and semi-deciduous forests	Mediterranean Forests, Woodlands & Scrublands
Cerris	1701161656	Quercus cerris	L., 1753	IT	PRESERVED_SPECIMEN	42.919198	11.903199	Csa	Italian sclerophyllous and semi-deciduous forests	Mediterranean Forests, Woodlands & Scrublands
Cerris	3327455839	Quercus cerris	L., 1753	IT	PRESERVED_SPECIMEN	40.62361	14.58222	Csa	Tyrrhenian-Adriatic Sclerophyllous and mixed forests	Mediterranean Forests, Woodlands & Scrublands
Cerris	1701161738	Quercus cerris	L., 1753	IT	PRESERVED_SPECIMEN	43.237421	10.877859	Csa	Italian sclerophyllous and semi-deciduous forests	Mediterranean Forests, Woodlands & Scrublands
Cerris	2979530435	Quercus cerris	L., 1753	LB	MATERIAL_SAMPLE	33.5569	35.5609	Csa	Eastern Mediterranean conifer-sclerophyllous-broadleaf forests	Mediterranean Forests, Woodlands & Scrublands
Cerris	2979540408	Quercus cerris	L., 1753	LB	MATERIAL_SAMPLE	33.88	35.7136	Csa	Eastern Mediterranean conifer-sclerophyllous-broadleaf forests	Mediterranean Forests, Woodlands & Scrublands
Cerris	2979393411	Quercus cerris	L., 1753	LB	MATERIAL_SAMPLE	34.4277	36.1229	Csa	Southern Anatolian montane conifer and deciduous forests	Mediterranean Forests, Woodlands & Scrublands
Cerris	730977644	Quercus cerris	L., 1753	LB	PRESERVED_SPECIMEN	34.5528	36.1381	Csa	Eastern Mediterranean conifer-sclerophyllous-broadleaf forests	Mediterranean Forests, Woodlands & Scrublands
Cerris	730977256	Quercus cerris	L., 1753	LB	PRESERVED_SPECIMEN	34.5528	36.1381	Csa	Eastern Mediterranean conifer-sclerophyllous-broadleaf forests	Mediterranean Forests, Woodlands & Scrublands
Cerris	730977445	Quercus cerris	L., 1753	LB	PRESERVED_SPECIMEN	34.51413	36.14945	Csa	Eastern Mediterranean conifer-sclerophyllous-broadleaf forests	Mediterranean Forests, Woodlands & Scrublands
Cerris	730977848	Quercus cerris	L., 1753	LB	PRESERVED_SPECIMEN	34.50476	36.15776	Csa	Southern Anatolian montane conifer and deciduous forests	Mediterranean Forests, Woodlands & Scrublands
Cerris	730977845	Quercus cerris	L., 1753	LB	PRESERVED_SPECIMEN	34.48084	36.16417	Csa	Southern Anatolian montane conifer and deciduous forests	Mediterranean Forests, Woodlands & Scrublands
Cerris	1883573666	Quercus cerris	L., 1753	LB	PRESERVED_SPECIMEN	34.50639	36.166111	Csa	Southern Anatolian montane conifer and deciduous forests	Mediterranean Forests, Woodlands & Scrublands
Cerris	731803203	Quercus cerris	L., 1753	LB	PRESERVED_SPECIMEN	34.29066	35.96568	Csa	Eastern Mediterranean conifer-sclerophyllous-broadleaf forests	Mediterranean Forests, Woodlands & Scrublands
Cerris	730977839	Quercus cerris	L., 1753	LB	PRESERVED_SPECIMEN	34.2906	35.9657	Csa	Eastern Mediterranean conifer-sclerophyllous-broadleaf forests	Mediterranean Forests, Woodlands & Scrublands
Cerris	730977837	Quercus cerris	L., 1753	LB	PRESERVED_SPECIMEN	34.2907	35.9657	Csa	Eastern Mediterranean conifer-sclerophyllous-broadleaf forests	Mediterranean Forests, Woodlands & Scrublands
Cerris	2434715838	Quercus cerris	L., 1753	LB	PRESERVED_SPECIMEN	34.283333	35.966667	Csa	Southern Anatolian montane conifer and deciduous forests	Mediterranean Forests, Woodlands & Scrublands
Cerris	665625833	Quercus cerris	L., 1753	LB	PRESERVED_SPECIMEN	34.31	35.988333	Csa	Southern Anatolian montane conifer and deciduous forests	Mediterranean Forests, Woodlands & Scrublands
Cerris	730977397	Quercus cerris	L., 1753	LB	PRESERVED_SPECIMEN	34.4766	36.1827	Csa	Southern Anatolian montane conifer and deciduous forests	Mediterranean Forests, Woodlands & Scrublands
Cerris	730977850	Quercus cerris	L., 1753	LB	PRESERVED_SPECIMEN	34.47665	36.18271	Csa	Southern Anatolian montane conifer and deciduous forests	Mediterranean Forests, Woodlands & Scrublands
Cerris	665643404	Quercus cerris	L., 1753	LB	PRESERVED_SPECIMEN	34.466944	36.209444	Csa	Southern Anatolian montane conifer and deciduous forests	Mediterranean Forests, Woodlands & Scrublands
Cerris	730977817	Quercus cerris	L., 1753	SY	PRESERVED_SPECIMEN	35598	36.1805	Csa	Eastern Mediterranean conifer-sclerophyllous-broadleaf forests	Mediterranean Forests, Woodlands & Scrublands
Cerris	730977289	Quercus cerris	L., 1753	SY	PRESERVED_SPECIMEN	35.58347	36.18097	Csa	Eastern Mediterranean conifer-sclerophyllous-broadleaf forests	Mediterranean Forests, Woodlands & Scrublands
Cerris	730977819	Quercus cerris	L., 1753	SY	PRESERVED_SPECIMEN	35.59954	36.18158	Csa	Eastern Mediterranean conifer-sclerophyllous-broadleaf forests	Mediterranean Forests, Woodlands & Scrublands
Cerris	730977831	Quercus cerris	L., 1753	SY	PRESERVED_SPECIMEN	34.90262	36.19446	Csa	Eastern Mediterranean conifer-sclerophyllous-broadleaf forests	Mediterranean Forests, Woodlands & Scrublands
Cerris	2517852918	Quercus cerris	L., 1753	TR	PRESERVED_SPECIMEN	39.956833	26.2395	Csa	Aegean and Western Turkey sclerophyllous and mixed forests	Mediterranean Forests, Woodlands & Scrublands
Cerris	730977391	Quercus cerris	L., 1753	TR	PRESERVED_SPECIMEN	40134	26481	Csa	Aegean and Western Turkey sclerophyllous and mixed forests	Mediterranean Forests, Woodlands & Scrublands
Cerris	730977752	Quercus cerris	L., 1753	TR	PRESERVED_SPECIMEN	36811	34.6638	Csa	Eastern Mediterranean conifer-sclerophyllous-broadleaf forests	Mediterranean Forests, Woodlands & Scrublands
Cerris	730977753	Quercus cerris	L., 1753	TR	PRESERVED_SPECIMEN	37.2365	34.7493	Csa	Southern Anatolian montane conifer and deciduous forests	Mediterranean Forests, Woodlands & Scrublands
Cerris	730977750	Quercus cerris	L., 1753	TR	PRESERVED_SPECIMEN	37.25685	34.76942	Csa	Southern Anatolian montane conifer and deciduous forests	Mediterranean Forests, Woodlands & Scrublands
Cerris	730977746	Quercus cerris	L., 1753	TR	PRESERVED_SPECIMEN	37257	34.7695	Csa	Southern Anatolian montane conifer and deciduous forests	Mediterranean Forests, Woodlands & Scrublands
Cerris	730977386	Quercus cerris	L., 1753	TR	PRESERVED_SPECIMEN	37.4227	34.8725	Csa	Southern Anatolian montane conifer and deciduous forests	Mediterranean Forests, Woodlands & Scrublands
Cerris	2439043885	Quercus cerris	L., 1753	TR	PRESERVED_SPECIMEN	37	35.333333	Csa	Eastern Mediterranean conifer-sclerophyllous-broadleaf forests	Mediterranean Forests, Woodlands & Scrublands
Cerris	730977826	Quercus cerris	L., 1753	TR	PRESERVED_SPECIMEN	36.51696	36.21145	Csa	Southern Anatolian montane conifer and deciduous forests	Mediterranean Forests, Woodlands & Scrublands
Cerris	3351944598	Quercus cerris	L., 1753	TR	PRESERVED_SPECIMEN	37.540001	36.27	Csa	Southern Anatolian montane conifer and deciduous forests	Mediterranean Forests, Woodlands & Scrublands
Cerris	730977828	Quercus cerris	L., 1753	TR	PRESERVED_SPECIMEN	36.75	36.33333	Csa	Southern Anatolian montane conifer and deciduous forests	Mediterranean Forests, Woodlands & Scrublands
Cerris	3349513705	Quercus cerris	L., 1753	TR	PRESERVED_SPECIMEN	37.57	37.48	Csa	Eastern Mediterranean conifer-sclerophyllous-broadleaf forests	Mediterranean Forests, Woodlands & Scrublands
Cerris	730977756	Quercus cerris	L., 1753	TR	PRESERVED_SPECIMEN	40.1435	29.9753	Csa	Anatolian conifer and deciduous mixed forests	Mediterranean Forests, Woodlands & Scrublands
Cerris	2521434452	Quercus cerris	L., 1753	TR	PRESERVED_SPECIMEN	37.18	31.75	Csa	Southern Anatolian montane conifer and deciduous forests	Mediterranean Forests, Woodlands & Scrublands
Cerris	3311394745	Quercus cerris	L., 1753	FR	PRESERVED_SPECIMEN	43.58	6.8	Csb	Northeastern Spain and Southern France Mediterranean forests	Mediterranean Forests, Woodlands & Scrublands
Cerris	1438487590	Quercus cerris	L., 1753	FR	PRESERVED_SPECIMEN	43.6667	6.9167	Csb	Italian sclerophyllous and semi-deciduous forests	Mediterranean Forests, Woodlands & Scrublands
Cerris	3072255133	Quercus cerris	L., 1753	GR	PRESERVED_SPECIMEN	40.130829	20.73278	Csb	Pindus Mountains mixed forests	Mediterranean Forests, Woodlands & Scrublands
Cerris	3072255060	Quercus cerris	L., 1753	GR	PRESERVED_SPECIMEN	39.676392	20.95528	Csb	Illyrian deciduous forests	Mediterranean Forests, Woodlands & Scrublands
Cerris	1587000080	Quercus cerris	L., 1753	GR	PRESERVED_SPECIMEN	39.833333	21.35	Csb	Pindus Mountains mixed forests	Mediterranean Forests, Woodlands & Scrublands
Cerris	1586999178	Quercus cerris	L., 1753	GR	PRESERVED_SPECIMEN	39.85	21.766667	Csb	Pindus Mountains mixed forests	Mediterranean Forests, Woodlands & Scrublands
Cerris	1587000075	Quercus cerris	L., 1753	GR	PRESERVED_SPECIMEN	39.066667	26.35	Csb	Aegean and Western Turkey sclerophyllous and mixed forests	Mediterranean Forests, Woodlands & Scrublands
Cerris	Caudullo et al., 2017	Quercus cerris	L., 1753	GR	Literature	36.8689477244425	22.3119016881599	Csb	Aegean and Western Turkey sclerophyllous and mixed forests	Mediterranean Forests, Woodlands & Scrublands
Cerris	3072255062	Quercus cerris	L., 1753	GR	PRESERVED_SPECIMEN	40.06778	20.78167	Csb	Pindus Mountains mixed forests	Mediterranean Forests, Woodlands & Scrublands
Cerris	1935716328	Quercus cerris	L., 1753	GR	PRESERVED_SPECIMEN	39.86389	20.78944	Csb	Illyrian deciduous forests	Mediterranean Forests, Woodlands & Scrublands
Cerris	3072255118	Quercus cerris	L., 1753	GR	PRESERVED_SPECIMEN	40.03389	21.229719	Csb	Pindus Mountains mixed forests	Mediterranean Forests, Woodlands & Scrublands
Cerris	3072255116	Quercus cerris	L., 1753	GR	PRESERVED_SPECIMEN	40.053329	21.24361	Csb	Pindus Mountains mixed forests	Mediterranean Forests, Woodlands & Scrublands
Cerris	3072255115	Quercus cerris	L., 1753	GR	PRESERVED_SPECIMEN	39.948608	21.247499	Csb	Pindus Mountains mixed forests	Mediterranean Forests, Woodlands & Scrublands
Cerris	3072255114	Quercus cerris	L., 1753	GR	PRESERVED_SPECIMEN	39.925282	21.256109	Csb	Pindus Mountains mixed forests	Mediterranean Forests, Woodlands & Scrublands
Cerris	1587000136	Quercus cerris	L., 1753	GR	PRESERVED_SPECIMEN	39.783333	21.283333	Csb	Pindus Mountains mixed forests	Mediterranean Forests, Woodlands & Scrublands
Cerris	3072255120	Quercus cerris	L., 1753	GR	PRESERVED_SPECIMEN	39.904999	21.303329	Csb	Pindus Mountains mixed forests	Mediterranean Forests, Woodlands & Scrublands
Cerris	3072238465	Quercus cerris	L., 1753	GR	PRESERVED_SPECIMEN	39.362221	21.541389	Csb	Pindus Mountains mixed forests	Mediterranean Forests, Woodlands & Scrublands
Cerris	Caudullo et al., 2017	Quercus cerris	L., 1753	GR	Literature	37.3052652729089	22.5400515223435	Csb	Aegean and Western Turkey sclerophyllous and mixed forests	Mediterranean Forests, Woodlands & Scrublands
Cerris	1846534179	Quercus cerris	L., 1753	IL	PRESERVED_SPECIMEN	33.308056	35.7725	Csb	Eastern Mediterranean conifer-sclerophyllous-broadleaf forests	Mediterranean Forests, Woodlands & Scrublands
Cerris	3327387578	Quercus cerris	L., 1753	IT	PRESERVED_SPECIMEN	42.7785	10.2044	Csb	Tyrrhenian-Adriatic Sclerophyllous and mixed forests	Mediterranean Forests, Woodlands & Scrublands
Cerris	1701161297	Quercus cerris	L., 1753	IT	PRESERVED_SPECIMEN	43.413627	10.603049	Csb	Italian sclerophyllous and semi-deciduous forests	Mediterranean Forests, Woodlands & Scrublands
Cerris	3327455788	Quercus cerris	L., 1753	IT	PRESERVED_SPECIMEN	40.68083	14.57167	Csb	Tyrrhenian-Adriatic Sclerophyllous and mixed forests	Mediterranean Forests, Woodlands & Scrublands
Cerris	3331037062	Quercus cerris	L., 1753	IT	PRESERVED_SPECIMEN	37.919342	14.653666	Csb	South Appenine mixed montane forests	Mediterranean Forests, Woodlands & Scrublands
Cerris	3331052766	Quercus cerris	L., 1753	IT	PRESERVED_SPECIMEN	38.004722	14.876924	Csb	South Appenine mixed montane forests	Mediterranean Forests, Woodlands & Scrublands
Cerris	1701161776	Quercus cerris	L., 1753	IT	PRESERVED_SPECIMEN	43.12633	11.00408	Csb	Italian sclerophyllous and semi-deciduous forests	Mediterranean Forests, Woodlands & Scrublands
Cerris	1701161817	Quercus cerris	L., 1753	IT	PRESERVED_SPECIMEN	42.789473	11.662633	Csb	Italian sclerophyllous and semi-deciduous forests	Mediterranean Forests, Woodlands & Scrublands
Cerris	3331043829	Quercus cerris	L., 1753	IT	PRESERVED_SPECIMEN	37.883425	14.007934	Csb	South Appenine mixed montane forests	Mediterranean Forests, Woodlands & Scrublands
Cerris	1234442570	Quercus cerris	L., 1753	IT	PRESERVED_SPECIMEN	37.9	14.483333	Csb	South Appenine mixed montane forests	Mediterranean Forests, Woodlands & Scrublands
Cerris	2426849053	Quercus cerris	L., 1753	IT	PRESERVED_SPECIMEN	37.8833	14.65	Csb	South Appenine mixed montane forests	Mediterranean Forests, Woodlands & Scrublands
Cerris	3331037057	Quercus cerris	L., 1753	IT	PRESERVED_SPECIMEN	37.95	14.714483	Csb	South Appenine mixed montane forests	Mediterranean Forests, Woodlands & Scrublands
Cerris	1883574220	Quercus cerris	L., 1753	IT	PRESERVED_SPECIMEN	37.950001	14.716666	Csb	South Appenine mixed montane forests	Mediterranean Forests, Woodlands & Scrublands
Cerris	1234442669	Quercus cerris	L., 1753	IT	PRESERVED_SPECIMEN	37.95	14.716667	Csb	South Appenine mixed montane forests	Mediterranean Forests, Woodlands & Scrublands
Cerris	3327455384	Quercus cerris	L., 1753	IT	PRESERVED_SPECIMEN	40.93583	14.7275	Csb	Italian sclerophyllous and semi-deciduous forests	Mediterranean Forests, Woodlands & Scrublands
Cerris	1851382257	Quercus cerris	L., 1753	IT	PRESERVED_SPECIMEN	37.77	15.07	Csb	South Appenine mixed montane forests	Mediterranean Forests, Woodlands & Scrublands
Cerris	1701161742	Quercus cerris	L., 1753	IT	PRESERVED_SPECIMEN	43.207298	10.896806	Csb	Italian sclerophyllous and semi-deciduous forests	Mediterranean Forests, Woodlands & Scrublands
Cerris	2979554423	Quercus cerris	L., 1753	LB	MATERIAL_SAMPLE	34.0641	35.7623	Csb	Eastern Mediterranean conifer-sclerophyllous-broadleaf forests	Mediterranean Forests, Woodlands & Scrublands
Cerris	731803204	Quercus cerris	L., 1753	SY	PRESERVED_SPECIMEN	35.60028	36.17861	Csb	Eastern Mediterranean conifer-sclerophyllous-broadleaf forests	Mediterranean Forests, Woodlands & Scrublands
Cerris	730977823	Quercus cerris	L., 1753	SY	PRESERVED_SPECIMEN	35.60028	36.17861	Csb	Eastern Mediterranean conifer-sclerophyllous-broadleaf forests	Mediterranean Forests, Woodlands & Scrublands
Cerris	2979392435	Quercus cerris	L., 1753	SY	MATERIAL_SAMPLE	35.5834	36.2002	Csb	Southern Anatolian montane conifer and deciduous forests	Mediterranean Forests, Woodlands & Scrublands
Cerris	3311393506	Quercus cerris	L., 1753	SY	PRESERVED_SPECIMEN	35.58	36.21	Csb	Southern Anatolian montane conifer and deciduous forests	Mediterranean Forests, Woodlands & Scrublands
Cerris	730977825	Quercus cerris	L., 1753	TR	PRESERVED_SPECIMEN	36.31306	36.03516	Csb	Southern Anatolian montane conifer and deciduous forests	Mediterranean Forests, Woodlands & Scrublands
Cerris	730977834	Quercus cerris	L., 1753	TR	PRESERVED_SPECIMEN	36.3408	36.0469	Csb	Southern Anatolian montane conifer and deciduous forests	Mediterranean Forests, Woodlands & Scrublands
Cerris	730977395	Quercus cerris	L., 1753	TR	PRESERVED_SPECIMEN	36.34083	36.04694	Csb	Southern Anatolian montane conifer and deciduous forests	Mediterranean Forests, Woodlands & Scrublands
Cerris	730977871	Quercus cerris	L., 1753	TR	PRESERVED_SPECIMEN	39.70087	26.82865	Csb	Anatolian conifer and deciduous mixed forests	Mediterranean Forests, Woodlands & Scrublands
Cerris	730977774	Quercus cerris	L., 1753	TR	PRESERVED_SPECIMEN	38.32873	28.09891	Csb	Anatolian conifer and deciduous mixed forests	Mediterranean Forests, Woodlands & Scrublands
Cerris	730977776	Quercus cerris	L., 1753	TR	PRESERVED_SPECIMEN	38324	28.1	Csb	Anatolian conifer and deciduous mixed forests	Mediterranean Forests, Woodlands & Scrublands
Cerris	730977765	Quercus cerris	L., 1753	TR	PRESERVED_SPECIMEN	36.67932	32.61069	Csb	Southern Anatolian montane conifer and deciduous forests	Mediterranean Forests, Woodlands & Scrublands
Cerris	3072255107	Quercus cerris	L., 1753	GR	PRESERVED_SPECIMEN	40.746941	22.01417	Cfa	Pindus Mountains mixed forests	Mediterranean Forests, Woodlands & Scrublands
Cerris	3072255108	Quercus cerris	L., 1753	GR	PRESERVED_SPECIMEN	40.568062	22.133329	Cfa	Pindus Mountains mixed forests	Mediterranean Forests, Woodlands & Scrublands
Cerris	3072255112	Quercus cerris	L., 1753	GR	PRESERVED_SPECIMEN	40.621941	22.069441	Cfa	Pindus Mountains mixed forests	Mediterranean Forests, Woodlands & Scrublands
Cerris	1638421501	Quercus cerris	L., 1753	HR	PRESERVED_SPECIMEN	45.07778	14.06472	Cfa	Illyrian deciduous forests	Mediterranean Forests, Woodlands & Scrublands
Cerris	1935716848	Quercus cerris	L., 1753	HR	PRESERVED_SPECIMEN	45.07772	14.56464	Cfa	Tyrrhenian-Adriatic Sclerophyllous and mixed forests	Mediterranean Forests, Woodlands & Scrublands
Cerris	296527414	Quercus cerris	L., 1753	HR	PRESERVED_SPECIMEN	45221	13838	Cfa	Illyrian deciduous forests	Mediterranean Forests, Woodlands & Scrublands
Cerris	1701161832	Quercus cerris	L., 1753	IT	PRESERVED_SPECIMEN	43.887981	10.850522	Cfa	Italian sclerophyllous and semi-deciduous forests	Mediterranean Forests, Woodlands & Scrublands
Cerris	2612554348	Quercus cerris	L., 1753	IT	PRESERVED_SPECIMEN	43.474448	13.539199	Cfa	Italian sclerophyllous and semi-deciduous forests	Mediterranean Forests, Woodlands & Scrublands
Cerris	2437065633	Quercus cerris	L., 1753	IT	PRESERVED_SPECIMEN	45.65	13.783333	Cfa	Illyrian deciduous forests	Mediterranean Forests, Woodlands & Scrublands
Cerris	1701161668	Quercus cerris	L., 1753	IT	PRESERVED_SPECIMEN	43.930648	11.070076	Cfa	Italian sclerophyllous and semi-deciduous forests	Mediterranean Forests, Woodlands & Scrublands
Cerris	3327364724	Quercus cerris	L., 1753	IT	PRESERVED_SPECIMEN	44.151941	11.426096	Cfa	Italian sclerophyllous and semi-deciduous forests	Mediterranean Forests, Woodlands & Scrublands
Cerris	2612552817	Quercus cerris	L., 1753	IT	PRESERVED_SPECIMEN	43.024073	13.288628	Cfa	Italian sclerophyllous and semi-deciduous forests	Mediterranean Forests, Woodlands & Scrublands
Cerris	2612553097	Quercus cerris	L., 1753	IT	PRESERVED_SPECIMEN	43.122941	13.288975	Cfa	Italian sclerophyllous and semi-deciduous forests	Mediterranean Forests, Woodlands & Scrublands
Cerris	1701161712	Quercus cerris	L., 1753	IT	PRESERVED_SPECIMEN	43.86874	10.923233	Cfa	Italian sclerophyllous and semi-deciduous forests	Mediterranean Forests, Woodlands & Scrublands
Cerris	1701161770	Quercus cerris	L., 1753	IT	PRESERVED_SPECIMEN	43.855804	10.963012	Cfa	Italian sclerophyllous and semi-deciduous forests	Mediterranean Forests, Woodlands & Scrublands
Cerris	1701161747	Quercus cerris	L., 1753	IT	PRESERVED_SPECIMEN	43.744572	11.001949	Cfa	Italian sclerophyllous and semi-deciduous forests	Mediterranean Forests, Woodlands & Scrublands
Cerris	1701161717	Quercus cerris	L., 1753	IT	PRESERVED_SPECIMEN	43.715506	11.009605	Cfa	Italian sclerophyllous and semi-deciduous forests	Mediterranean Forests, Woodlands & Scrublands
Cerris	1701161777	Quercus cerris	L., 1753	IT	PRESERVED_SPECIMEN	43.820191	11.046116	Cfa	Italian sclerophyllous and semi-deciduous forests	Mediterranean Forests, Woodlands & Scrublands
Cerris	1701161695	Quercus cerris	L., 1753	IT	PRESERVED_SPECIMEN	43.723414	11.147525	Cfa	Italian sclerophyllous and semi-deciduous forests	Mediterranean Forests, Woodlands & Scrublands
Cerris	1701161823	Quercus cerris	L., 1753	IT	PRESERVED_SPECIMEN	43.695058	11.159711	Cfa	Italian sclerophyllous and semi-deciduous forests	Mediterranean Forests, Woodlands & Scrublands
Cerris	1701161691	Quercus cerris	L., 1753	IT	PRESERVED_SPECIMEN	43.724456	11.179021	Cfa	Italian sclerophyllous and semi-deciduous forests	Mediterranean Forests, Woodlands & Scrublands
Cerris	1701161745	Quercus cerris	L., 1753	IT	PRESERVED_SPECIMEN	43.703485	11.214829	Cfa	Italian sclerophyllous and semi-deciduous forests	Mediterranean Forests, Woodlands & Scrublands
Cerris	1701161692	Quercus cerris	L., 1753	IT	PRESERVED_SPECIMEN	43.73974	11.237701	Cfa	Italian sclerophyllous and semi-deciduous forests	Mediterranean Forests, Woodlands & Scrublands
Cerris	2437638030	Quercus cerris	L., 1753	IT	PRESERVED_SPECIMEN	43.783333	11.25	Cfa	Italian sclerophyllous and semi-deciduous forests	Mediterranean Forests, Woodlands & Scrublands
Cerris	1701161730	Quercus cerris	L., 1753	IT	PRESERVED_SPECIMEN	43.73611	11.2502	Cfa	Italian sclerophyllous and semi-deciduous forests	Mediterranean Forests, Woodlands & Scrublands
Cerris	1701161807	Quercus cerris	L., 1753	IT	PRESERVED_SPECIMEN	43.817823	11.255105	Cfa	Italian sclerophyllous and semi-deciduous forests	Mediterranean Forests, Woodlands & Scrublands
Cerris	1701161701	Quercus cerris	L., 1753	IT	PRESERVED_SPECIMEN	43.783279	11.255868	Cfa	Italian sclerophyllous and semi-deciduous forests	Mediterranean Forests, Woodlands & Scrublands
Cerris	1701161739	Quercus cerris	L., 1753	IT	PRESERVED_SPECIMEN	43.78118	11.311226	Cfa	Italian sclerophyllous and semi-deciduous forests	Mediterranean Forests, Woodlands & Scrublands
Cerris	1701161749	Quercus cerris	L., 1753	IT	PRESERVED_SPECIMEN	43.795115	11.314132	Cfa	Italian sclerophyllous and semi-deciduous forests	Mediterranean Forests, Woodlands & Scrublands
Cerris	1701161803	Quercus cerris	L., 1753	IT	PRESERVED_SPECIMEN	43.962149	11.315798	Cfa	Italian sclerophyllous and semi-deciduous forests	Mediterranean Forests, Woodlands & Scrublands
Cerris	1701161670	Quercus cerris	L., 1753	IT	PRESERVED_SPECIMEN	43.697165	11.348867	Cfa	Italian sclerophyllous and semi-deciduous forests	Mediterranean Forests, Woodlands & Scrublands
Cerris	1701161785	Quercus cerris	L., 1753	IT	PRESERVED_SPECIMEN	43.995037	11.353069	Cfa	Italian sclerophyllous and semi-deciduous forests	Mediterranean Forests, Woodlands & Scrublands
Cerris	1701161865	Quercus cerris	L., 1753	IT	PRESERVED_SPECIMEN	43.955908	11.381336	Cfa	Italian sclerophyllous and semi-deciduous forests	Mediterranean Forests, Woodlands & Scrublands
Cerris	1701161773	Quercus cerris	L., 1753	IT	PRESERVED_SPECIMEN	43.823376	11.457494	Cfa	Italian sclerophyllous and semi-deciduous forests	Mediterranean Forests, Woodlands & Scrublands
Cerris	1701161633	Quercus cerris	L., 1753	IT	PRESERVED_SPECIMEN	43.943494	10.477512	Cfa	Italian sclerophyllous and semi-deciduous forests	Mediterranean Forests, Woodlands & Scrublands
Cerris	1701161735	Quercus cerris	L., 1753	IT	PRESERVED_SPECIMEN	43.862992	11.297072	Cfa	Italian sclerophyllous and semi-deciduous forests	Mediterranean Forests, Woodlands & Scrublands
Cerris	1701161781	Quercus cerris	L., 1753	IT	PRESERVED_SPECIMEN	43.853683	11.387539	Cfa	Italian sclerophyllous and semi-deciduous forests	Mediterranean Forests, Woodlands & Scrublands
Cerris	1638421266	Quercus cerris	L., 1753	ME	PRESERVED_SPECIMEN	42.11333	19.21222	Cfa	Illyrian deciduous forests	Mediterranean Forests, Woodlands & Scrublands
Cerris	2382471152	Quercus cerris	L., 1753	SI	PRESERVED_SPECIMEN	45.7625	13.81778	Cfa	Illyrian deciduous forests	Mediterranean Forests, Woodlands & Scrublands
Cerris	3072255122	Quercus cerris	L., 1753	GR	PRESERVED_SPECIMEN	40.627499	21.290279	Cfb	Pindus Mountains mixed forests	Mediterranean Forests, Woodlands & Scrublands
Cerris	3072255104	Quercus cerris	L., 1753	GR	PRESERVED_SPECIMEN	40.78278	21.34972	Cfb	Pindus Mountains mixed forests	Mediterranean Forests, Woodlands & Scrublands
Cerris	3072255132	Quercus cerris	L., 1753	GR	PRESERVED_SPECIMEN	40.78611	21.35306	Cfb	Pindus Mountains mixed forests	Mediterranean Forests, Woodlands & Scrublands
Cerris	3072255106	Quercus cerris	L., 1753	GR	PRESERVED_SPECIMEN	40.73111	21.43667	Cfb	Pindus Mountains mixed forests	Mediterranean Forests, Woodlands & Scrublands
Cerris	3072255125	Quercus cerris	L., 1753	GR	PRESERVED_SPECIMEN	40.15778	20.71472	Cfb	Pindus Mountains mixed forests	Mediterranean Forests, Woodlands & Scrublands
Cerris	1586999846	Quercus cerris	L., 1753	GR	PRESERVED_SPECIMEN	41.166667	24.8	Cfb	Aegean and Western Turkey sclerophyllous and mixed forests	Mediterranean Forests, Woodlands & Scrublands
Cerris	3072255130	Quercus cerris	L., 1753	GR	PRESERVED_SPECIMEN	40.069439	20.836109	Cfb	Pindus Mountains mixed forests	Mediterranean Forests, Woodlands & Scrublands
Cerris	3072255131	Quercus cerris	L., 1753	GR	PRESERVED_SPECIMEN	40.051941	20.8575	Cfb	Pindus Mountains mixed forests	Mediterranean Forests, Woodlands & Scrublands
Cerris	3072255124	Quercus cerris	L., 1753	GR	PRESERVED_SPECIMEN	40.250278	20.86639	Cfb	Pindus Mountains mixed forests	Mediterranean Forests, Woodlands & Scrublands
Cerris	3072255134	Quercus cerris	L., 1753	GR	PRESERVED_SPECIMEN	40.025002	21.013611	Cfb	Pindus Mountains mixed forests	Mediterranean Forests, Woodlands & Scrublands
Cerris	3072255119	Quercus cerris	L., 1753	GR	PRESERVED_SPECIMEN	40.419441	21.083059	Cfb	Pindus Mountains mixed forests	Mediterranean Forests, Woodlands & Scrublands
Cerris	1587000093	Quercus cerris	L., 1753	GR	PRESERVED_SPECIMEN	40.633333	21.15	Cfb	Pindus Mountains mixed forests	Mediterranean Forests, Woodlands & Scrublands
Cerris	1587000118	Quercus cerris	L., 1753	GR	PRESERVED_SPECIMEN	39.633333	21.4	Cfb	Pindus Mountains mixed forests	Mediterranean Forests, Woodlands & Scrublands
Cerris	895207450	Quercus cerris	L., 1753	GR	PRESERVED_SPECIMEN	40.43	21.5	Cfb	Pindus Mountains mixed forests	Mediterranean Forests, Woodlands & Scrublands
Cerris	1936679718	Quercus cerris	L., 1753	GR	PRESERVED_SPECIMEN	40.4328	21.5025	Cfb	Pindus Mountains mixed forests	Mediterranean Forests, Woodlands & Scrublands
Cerris	3072255109	Quercus cerris	L., 1753	GR	PRESERVED_SPECIMEN	40.84306	21.966391	Cfb	Pindus Mountains mixed forests	Mediterranean Forests, Woodlands & Scrublands
Cerris	3072255111	Quercus cerris	L., 1753	GR	PRESERVED_SPECIMEN	40.711109	21.97139	Cfb	Pindus Mountains mixed forests	Mediterranean Forests, Woodlands & Scrublands
Cerris	3072255105	Quercus cerris	L., 1753	GR	PRESERVED_SPECIMEN	40.786388	21.22333	Cfb	Pindus Mountains mixed forests	Mediterranean Forests, Woodlands & Scrublands
Cerris	3031248301	Quercus cerris	L., 1753	HR	PRESERVED_SPECIMEN	45.4875	14.28139	Cfb	Illyrian deciduous forests	Mediterranean Forests, Woodlands & Scrublands
Cerris	1701161711	Quercus cerris	L., 1753	IT	PRESERVED_SPECIMEN	44.053378	10.699568	Cfb	Italian sclerophyllous and semi-deciduous forests	Mediterranean Forests, Woodlands & Scrublands
Cerris	1701161727	Quercus cerris	L., 1753	IT	PRESERVED_SPECIMEN	44.053549	10.785429	Cfb	Italian sclerophyllous and semi-deciduous forests	Mediterranean Forests, Woodlands & Scrublands
Cerris	1701161802	Quercus cerris	L., 1753	IT	PRESERVED_SPECIMEN	43.98619	10.79719	Cfb	Italian sclerophyllous and semi-deciduous forests	Mediterranean Forests, Woodlands & Scrublands
Cerris	1701161800	Quercus cerris	L., 1753	IT	PRESERVED_SPECIMEN	44.057478	10.910994	Cfb	Italian sclerophyllous and semi-deciduous forests	Mediterranean Forests, Woodlands & Scrublands
Cerris	3327390669	Quercus cerris	L., 1753	IT	PRESERVED_SPECIMEN	44.146741	11.424881	Cfb	Italian sclerophyllous and semi-deciduous forests	Mediterranean Forests, Woodlands & Scrublands
Cerris	3327358666	Quercus cerris	L., 1753	IT	PRESERVED_SPECIMEN	44.149328	11.425273	Cfb	Italian sclerophyllous and semi-deciduous forests	Mediterranean Forests, Woodlands & Scrublands
Cerris	1701161213	Quercus cerris	L., 1753	IT	PRESERVED_SPECIMEN	44.109084	11.60138	Cfb	Italian sclerophyllous and semi-deciduous forests	Mediterranean Forests, Woodlands & Scrublands
Cerris	1701161702	Quercus cerris	L., 1753	IT	PRESERVED_SPECIMEN	43.620058	11.651202	Cfb	Italian sclerophyllous and semi-deciduous forests	Mediterranean Forests, Woodlands & Scrublands
Cerris	1701161818	Quercus cerris	L., 1753	IT	PRESERVED_SPECIMEN	43.59458	12.04292	Cfb	Italian sclerophyllous and semi-deciduous forests	Mediterranean Forests, Woodlands & Scrublands
Cerris	2612553031	Quercus cerris	L., 1753	IT	PRESERVED_SPECIMEN	42.92306	12.873674	Cfb	Italian sclerophyllous and semi-deciduous forests	Mediterranean Forests, Woodlands & Scrublands
Cerris	2612552962	Quercus cerris	L., 1753	IT	PRESERVED_SPECIMEN	43.025662	12.955569	Cfb	Italian sclerophyllous and semi-deciduous forests	Mediterranean Forests, Woodlands & Scrublands
Cerris	2612553024	Quercus cerris	L., 1753	IT	PRESERVED_SPECIMEN	43.125307	12.956184	Cfb	Italian sclerophyllous and semi-deciduous forests	Mediterranean Forests, Woodlands & Scrublands
Cerris	2612553095	Quercus cerris	L., 1753	IT	PRESERVED_SPECIMEN	43.174656	13.124313	Cfb	Italian sclerophyllous and semi-deciduous forests	Mediterranean Forests, Woodlands & Scrublands
Cerris	2612553079	Quercus cerris	L., 1753	IT	PRESERVED_SPECIMEN	43.174656	13.124313	Cfb	Italian sclerophyllous and semi-deciduous forests	Mediterranean Forests, Woodlands & Scrublands
Cerris	2612552902	Quercus cerris	L., 1753	IT	PRESERVED_SPECIMEN	43.076231	13.203899	Cfb	Italian sclerophyllous and semi-deciduous forests	Mediterranean Forests, Woodlands & Scrublands
Cerris	3031244301	Quercus cerris	L., 1753	IT	PRESERVED_SPECIMEN	45.65861	13.87361	Cfb	Illyrian deciduous forests	Mediterranean Forests, Woodlands & Scrublands
Cerris	1701161688	Quercus cerris	L., 1753	IT	PRESERVED_SPECIMEN	43.85308	11.238316	Cfb	Italian sclerophyllous and semi-deciduous forests	Mediterranean Forests, Woodlands & Scrublands
Cerris	1701161683	Quercus cerris	L., 1753	IT	PRESERVED_SPECIMEN	43.419606	11.903651	Cfb	Italian sclerophyllous and semi-deciduous forests	Mediterranean Forests, Woodlands & Scrublands
Cerris	1701161615	Quercus cerris	L., 1753	IT	PRESERVED_SPECIMEN	44.018818	10.20116	Cfb	Italian sclerophyllous and semi-deciduous forests	Mediterranean Forests, Woodlands & Scrublands
Cerris	1701160539	Quercus cerris	L., 1753	IT	PRESERVED_SPECIMEN	44.059143	10.208277	Cfb	Italian sclerophyllous and semi-deciduous forests	Mediterranean Forests, Woodlands & Scrublands
Cerris	1701161768	Quercus cerris	L., 1753	IT	PRESERVED_SPECIMEN	44.073627	10.297088	Cfb	Italian sclerophyllous and semi-deciduous forests	Mediterranean Forests, Woodlands & Scrublands
Cerris	1701161744	Quercus cerris	L., 1753	IT	PRESERVED_SPECIMEN	43.896001	11.317704	Cfb	Italian sclerophyllous and semi-deciduous forests	Mediterranean Forests, Woodlands & Scrublands
Cerris	1701161821	Quercus cerris	L., 1753	IT	PRESERVED_SPECIMEN	43.894822	11.33327	Cfb	Italian sclerophyllous and semi-deciduous forests	Mediterranean Forests, Woodlands & Scrublands
Cerris	1701161784	Quercus cerris	L., 1753	IT	PRESERVED_SPECIMEN	43.872982	11.382709	Cfb	Italian sclerophyllous and semi-deciduous forests	Mediterranean Forests, Woodlands & Scrublands
Cerris	1701161798	Quercus cerris	L., 1753	IT	PRESERVED_SPECIMEN	43.858582	11.393326	Cfb	Italian sclerophyllous and semi-deciduous forests	Mediterranean Forests, Woodlands & Scrublands
Cerris	1701161840	Quercus cerris	L., 1753	IT	PRESERVED_SPECIMEN	43.85278	11.396208	Cfb	Italian sclerophyllous and semi-deciduous forests	Mediterranean Forests, Woodlands & Scrublands
Cerris	1701161794	Quercus cerris	L., 1753	IT	PRESERVED_SPECIMEN	43.85278	11.396208	Cfb	Italian sclerophyllous and semi-deciduous forests	Mediterranean Forests, Woodlands & Scrublands
Cerris	1701161797	Quercus cerris	L., 1753	IT	PRESERVED_SPECIMEN	43.864326	11.401704	Cfb	Italian sclerophyllous and semi-deciduous forests	Mediterranean Forests, Woodlands & Scrublands
Cerris	1701161826	Quercus cerris	L., 1753	IT	PRESERVED_SPECIMEN	43.730966	11.553028	Cfb	Italian sclerophyllous and semi-deciduous forests	Mediterranean Forests, Woodlands & Scrublands
Cerris	3327455803	Quercus cerris	L., 1753	IT	PRESERVED_SPECIMEN	43.73194	11.55806	Cfb	Italian sclerophyllous and semi-deciduous forests	Mediterranean Forests, Woodlands & Scrublands
Cerris	1701161762	Quercus cerris	L., 1753	IT	PRESERVED_SPECIMEN	43.76069	11.565867	Cfb	Italian sclerophyllous and semi-deciduous forests	Mediterranean Forests, Woodlands & Scrublands
Cerris	1701161724	Quercus cerris	L., 1753	IT	PRESERVED_SPECIMEN	42.928514	11.877894	Cfb	Italian sclerophyllous and semi-deciduous forests	Mediterranean Forests, Woodlands & Scrublands
Cerris	1701161813	Quercus cerris	L., 1753	IT	PRESERVED_SPECIMEN	43.556935	11.962508	Cfb	Italian sclerophyllous and semi-deciduous forests	Mediterranean Forests, Woodlands & Scrublands
Cerris	1638421336	Quercus cerris	L., 1753	ME	PRESERVED_SPECIMEN	42.15667	19.10028	Cfb	Illyrian deciduous forests	Mediterranean Forests, Woodlands & Scrublands
Cerris	1638421322	Quercus cerris	L., 1753	MK	PRESERVED_SPECIMEN	41	20.88333	Cfb	Pindus Mountains mixed forests	Mediterranean Forests, Woodlands & Scrublands
Cerris	2438980901	Quercus cerris	L., 1753	SI	PRESERVED_SPECIMEN	45.666667	13.883333	Cfb	Illyrian deciduous forests	Mediterranean Forests, Woodlands & Scrublands
Cerris	296527411	Quercus cerris	L., 1753	SI	PRESERVED_SPECIMEN	45.585278	13.916944	Cfb	Illyrian deciduous forests	Mediterranean Forests, Woodlands & Scrublands
Cerris	1844878266	Quercus cerris	L., 1753	SI	PRESERVED_SPECIMEN	45.52583	14.16861	Cfb	Illyrian deciduous forests	Mediterranean Forests, Woodlands & Scrublands
Cerris	1638421244	Quercus cerris	L., 1753	SI	PRESERVED_SPECIMEN	45.52583	14.16861	Cfb	Illyrian deciduous forests	Mediterranean Forests, Woodlands & Scrublands
Cerris	730977843	Quercus cerris	L., 1753	LB	PRESERVED_SPECIMEN	34.25904	36.08172	Dsb	Southern Anatolian montane conifer and deciduous forests	Mediterranean Forests, Woodlands & Scrublands
Cerris	3351888821	Quercus cerris	L., 1753	TR	PRESERVED_SPECIMEN	37.77	36.259998	Dsb	Southern Anatolian montane conifer and deciduous forests	Mediterranean Forests, Woodlands & Scrublands
Cerris	730977744	Quercus cerris	L., 1753	TR	PRESERVED_SPECIMEN	37248	34.3643	Dsc	Southern Anatolian montane conifer and deciduous forests	Mediterranean Forests, Woodlands & Scrublands
Cerris	788763129	Quercus cerris	L., 1753	GR	PRESERVED_SPECIMEN	40.583333	21.966667	Dfb	Pindus Mountains mixed forests	Mediterranean Forests, Woodlands & Scrublands
Cerris	1586999739	Quercus cerris	L., 1753	GR	PRESERVED_SPECIMEN	39.733333	21.55	Csa	Aegean and Western Turkey sclerophyllous and mixed forests	Mediterranean Forests, Woodlands & Scrublands
Cerris	1701160546	Quercus cerris	L., 1753	IT	PRESERVED_SPECIMEN	43.992685	10.174198	Csa	Italian sclerophyllous and semi-deciduous forests	Mediterranean Forests, Woodlands & Scrublands
Cerris	1701160545	Quercus cerris	L., 1753	IT	PRESERVED_SPECIMEN	43.992685	10.174198	Csa	Italian sclerophyllous and semi-deciduous forests	Mediterranean Forests, Woodlands & Scrublands
Cerris	1701161759	Quercus cerris	L., 1753	IT	PRESERVED_SPECIMEN	43.09793	10.539952	Csa	Italian sclerophyllous and semi-deciduous forests	Mediterranean Forests, Woodlands & Scrublands
Cerris	1701161753	Quercus cerris	L., 1753	IT	PRESERVED_SPECIMEN	43.09793	10.539952	Csa	Italian sclerophyllous and semi-deciduous forests	Mediterranean Forests, Woodlands & Scrublands
Cerris	1701161748	Quercus cerris	L., 1753	IT	PRESERVED_SPECIMEN	43.09793	10.539952	Csa	Italian sclerophyllous and semi-deciduous forests	Mediterranean Forests, Woodlands & Scrublands
Cerris	1701161726	Quercus cerris	L., 1753	IT	PRESERVED_SPECIMEN	43.09793	10.539952	Csa	Italian sclerophyllous and semi-deciduous forests	Mediterranean Forests, Woodlands & Scrublands
Cerris	1701161703	Quercus cerris	L., 1753	IT	PRESERVED_SPECIMEN	43.09793	10.539952	Csa	Italian sclerophyllous and semi-deciduous forests	Mediterranean Forests, Woodlands & Scrublands
Cerris	1701161796	Quercus cerris	L., 1753	IT	PRESERVED_SPECIMEN	43.418509	10.590327	Csa	Italian sclerophyllous and semi-deciduous forests	Mediterranean Forests, Woodlands & Scrublands
Cerris	1701161752	Quercus cerris	L., 1753	IT	PRESERVED_SPECIMEN	43.418509	10.590327	Csa	Italian sclerophyllous and semi-deciduous forests	Mediterranean Forests, Woodlands & Scrublands
Cerris	1701160537	Quercus cerris	L., 1753	IT	PRESERVED_SPECIMEN	43.418509	10.590327	Csa	Italian sclerophyllous and semi-deciduous forests	Mediterranean Forests, Woodlands & Scrublands
Cerris	1701160482	Quercus cerris	L., 1753	IT	PRESERVED_SPECIMEN	43.418509	10.590327	Csa	Italian sclerophyllous and semi-deciduous forests	Mediterranean Forests, Woodlands & Scrublands
Cerris	2573275472	Quercus cerris	L., 1753	IT	PRESERVED_SPECIMEN	43.08778	10.62444	Csa	Italian sclerophyllous and semi-deciduous forests	Mediterranean Forests, Woodlands & Scrublands
Cerris	1701161737	Quercus cerris	L., 1753	IT	PRESERVED_SPECIMEN	43.788372	10.712142	Csa	Italian sclerophyllous and semi-deciduous forests	Mediterranean Forests, Woodlands & Scrublands
Cerris	1701161786	Quercus cerris	L., 1753	IT	PRESERVED_SPECIMEN	43.662445	10.712481	Csa	Italian sclerophyllous and semi-deciduous forests	Mediterranean Forests, Woodlands & Scrublands
Cerris	1701161707	Quercus cerris	L., 1753	IT	PRESERVED_SPECIMEN	43.757561	10.751081	Csa	Italian sclerophyllous and semi-deciduous forests	Mediterranean Forests, Woodlands & Scrublands
Cerris	1701160441	Quercus cerris	L., 1753	IT	PRESERVED_SPECIMEN	43.806707	10.822644	Csa	Italian sclerophyllous and semi-deciduous forests	Mediterranean Forests, Woodlands & Scrublands
Cerris	3327393571	Quercus cerris	L., 1753	IT	PRESERVED_SPECIMEN	42.964451	10.942789	Csa	Italian sclerophyllous and semi-deciduous forests	Mediterranean Forests, Woodlands & Scrublands
Cerris	3327374858	Quercus cerris	L., 1753	IT	PRESERVED_SPECIMEN	42.81529	10.983006	Csa	Italian sclerophyllous and semi-deciduous forests	Mediterranean Forests, Woodlands & Scrublands
Cerris	1701160547	Quercus cerris	L., 1753	IT	PRESERVED_SPECIMEN	42.411119	11.145667	Csa	Italian sclerophyllous and semi-deciduous forests	Mediterranean Forests, Woodlands & Scrublands
Cerris	1701161655	Quercus cerris	L., 1753	IT	PRESERVED_SPECIMEN	42.4863	11.45183	Csa	Italian sclerophyllous and semi-deciduous forests	Mediterranean Forests, Woodlands & Scrublands
Cerris	1701161751	Quercus cerris	L., 1753	IT	PRESERVED_SPECIMEN	43.17506	11.5436	Csa	Italian sclerophyllous and semi-deciduous forests	Mediterranean Forests, Woodlands & Scrublands
Cerris	1584384097	Quercus cerris	L., 1753	IT	PRESERVED_SPECIMEN	43.04472	11.94556	Csa	Italian sclerophyllous and semi-deciduous forests	Mediterranean Forests, Woodlands & Scrublands
Cerris	1584384095	Quercus cerris	L., 1753	IT	PRESERVED_SPECIMEN	43.04472	11.94556	Csa	Italian sclerophyllous and semi-deciduous forests	Mediterranean Forests, Woodlands & Scrublands
Cerris	3331043818	Quercus cerris	L., 1753	IT	PRESERVED_SPECIMEN	37.882657	13.377321	Csa	Tyrrhenian-Adriatic Sclerophyllous and mixed forests	Mediterranean Forests, Woodlands & Scrublands
Cerris	1883574213	Quercus cerris	L., 1753	IT	PRESERVED_SPECIMEN	37.733334	15.133333	Csa	Tyrrhenian-Adriatic Sclerophyllous and mixed forests	Mediterranean Forests, Woodlands & Scrublands
Cerris	2979387427	Quercus cerris	L., 1753	LB	MATERIAL_SAMPLE	33.5569	35.5609	Csa	Eastern Mediterranean conifer-sclerophyllous-broadleaf forests	Mediterranean Forests, Woodlands & Scrublands
Cerris	2979386411	Quercus cerris	L., 1753	LB	MATERIAL_SAMPLE	33.88	35.7136	Csa	Eastern Mediterranean conifer-sclerophyllous-broadleaf forests	Mediterranean Forests, Woodlands & Scrublands
Cerris	2979382409	Quercus cerris	L., 1753	LB	MATERIAL_SAMPLE	34.4277	36.1229	Csa	Southern Anatolian montane conifer and deciduous forests	Mediterranean Forests, Woodlands & Scrublands
Cerris	730977846	Quercus cerris	L., 1753	LB	PRESERVED_SPECIMEN	34.29066	35.96568	Csa	Eastern Mediterranean conifer-sclerophyllous-broadleaf forests	Mediterranean Forests, Woodlands & Scrublands
Cerris	730977835	Quercus cerris	L., 1753	LB	PRESERVED_SPECIMEN	34.2907	35.9657	Csa	Eastern Mediterranean conifer-sclerophyllous-broadleaf forests	Mediterranean Forests, Woodlands & Scrublands
Cerris	2517646760	Quercus cerris	L., 1753	TR	PRESERVED_SPECIMEN	39.956833	26.2395	Csa	Aegean and Western Turkey sclerophyllous and mixed forests	Mediterranean Forests, Woodlands & Scrublands
Cerris	2517237255	Quercus cerris	L., 1753	TR	PRESERVED_SPECIMEN	39.956833	26.2395	Csa	Aegean and Western Turkey sclerophyllous and mixed forests	Mediterranean Forests, Woodlands & Scrublands
Cerris	2436064270	Quercus cerris	L., 1753	TR	PRESERVED_SPECIMEN	37	35.333333	Csa	Eastern Mediterranean conifer-sclerophyllous-broadleaf forests	Mediterranean Forests, Woodlands & Scrublands
Cerris	3351785989	Quercus cerris	L., 1753	TR	PRESERVED_SPECIMEN	37.540001	36.27	Csa	Southern Anatolian montane conifer and deciduous forests	Mediterranean Forests, Woodlands & Scrublands
Cerris	3349441571	Quercus cerris	L., 1753	TR	PRESERVED_SPECIMEN	37.540001	36.27	Csa	Southern Anatolian montane conifer and deciduous forests	Mediterranean Forests, Woodlands & Scrublands
Cerris	3349452861	Quercus cerris	L., 1753	TR	PRESERVED_SPECIMEN	37.57	37.48	Csa	Eastern Mediterranean conifer-sclerophyllous-broadleaf forests	Mediterranean Forests, Woodlands & Scrublands
Cerris	3349427382	Quercus cerris	L., 1753	TR	PRESERVED_SPECIMEN	37.57	37.48	Csa	Eastern Mediterranean conifer-sclerophyllous-broadleaf forests	Mediterranean Forests, Woodlands & Scrublands
Cerris	3349332552	Quercus cerris	L., 1753	TR	PRESERVED_SPECIMEN	37.57	37.48	Csa	Eastern Mediterranean conifer-sclerophyllous-broadleaf forests	Mediterranean Forests, Woodlands & Scrublands
Cerris	3311392480	Quercus cerris	L., 1753	FR	PRESERVED_SPECIMEN	43.58	6.8	Csb	Northeastern Spain and Southern France Mediterranean forests	Mediterranean Forests, Woodlands & Scrublands
Cerris	1701161761	Quercus cerris	L., 1753	IT	PRESERVED_SPECIMEN	42.7785	10.2044	Csb	Tyrrhenian-Adriatic Sclerophyllous and mixed forests	Mediterranean Forests, Woodlands & Scrublands
Cerris	1701161181	Quercus cerris	L., 1753	IT	PRESERVED_SPECIMEN	43.413627	10.603049	Csb	Italian sclerophyllous and semi-deciduous forests	Mediterranean Forests, Woodlands & Scrublands
Cerris	1701161771	Quercus cerris	L., 1753	IT	PRESERVED_SPECIMEN	43.12633	11.00408	Csb	Italian sclerophyllous and semi-deciduous forests	Mediterranean Forests, Woodlands & Scrublands
Cerris	1701161765	Quercus cerris	L., 1753	IT	PRESERVED_SPECIMEN	43.12633	11.00408	Csb	Italian sclerophyllous and semi-deciduous forests	Mediterranean Forests, Woodlands & Scrublands
Cerris	1701161755	Quercus cerris	L., 1753	IT	PRESERVED_SPECIMEN	43.12633	11.00408	Csb	Italian sclerophyllous and semi-deciduous forests	Mediterranean Forests, Woodlands & Scrublands
Cerris	1701161664	Quercus cerris	L., 1753	IT	PRESERVED_SPECIMEN	43.12633	11.00408	Csb	Italian sclerophyllous and semi-deciduous forests	Mediterranean Forests, Woodlands & Scrublands
Cerris	1936569161	Quercus cerris	L., 1753	IT	PRESERVED_SPECIMEN	37.8833	14.65	Csb	South Appenine mixed montane forests	Mediterranean Forests, Woodlands & Scrublands
Cerris	895153431	Quercus cerris	L., 1753	IT	PRESERVED_SPECIMEN	37.77	15.07	Csb	South Appenine mixed montane forests	Mediterranean Forests, Woodlands & Scrublands
Cerris	137483932	Quercus cerris	L., 1753	IT	PRESERVED_SPECIMEN	37.77	15.07	Csb	South Appenine mixed montane forests	Mediterranean Forests, Woodlands & Scrublands
Cerris	2979531420	Quercus cerris	L., 1753	LB	MATERIAL_SAMPLE	34.0641	35.7623	Csb	Eastern Mediterranean conifer-sclerophyllous-broadleaf forests	Mediterranean Forests, Woodlands & Scrublands
Cerris	730977821	Quercus cerris	L., 1753	SY	PRESERVED_SPECIMEN	35.60028	36.17861	Csb	Eastern Mediterranean conifer-sclerophyllous-broadleaf forests	Mediterranean Forests, Woodlands & Scrublands
Cerris	730977721	Quercus cerris	L., 1753	SY	PRESERVED_SPECIMEN	35.60028	36.17861	Csb	Eastern Mediterranean conifer-sclerophyllous-broadleaf forests	Mediterranean Forests, Woodlands & Scrublands
Cerris	730977290	Quercus cerris	L., 1753	SY	PRESERVED_SPECIMEN	35.60028	36.17861	Csb	Eastern Mediterranean conifer-sclerophyllous-broadleaf forests	Mediterranean Forests, Woodlands & Scrublands
Cerris	730977249	Quercus cerris	L., 1753	SY	PRESERVED_SPECIMEN	35.60028	36.17861	Csb	Eastern Mediterranean conifer-sclerophyllous-broadleaf forests	Mediterranean Forests, Woodlands & Scrublands
Cerris	3311393505	Quercus cerris	L., 1753	SY	PRESERVED_SPECIMEN	35.58	36.21	Csb	Southern Anatolian montane conifer and deciduous forests	Mediterranean Forests, Woodlands & Scrublands
Cerris	730977833	Quercus cerris	L., 1753	TR	PRESERVED_SPECIMEN	36.3408	36.0469	Csb	Southern Anatolian montane conifer and deciduous forests	Mediterranean Forests, Woodlands & Scrublands
Cerris	730977797	Quercus cerris	L., 1753	TR	PRESERVED_SPECIMEN	39.7	26.83333	Csb	Anatolian conifer and deciduous mixed forests	Mediterranean Forests, Woodlands & Scrublands
Cerris	296527413	Quercus cerris	L., 1753	HR	PRESERVED_SPECIMEN	45221	13838	Cfa	Illyrian deciduous forests	Mediterranean Forests, Woodlands & Scrublands
Cerris	2612554338	Quercus cerris	L., 1753	IT	PRESERVED_SPECIMEN	43.474448	13.539199	Cfa	Italian sclerophyllous and semi-deciduous forests	Mediterranean Forests, Woodlands & Scrublands
Cerris	2612554336	Quercus cerris	L., 1753	IT	PRESERVED_SPECIMEN	43.474448	13.539199	Cfa	Italian sclerophyllous and semi-deciduous forests	Mediterranean Forests, Woodlands & Scrublands
Cerris	2612554335	Quercus cerris	L., 1753	IT	PRESERVED_SPECIMEN	43.474448	13.539199	Cfa	Italian sclerophyllous and semi-deciduous forests	Mediterranean Forests, Woodlands & Scrublands
Cerris	2612554330	Quercus cerris	L., 1753	IT	PRESERVED_SPECIMEN	43.474448	13.539199	Cfa	Italian sclerophyllous and semi-deciduous forests	Mediterranean Forests, Woodlands & Scrublands
Cerris	2612554298	Quercus cerris	L., 1753	IT	PRESERVED_SPECIMEN	43.474448	13.539199	Cfa	Italian sclerophyllous and semi-deciduous forests	Mediterranean Forests, Woodlands & Scrublands
Cerris	2436421523	Quercus cerris	L., 1753	IT	PRESERVED_SPECIMEN	45.65	13.783333	Cfa	Illyrian deciduous forests	Mediterranean Forests, Woodlands & Scrublands
Cerris	2435476456	Quercus cerris	L., 1753	IT	PRESERVED_SPECIMEN	45.65	13.783333	Cfa	Illyrian deciduous forests	Mediterranean Forests, Woodlands & Scrublands
Cerris	2612553048	Quercus cerris	L., 1753	IT	PRESERVED_SPECIMEN	43.076235	13.120564	Cfa	Italian sclerophyllous and semi-deciduous forests	Mediterranean Forests, Woodlands & Scrublands
Cerris	2612552879	Quercus cerris	L., 1753	IT	PRESERVED_SPECIMEN	43.076235	13.120564	Cfa	Italian sclerophyllous and semi-deciduous forests	Mediterranean Forests, Woodlands & Scrublands
Cerris	2612552813	Quercus cerris	L., 1753	IT	PRESERVED_SPECIMEN	43.024073	13.288628	Cfa	Italian sclerophyllous and semi-deciduous forests	Mediterranean Forests, Woodlands & Scrublands
Cerris	2612553094	Quercus cerris	L., 1753	IT	PRESERVED_SPECIMEN	43.122941	13.288975	Cfa	Italian sclerophyllous and semi-deciduous forests	Mediterranean Forests, Woodlands & Scrublands
Cerris	2612553087	Quercus cerris	L., 1753	IT	PRESERVED_SPECIMEN	43.122941	13.288975	Cfa	Italian sclerophyllous and semi-deciduous forests	Mediterranean Forests, Woodlands & Scrublands
Cerris	2612552968	Quercus cerris	L., 1753	IT	PRESERVED_SPECIMEN	43.122941	13.288975	Cfa	Italian sclerophyllous and semi-deciduous forests	Mediterranean Forests, Woodlands & Scrublands
Cerris	1701161699	Quercus cerris	L., 1753	IT	PRESERVED_SPECIMEN	43.86874	10.923233	Cfa	Italian sclerophyllous and semi-deciduous forests	Mediterranean Forests, Woodlands & Scrublands
Cerris	1701161719	Quercus cerris	L., 1753	IT	PRESERVED_SPECIMEN	43.820191	11.046116	Cfa	Italian sclerophyllous and semi-deciduous forests	Mediterranean Forests, Woodlands & Scrublands
Cerris	1701161710	Quercus cerris	L., 1753	IT	PRESERVED_SPECIMEN	43.820191	11.046116	Cfa	Italian sclerophyllous and semi-deciduous forests	Mediterranean Forests, Woodlands & Scrublands
Cerris	1701161697	Quercus cerris	L., 1753	IT	PRESERVED_SPECIMEN	43.820191	11.046116	Cfa	Italian sclerophyllous and semi-deciduous forests	Mediterranean Forests, Woodlands & Scrublands
Cerris	1701161684	Quercus cerris	L., 1753	IT	PRESERVED_SPECIMEN	43.820191	11.046116	Cfa	Italian sclerophyllous and semi-deciduous forests	Mediterranean Forests, Woodlands & Scrublands
Cerris	1701161667	Quercus cerris	L., 1753	IT	PRESERVED_SPECIMEN	43.820191	11.046116	Cfa	Italian sclerophyllous and semi-deciduous forests	Mediterranean Forests, Woodlands & Scrublands
Cerris	1701161657	Quercus cerris	L., 1753	IT	PRESERVED_SPECIMEN	43.820191	11.046116	Cfa	Italian sclerophyllous and semi-deciduous forests	Mediterranean Forests, Woodlands & Scrublands
Cerris	2435654513	Quercus cerris	L., 1753	IT	PRESERVED_SPECIMEN	43.783333	11.25	Cfa	Italian sclerophyllous and semi-deciduous forests	Mediterranean Forests, Woodlands & Scrublands
Cerris	1701161731	Quercus cerris	L., 1753	IT	PRESERVED_SPECIMEN	43.78118	11.311226	Cfa	Italian sclerophyllous and semi-deciduous forests	Mediterranean Forests, Woodlands & Scrublands
Cerris	1701161689	Quercus cerris	L., 1753	IT	PRESERVED_SPECIMEN	43.78118	11.311226	Cfa	Italian sclerophyllous and semi-deciduous forests	Mediterranean Forests, Woodlands & Scrublands
Cerris	1701161780	Quercus cerris	L., 1753	IT	PRESERVED_SPECIMEN	43.962149	11.315798	Cfa	Italian sclerophyllous and semi-deciduous forests	Mediterranean Forests, Woodlands & Scrublands
Cerris	1701161631	Quercus cerris	L., 1753	IT	PRESERVED_SPECIMEN	43.697165	11.348867	Cfa	Italian sclerophyllous and semi-deciduous forests	Mediterranean Forests, Woodlands & Scrublands
Cerris	1701161720	Quercus cerris	L., 1753	IT	PRESERVED_SPECIMEN	43.955908	11.381336	Cfa	Italian sclerophyllous and semi-deciduous forests	Mediterranean Forests, Woodlands & Scrublands
Cerris	1701161708	Quercus cerris	L., 1753	IT	PRESERVED_SPECIMEN	43.862992	11.297072	Cfa	Italian sclerophyllous and semi-deciduous forests	Mediterranean Forests, Woodlands & Scrublands
Cerris	1701161682	Quercus cerris	L., 1753	IT	PRESERVED_SPECIMEN	43.862992	11.297072	Cfa	Italian sclerophyllous and semi-deciduous forests	Mediterranean Forests, Woodlands & Scrublands
Cerris	1701161769	Quercus cerris	L., 1753	IT	PRESERVED_SPECIMEN	44.057478	10.910994	Cfb	Italian sclerophyllous and semi-deciduous forests	Mediterranean Forests, Woodlands & Scrublands
Cerris	2612553028	Quercus cerris	L., 1753	IT	PRESERVED_SPECIMEN	42.92306	12.873674	Cfb	Italian sclerophyllous and semi-deciduous forests	Mediterranean Forests, Woodlands & Scrublands
Cerris	2612553023	Quercus cerris	L., 1753	IT	PRESERVED_SPECIMEN	43.125307	12.956184	Cfb	Italian sclerophyllous and semi-deciduous forests	Mediterranean Forests, Woodlands & Scrublands
Cerris	2612553018	Quercus cerris	L., 1753	IT	PRESERVED_SPECIMEN	43.125307	12.956184	Cfb	Italian sclerophyllous and semi-deciduous forests	Mediterranean Forests, Woodlands & Scrublands
Cerris	2612553017	Quercus cerris	L., 1753	IT	PRESERVED_SPECIMEN	43.125307	12.956184	Cfb	Italian sclerophyllous and semi-deciduous forests	Mediterranean Forests, Woodlands & Scrublands
Cerris	2612553013	Quercus cerris	L., 1753	IT	PRESERVED_SPECIMEN	43.125307	12.956184	Cfb	Italian sclerophyllous and semi-deciduous forests	Mediterranean Forests, Woodlands & Scrublands
Cerris	2612552960	Quercus cerris	L., 1753	IT	PRESERVED_SPECIMEN	43.125307	12.956184	Cfb	Italian sclerophyllous and semi-deciduous forests	Mediterranean Forests, Woodlands & Scrublands
Cerris	1701161766	Quercus cerris	L., 1753	IT	PRESERVED_SPECIMEN	43.894822	11.33327	Cfb	Italian sclerophyllous and semi-deciduous forests	Mediterranean Forests, Woodlands & Scrublands
Cerris	1701161833	Quercus cerris	L., 1753	IT	PRESERVED_SPECIMEN	43.85278	11.396208	Cfb	Italian sclerophyllous and semi-deciduous forests	Mediterranean Forests, Woodlands & Scrublands
Cerris	1701161792	Quercus cerris	L., 1753	IT	PRESERVED_SPECIMEN	43.85278	11.396208	Cfb	Italian sclerophyllous and semi-deciduous forests	Mediterranean Forests, Woodlands & Scrublands
Cerris	1701161788	Quercus cerris	L., 1753	IT	PRESERVED_SPECIMEN	43.85278	11.396208	Cfb	Italian sclerophyllous and semi-deciduous forests	Mediterranean Forests, Woodlands & Scrublands
Cerris	1701161775	Quercus cerris	L., 1753	IT	PRESERVED_SPECIMEN	43.85278	11.396208	Cfb	Italian sclerophyllous and semi-deciduous forests	Mediterranean Forests, Woodlands & Scrublands
Cerris	1701161774	Quercus cerris	L., 1753	IT	PRESERVED_SPECIMEN	43.85278	11.396208	Cfb	Italian sclerophyllous and semi-deciduous forests	Mediterranean Forests, Woodlands & Scrublands
Cerris	1701161729	Quercus cerris	L., 1753	IT	PRESERVED_SPECIMEN	43.85278	11.396208	Cfb	Italian sclerophyllous and semi-deciduous forests	Mediterranean Forests, Woodlands & Scrublands
Cerris	1701161782	Quercus cerris	L., 1753	IT	PRESERVED_SPECIMEN	43.730966	11.553028	Cfb	Italian sclerophyllous and semi-deciduous forests	Mediterranean Forests, Woodlands & Scrublands
Cerris	1701161733	Quercus cerris	L., 1753	IT	PRESERVED_SPECIMEN	43.730966	11.553028	Cfb	Italian sclerophyllous and semi-deciduous forests	Mediterranean Forests, Woodlands & Scrublands
Cerris	1701161709	Quercus cerris	L., 1753	IT	PRESERVED_SPECIMEN	43.730966	11.553028	Cfb	Italian sclerophyllous and semi-deciduous forests	Mediterranean Forests, Woodlands & Scrublands
Cerris	1701161706	Quercus cerris	L., 1753	IT	PRESERVED_SPECIMEN	43.730966	11.553028	Cfb	Italian sclerophyllous and semi-deciduous forests	Mediterranean Forests, Woodlands & Scrublands
Cerris	1701161680	Quercus cerris	L., 1753	IT	PRESERVED_SPECIMEN	43.730966	11.553028	Cfb	Italian sclerophyllous and semi-deciduous forests	Mediterranean Forests, Woodlands & Scrublands
Cerris	1701161672	Quercus cerris	L., 1753	IT	PRESERVED_SPECIMEN	43.730966	11.553028	Cfb	Italian sclerophyllous and semi-deciduous forests	Mediterranean Forests, Woodlands & Scrublands
Cerris	1701161659	Quercus cerris	L., 1753	IT	PRESERVED_SPECIMEN	43.730966	11.553028	Cfb	Italian sclerophyllous and semi-deciduous forests	Mediterranean Forests, Woodlands & Scrublands
Cerris	1701161652	Quercus cerris	L., 1753	IT	PRESERVED_SPECIMEN	43.730966	11.553028	Cfb	Italian sclerophyllous and semi-deciduous forests	Mediterranean Forests, Woodlands & Scrublands
Cerris	1701161646	Quercus cerris	L., 1753	IT	PRESERVED_SPECIMEN	43.730966	11.553028	Cfb	Italian sclerophyllous and semi-deciduous forests	Mediterranean Forests, Woodlands & Scrublands
Cerris	1701161660	Quercus cerris	L., 1753	IT	PRESERVED_SPECIMEN	42.928514	11.877894	Cfb	Italian sclerophyllous and semi-deciduous forests	Mediterranean Forests, Woodlands & Scrublands
Cerris	1701161636	Quercus cerris	L., 1753	IT	PRESERVED_SPECIMEN	42.928514	11.877894	Cfb	Italian sclerophyllous and semi-deciduous forests	Mediterranean Forests, Woodlands & Scrublands
Cerris	1701161763	Quercus cerris	L., 1753	IT	PRESERVED_SPECIMEN	43.556935	11.962508	Cfb	Italian sclerophyllous and semi-deciduous forests	Mediterranean Forests, Woodlands & Scrublands
Cerris	2437328970	Quercus cerris	L., 1753	SI	PRESERVED_SPECIMEN	45.666667	13.883333	Cfb	Illyrian deciduous forests	Mediterranean Forests, Woodlands & Scrublands
Cerris	3351876647	Quercus cerris	L., 1753	TR	PRESERVED_SPECIMEN	37.77	36.259998	Dsb	Southern Anatolian montane conifer and deciduous forests	Mediterranean Forests, Woodlands & Scrublands
Cerris	1586999163	Quercus cerris	L., 1753	GR	PRESERVED_SPECIMEN	39.633333	19.916667	Csa
Cerris	2603830338	Quercus cerris	L., 1753	IT	PRESERVED_SPECIMEN	42.988332	10.492546	Csa
Cerris	3327388561	Quercus cerris	L., 1753	IT	PRESERVED_SPECIMEN	42.807918	10.366622	Csa
Cerris	3327455385	Quercus cerris	L., 1753	IT	PRESERVED_SPECIMEN	40.61611	14.37333	Csa
Cerris	2517860715	Quercus cerris	L., 1753	IT	PRESERVED_SPECIMEN	40.626293	14.375799	Csa
Cerris	3327455383	Quercus cerris	L., 1753	IT	PRESERVED_SPECIMEN	40.64472	14.40778	Csa
Cerris	1701161638	Quercus cerris	L., 1753	IT	PRESERVED_SPECIMEN	43.42786	9.90632	Csa
Cerris	2437770677	Quercus cerris	L., 1753	TR	PRESERVED_SPECIMEN	36.783333	34.85	Csa
Cerris	1701161736	Quercus cerris	L., 1753	IT	PRESERVED_SPECIMEN	42.988332	10.492546	Csa
Cerris	1701161743	Quercus cerris	L., 1753	IT	PRESERVED_SPECIMEN	42.807918	10.366622	Csa
Cerris	2436124842	Quercus cerris	L., 1753	TR	PRESERVED_SPECIMEN	36.783333	34.85	Csa
Cerris	2417745633	Quercus chenii	Nakai, 1924	CN	PRESERVED_SPECIMEN	27.17	107.4	Cfa	Guizhou Plateau broadleaf and mixed forests	Tropical & Subtropical Moist Broadleaf Forests
Cerris	2417668139	Quercus chenii	Nakai, 1924	CN	PRESERVED_SPECIMEN	26.72	110.63	Cfa	Jian Nan subtropical evergreen forests	Tropical & Subtropical Moist Broadleaf Forests
Cerris	2417667758	Quercus chenii	Nakai, 1924	CN	PRESERVED_SPECIMEN	26.72	110.63	Cfa	Jian Nan subtropical evergreen forests	Tropical & Subtropical Moist Broadleaf Forests
Cerris	3351659870	Quercus chenii	Nakai, 1924	CN	PRESERVED_SPECIMEN	28.790001	111.440002	Cfa	Guizhou Plateau broadleaf and mixed forests	Tropical & Subtropical Moist Broadleaf Forests
Cerris	3351648868	Quercus chenii	Nakai, 1924	CN	PRESERVED_SPECIMEN	28.790001	111.440002	Cfa	Guizhou Plateau broadleaf and mixed forests	Tropical & Subtropical Moist Broadleaf Forests
Cerris	3351578627	Quercus chenii	Nakai, 1924	CN	PRESERVED_SPECIMEN	25.209999	112.989998	Cfa	Jian Nan subtropical evergreen forests	Tropical & Subtropical Moist Broadleaf Forests
Cerris	1030740825	Quercus chenii	Nakai, 1924	CN	PRESERVED_SPECIMEN	27.622868	113.854676	Cfa	Jian Nan subtropical evergreen forests	Tropical & Subtropical Moist Broadleaf Forests
Cerris	1030740774	Quercus chenii	Nakai, 1924	CN	PRESERVED_SPECIMEN	28.52075	114.37098	Cfa	Jian Nan subtropical evergreen forests	Tropical & Subtropical Moist Broadleaf Forests
Cerris	1030740725	Quercus chenii	Nakai, 1924	CN	PRESERVED_SPECIMEN	28.52075	114.37098	Cfa	Jian Nan subtropical evergreen forests	Tropical & Subtropical Moist Broadleaf Forests
Cerris	1030665139	Quercus chenii	Nakai, 1924	CN	PRESERVED_SPECIMEN	29.010101	114.41263	Cfa	Jian Nan subtropical evergreen forests	Tropical & Subtropical Moist Broadleaf Forests
Cerris	1030740736	Quercus chenii	Nakai, 1924	CN	PRESERVED_SPECIMEN	25.862825	114.941829	Cfa	Jian Nan subtropical evergreen forests	Tropical & Subtropical Moist Broadleaf Forests
Cerris	2417671523	Quercus chenii	Nakai, 1924	CN	PRESERVED_SPECIMEN	29.32	114.96	Cfa	Jian Nan subtropical evergreen forests	Tropical & Subtropical Moist Broadleaf Forests
Cerris	1030715385	Quercus chenii	Nakai, 1924	CN	PRESERVED_SPECIMEN	29.326488	114.963104	Cfa	Jian Nan subtropical evergreen forests	Tropical & Subtropical Moist Broadleaf Forests
Cerris	3349041836	Quercus chenii	Nakai, 1924	CN	PRESERVED_SPECIMEN	29.27	115.010002	Cfa	Jian Nan subtropical evergreen forests	Tropical & Subtropical Moist Broadleaf Forests
Cerris	2417556987	Quercus chenii	Nakai, 1924	CN	PRESERVED_SPECIMEN	26.83	116.32	Cfa	Jian Nan subtropical evergreen forests	Tropical & Subtropical Moist Broadleaf Forests
Cerris	2417552750	Quercus chenii	Nakai, 1924	CN	PRESERVED_SPECIMEN	26.83	116.32	Cfa	Jian Nan subtropical evergreen forests	Tropical & Subtropical Moist Broadleaf Forests
Cerris	1030740753	Quercus chenii	Nakai, 1924	CN	PRESERVED_SPECIMEN	26.837264	116.325752	Cfa	Jian Nan subtropical evergreen forests	Tropical & Subtropical Moist Broadleaf Forests
Cerris	1030740789	Quercus chenii	Nakai, 1924	CN	PRESERVED_SPECIMEN	26.326566	116.343476	Cfa	Jian Nan subtropical evergreen forests	Tropical & Subtropical Moist Broadleaf Forests
Cerris	1303751614	Quercus chenii	Nakai, 1924	CN	PRESERVED_SPECIMEN	25.833607	116.357607	Cfa	Jian Nan subtropical evergreen forests	Tropical & Subtropical Moist Broadleaf Forests
Cerris	3349142728	Quercus chenii	Nakai, 1924	CN	PRESERVED_SPECIMEN	27.309999	116.889999	Cfa	Jian Nan subtropical evergreen forests	Tropical & Subtropical Moist Broadleaf Forests
Cerris	1030740797	Quercus chenii	Nakai, 1924	CN	PRESERVED_SPECIMEN	27.295062	116.911804	Cfa	Jian Nan subtropical evergreen forests	Tropical & Subtropical Moist Broadleaf Forests
Cerris	1030740766	Quercus chenii	Nakai, 1924	CN	PRESERVED_SPECIMEN	27.295062	116.911804	Cfa	Jian Nan subtropical evergreen forests	Tropical & Subtropical Moist Broadleaf Forests
Cerris	1030740746	Quercus chenii	Nakai, 1924	CN	PRESERVED_SPECIMEN	27.295062	116.911804	Cfa	Jian Nan subtropical evergreen forests	Tropical & Subtropical Moist Broadleaf Forests
Cerris	1303751633	Quercus chenii	Nakai, 1924	CN	PRESERVED_SPECIMEN	26.900181	117.175756	Cfa	Jian Nan subtropical evergreen forests	Tropical & Subtropical Moist Broadleaf Forests
Cerris	1303751622	Quercus chenii	Nakai, 1924	CN	PRESERVED_SPECIMEN	26.900181	117.175756	Cfa	Jian Nan subtropical evergreen forests	Tropical & Subtropical Moist Broadleaf Forests
Cerris	1303851303	Quercus chenii	Nakai, 1924	CN	PRESERVED_SPECIMEN	27.340665	117.492653	Cfa	Jian Nan subtropical evergreen forests	Tropical & Subtropical Moist Broadleaf Forests
Cerris	1303751655	Quercus chenii	Nakai, 1924	CN	PRESERVED_SPECIMEN	26.397146	117.792739	Cfa	Jian Nan subtropical evergreen forests	Tropical & Subtropical Moist Broadleaf Forests
Cerris	1030740767	Quercus chenii	Nakai, 1924	CN	PRESERVED_SPECIMEN	28.676309	118.242051	Cfa	Jian Nan subtropical evergreen forests	Tropical & Subtropical Moist Broadleaf Forests
Cerris	1030740756	Quercus chenii	Nakai, 1924	CN	PRESERVED_SPECIMEN	28.676309	118.242051	Cfa	Jian Nan subtropical evergreen forests	Tropical & Subtropical Moist Broadleaf Forests
Cerris	1303751675	Quercus chenii	Nakai, 1924	CN	PRESERVED_SPECIMEN	29.679021	120.214119	Cfa	Jian Nan subtropical evergreen forests	Tropical & Subtropical Moist Broadleaf Forests
Cerris	1303751650	Quercus chenii	Nakai, 1924	CN	PRESERVED_SPECIMEN	29.679021	120.214119	Cfa	Jian Nan subtropical evergreen forests	Tropical & Subtropical Moist Broadleaf Forests
Cerris	1303751621	Quercus chenii	Nakai, 1924	CN	PRESERVED_SPECIMEN	29.679021	120.214119	Cfa	Jian Nan subtropical evergreen forests	Tropical & Subtropical Moist Broadleaf Forests
Cerris	1303751618	Quercus chenii	Nakai, 1924	CN	PRESERVED_SPECIMEN	29.679021	120.214119	Cfa	Jian Nan subtropical evergreen forests	Tropical & Subtropical Moist Broadleaf Forests
Cerris	1030665159	Quercus chenii	Nakai, 1924	CN	PRESERVED_SPECIMEN	29.679021	120.214119	Cfa	Jian Nan subtropical evergreen forests	Tropical & Subtropical Moist Broadleaf Forests
Cerris	3351642706	Quercus chenii	Nakai, 1924	CN	PRESERVED_SPECIMEN	27.4	113.099998	Cfa	Changjiang Plain evergreen forests	Temperate Broadleaf & Mixed Forests
Cerris	1030983861	Quercus chenii	Nakai, 1924	CN	PRESERVED_SPECIMEN	30.561162	114.381419	Cfa	Changjiang Plain evergreen forests	Temperate Broadleaf & Mixed Forests
Cerris	3349055584	Quercus chenii	Nakai, 1924	CN	PRESERVED_SPECIMEN	29.889999	114.489998	Cfa	Changjiang Plain evergreen forests	Temperate Broadleaf & Mixed Forests
Cerris	1030740759	Quercus chenii	Nakai, 1924	CN	PRESERVED_SPECIMEN	28.385228	114.780982	Cfa	Changjiang Plain evergreen forests	Temperate Broadleaf & Mixed Forests
Cerris	1303751628	Quercus chenii	Nakai, 1924	CN	PRESERVED_SPECIMEN	26.79023	114.90886	Cfa	Changjiang Plain evergreen forests	Temperate Broadleaf & Mixed Forests
Cerris	2417390982	Quercus chenii	Nakai, 1924	CN	PRESERVED_SPECIMEN	27.11	114.99	Cfa	Changjiang Plain evergreen forests	Temperate Broadleaf & Mixed Forests
Cerris	1030740720	Quercus chenii	Nakai, 1924	CN	PRESERVED_SPECIMEN	27.113038	114.992909	Cfa	Changjiang Plain evergreen forests	Temperate Broadleaf & Mixed Forests
Cerris	2417373817	Quercus chenii	Nakai, 1924	CN	PRESERVED_SPECIMEN	28.74	115.82	Cfa	Changjiang Plain evergreen forests	Temperate Broadleaf & Mixed Forests
Cerris	2417371776	Quercus chenii	Nakai, 1924	CN	PRESERVED_SPECIMEN	28.74	115.82	Cfa	Changjiang Plain evergreen forests	Temperate Broadleaf & Mixed Forests
Cerris	1030665178	Quercus chenii	Nakai, 1924	CN	PRESERVED_SPECIMEN	31.67832	115.879605	Cfa	Changjiang Plain evergreen forests	Temperate Broadleaf & Mixed Forests
Cerris	3349041837	Quercus chenii	Nakai, 1924	CN	PRESERVED_SPECIMEN	29.5	115.879997	Cfa	Changjiang Plain evergreen forests	Temperate Broadleaf & Mixed Forests
Cerris	2417300738	Quercus chenii	Nakai, 1924	CN	PRESERVED_SPECIMEN	29.61	115.99	Cfa	Changjiang Plain evergreen forests	Temperate Broadleaf & Mixed Forests
Cerris	2417295544	Quercus chenii	Nakai, 1924	CN	PRESERVED_SPECIMEN	29.61	115.99	Cfa	Changjiang Plain evergreen forests	Temperate Broadleaf & Mixed Forests
Cerris	2417291877	Quercus chenii	Nakai, 1924	CN	PRESERVED_SPECIMEN	29.61	115.99	Cfa	Changjiang Plain evergreen forests	Temperate Broadleaf & Mixed Forests
Cerris	2417290389	Quercus chenii	Nakai, 1924	CN	PRESERVED_SPECIMEN	29.61	115.99	Cfa	Changjiang Plain evergreen forests	Temperate Broadleaf & Mixed Forests
Cerris	1303751661	Quercus chenii	Nakai, 1924	CN	PRESERVED_SPECIMEN	29.61015	115.998105	Cfa	Changjiang Plain evergreen forests	Temperate Broadleaf & Mixed Forests
Cerris	1303751658	Quercus chenii	Nakai, 1924	CN	PRESERVED_SPECIMEN	29.61015	115.998105	Cfa	Changjiang Plain evergreen forests	Temperate Broadleaf & Mixed Forests
Cerris	1303751642	Quercus chenii	Nakai, 1924	CN	PRESERVED_SPECIMEN	29.61015	115.998105	Cfa	Changjiang Plain evergreen forests	Temperate Broadleaf & Mixed Forests
Cerris	1030665191	Quercus chenii	Nakai, 1924	CN	PRESERVED_SPECIMEN	29.61015	115.998105	Cfa	Changjiang Plain evergreen forests	Temperate Broadleaf & Mixed Forests
Cerris	3351769644	Quercus chenii	Nakai, 1924	CN	PRESERVED_SPECIMEN	30.48	116.199997	Cfa	Changjiang Plain evergreen forests	Temperate Broadleaf & Mixed Forests
Cerris	1030665230	Quercus chenii	Nakai, 1924	CN	PRESERVED_SPECIMEN	28.996786	116.67444	Cfa	Changjiang Plain evergreen forests	Temperate Broadleaf & Mixed Forests
Cerris	2417275390	Quercus chenii	Nakai, 1924	CN	PRESERVED_SPECIMEN	30.09	117.02	Cfa	Changjiang Plain evergreen forests	Temperate Broadleaf & Mixed Forests
Cerris	1030740757	Quercus chenii	Nakai, 1924	CN	PRESERVED_SPECIMEN	28.946467	117.578709	Cfa	Changjiang Plain evergreen forests	Temperate Broadleaf & Mixed Forests
Cerris	1030665193	Quercus chenii	Nakai, 1924	CN	PRESERVED_SPECIMEN	29.854053	117.71739	Cfa	Changjiang Plain evergreen forests	Temperate Broadleaf & Mixed Forests
Cerris	1030665185	Quercus chenii	Nakai, 1924	CN	PRESERVED_SPECIMEN	29.854053	117.71739	Cfa	Changjiang Plain evergreen forests	Temperate Broadleaf & Mixed Forests
Cerris	1030665165	Quercus chenii	Nakai, 1924	CN	PRESERVED_SPECIMEN	29.854053	117.71739	Cfa	Changjiang Plain evergreen forests	Temperate Broadleaf & Mixed Forests
Cerris	3351637628	Quercus chenii	Nakai, 1924	CN	PRESERVED_SPECIMEN	29.23	117.730003	Cfa	Changjiang Plain evergreen forests	Temperate Broadleaf & Mixed Forests
Cerris	3351608873	Quercus chenii	Nakai, 1924	CN	PRESERVED_SPECIMEN	29.23	117.730003	Cfa	Changjiang Plain evergreen forests	Temperate Broadleaf & Mixed Forests
Cerris	730977990	Quercus chenii	Nakai, 1924	CN	PRESERVED_SPECIMEN	30.94552	117.81127	Cfa	Changjiang Plain evergreen forests	Temperate Broadleaf & Mixed Forests
Cerris	3349005031	Quercus chenii	Nakai, 1924	CN	PRESERVED_SPECIMEN	29.809999	118.040001	Cfa	Changjiang Plain evergreen forests	Temperate Broadleaf & Mixed Forests
Cerris	3349057799	Quercus chenii	Nakai, 1924	CN	PRESERVED_SPECIMEN	30.139999	118.110001	Cfa	Changjiang Plain evergreen forests	Temperate Broadleaf & Mixed Forests
Cerris	1303751691	Quercus chenii	Nakai, 1924	CN	PRESERVED_SPECIMEN	30.272939	118.141565	Cfa	Changjiang Plain evergreen forests	Temperate Broadleaf & Mixed Forests
Cerris	1303751686	Quercus chenii	Nakai, 1924	CN	PRESERVED_SPECIMEN	30.272939	118.141565	Cfa	Changjiang Plain evergreen forests	Temperate Broadleaf & Mixed Forests
Cerris	1303751665	Quercus chenii	Nakai, 1924	CN	PRESERVED_SPECIMEN	30.272939	118.141565	Cfa	Changjiang Plain evergreen forests	Temperate Broadleaf & Mixed Forests
Cerris	1303751646	Quercus chenii	Nakai, 1924	CN	PRESERVED_SPECIMEN	30.272939	118.141565	Cfa	Changjiang Plain evergreen forests	Temperate Broadleaf & Mixed Forests
Cerris	1303751641	Quercus chenii	Nakai, 1924	CN	PRESERVED_SPECIMEN	30.272939	118.141565	Cfa	Changjiang Plain evergreen forests	Temperate Broadleaf & Mixed Forests
Cerris	1303751638	Quercus chenii	Nakai, 1924	CN	PRESERVED_SPECIMEN	30.272939	118.141565	Cfa	Changjiang Plain evergreen forests	Temperate Broadleaf & Mixed Forests
Cerris	1303751637	Quercus chenii	Nakai, 1924	CN	PRESERVED_SPECIMEN	30.272939	118.141565	Cfa	Changjiang Plain evergreen forests	Temperate Broadleaf & Mixed Forests
Cerris	1303751626	Quercus chenii	Nakai, 1924	CN	PRESERVED_SPECIMEN	30.272939	118.141565	Cfa	Changjiang Plain evergreen forests	Temperate Broadleaf & Mixed Forests
Cerris	1303751623	Quercus chenii	Nakai, 1924	CN	PRESERVED_SPECIMEN	30.272939	118.141565	Cfa	Changjiang Plain evergreen forests	Temperate Broadleaf & Mixed Forests
Cerris	1030665176	Quercus chenii	Nakai, 1924	CN	PRESERVED_SPECIMEN	29.786224	118.182474	Cfa	Changjiang Plain evergreen forests	Temperate Broadleaf & Mixed Forests
Cerris	1030665170	Quercus chenii	Nakai, 1924	CN	PRESERVED_SPECIMEN	29.786224	118.182474	Cfa	Changjiang Plain evergreen forests	Temperate Broadleaf & Mixed Forests
Cerris	1030665161	Quercus chenii	Nakai, 1924	CN	PRESERVED_SPECIMEN	29.786224	118.182474	Cfa	Changjiang Plain evergreen forests	Temperate Broadleaf & Mixed Forests
Cerris	1304008364	Quercus chenii	Nakai, 1924	CN	PRESERVED_SPECIMEN	29.955836	118.248811	Cfa	Changjiang Plain evergreen forests	Temperate Broadleaf & Mixed Forests
Cerris	1304008356	Quercus chenii	Nakai, 1924	CN	PRESERVED_SPECIMEN	29.955836	118.248811	Cfa	Changjiang Plain evergreen forests	Temperate Broadleaf & Mixed Forests
Cerris	1304008346	Quercus chenii	Nakai, 1924	CN	PRESERVED_SPECIMEN	29.955836	118.248811	Cfa	Changjiang Plain evergreen forests	Temperate Broadleaf & Mixed Forests
Cerris	1304008325	Quercus chenii	Nakai, 1924	CN	PRESERVED_SPECIMEN	29.955836	118.248811	Cfa	Changjiang Plain evergreen forests	Temperate Broadleaf & Mixed Forests
Cerris	1303751677	Quercus chenii	Nakai, 1924	CN	PRESERVED_SPECIMEN	29.866159	118.431373	Cfa	Changjiang Plain evergreen forests	Temperate Broadleaf & Mixed Forests
Cerris	1030665183	Quercus chenii	Nakai, 1924	CN	PRESERVED_SPECIMEN	29.866159	118.431373	Cfa	Changjiang Plain evergreen forests	Temperate Broadleaf & Mixed Forests
Cerris	1030665173	Quercus chenii	Nakai, 1924	CN	PRESERVED_SPECIMEN	30.940716	118.758817	Cfa	Changjiang Plain evergreen forests	Temperate Broadleaf & Mixed Forests
Cerris	3351541835	Quercus chenii	Nakai, 1924	CN	PRESERVED_SPECIMEN	31.610001	119.019997	Cfa	Changjiang Plain evergreen forests	Temperate Broadleaf & Mixed Forests
Cerris	2417284899	Quercus chenii	Nakai, 1924	CN	PRESERVED_SPECIMEN	30.19	119.36	Cfa	Changjiang Plain evergreen forests	Temperate Broadleaf & Mixed Forests
Cerris	2417283101	Quercus chenii	Nakai, 1924	CN	PRESERVED_SPECIMEN	30.19	119.36	Cfa	Changjiang Plain evergreen forests	Temperate Broadleaf & Mixed Forests
Cerris	1030665182	Quercus chenii	Nakai, 1924	CN	PRESERVED_SPECIMEN	30.893783	119.417203	Cfa	Changjiang Plain evergreen forests	Temperate Broadleaf & Mixed Forests
Cerris	1030665168	Quercus chenii	Nakai, 1924	CN	PRESERVED_SPECIMEN	30.893783	119.417203	Cfa	Changjiang Plain evergreen forests	Temperate Broadleaf & Mixed Forests
Cerris	3351488854	Quercus chenii	Nakai, 1924	CN	PRESERVED_SPECIMEN	30.360001	119.57	Cfa	Changjiang Plain evergreen forests	Temperate Broadleaf & Mixed Forests
Cerris	1030695498	Quercus chenii	Nakai, 1924	CN	PRESERVED_SPECIMEN	31.375019	119.823343	Cfa	Changjiang Plain evergreen forests	Temperate Broadleaf & Mixed Forests
Cerris	1030695477	Quercus chenii	Nakai, 1924	CN	PRESERVED_SPECIMEN	31.375019	119.823343	Cfa	Changjiang Plain evergreen forests	Temperate Broadleaf & Mixed Forests
Cerris	1030695465	Quercus chenii	Nakai, 1924	CN	PRESERVED_SPECIMEN	31.375019	119.823343	Cfa	Changjiang Plain evergreen forests	Temperate Broadleaf & Mixed Forests
Cerris	1701161406	Quercus crenata	Lam., 1785	IT	PRESERVED_SPECIMEN	43.523116	10.403339	Csa	Italian sclerophyllous and semi-deciduous forests	Mediterranean Forests, Woodlands & Scrublands
Cerris	1701161330	Quercus crenata	Lam., 1785	IT	PRESERVED_SPECIMEN	43.509822	10.449933	Csa	Italian sclerophyllous and semi-deciduous forests	Mediterranean Forests, Woodlands & Scrublands
Cerris	2603829868	Quercus crenata	Lam., 1785	IT	PRESERVED_SPECIMEN	42.976711	10.513305	Csa	Italian sclerophyllous and semi-deciduous forests	Mediterranean Forests, Woodlands & Scrublands
Cerris	2603828409	Quercus crenata	Lam., 1785	IT	PRESERVED_SPECIMEN	42.976711	10.513305	Csa	Italian sclerophyllous and semi-deciduous forests	Mediterranean Forests, Woodlands & Scrublands
Cerris	1701160911	Quercus crenata	Lam., 1785	IT	PRESERVED_SPECIMEN	42.976711	10.513305	Csa	Italian sclerophyllous and semi-deciduous forests	Mediterranean Forests, Woodlands & Scrublands
Cerris	1701161361	Quercus crenata	Lam., 1785	IT	PRESERVED_SPECIMEN	43.539276	10.533278	Csa	Italian sclerophyllous and semi-deciduous forests	Mediterranean Forests, Woodlands & Scrublands
Cerris	1701160735	Quercus crenata	Lam., 1785	IT	PRESERVED_SPECIMEN	43.418509	10.590327	Csa	Italian sclerophyllous and semi-deciduous forests	Mediterranean Forests, Woodlands & Scrublands
Cerris	1701160510	Quercus crenata	Lam., 1785	IT	PRESERVED_SPECIMEN	43.418509	10.590327	Csa	Italian sclerophyllous and semi-deciduous forests	Mediterranean Forests, Woodlands & Scrublands
Cerris	1701161385	Quercus crenata	Lam., 1785	IT	PRESERVED_SPECIMEN	43.420422	10.599424	Csa	Italian sclerophyllous and semi-deciduous forests	Mediterranean Forests, Woodlands & Scrublands
Cerris	1701161382	Quercus crenata	Lam., 1785	IT	PRESERVED_SPECIMEN	43.420422	10.599424	Csa	Italian sclerophyllous and semi-deciduous forests	Mediterranean Forests, Woodlands & Scrublands
Cerris	1701161329	Quercus crenata	Lam., 1785	IT	PRESERVED_SPECIMEN	43.420422	10.599424	Csa	Italian sclerophyllous and semi-deciduous forests	Mediterranean Forests, Woodlands & Scrublands
Cerris	1701161293	Quercus crenata	Lam., 1785	IT	PRESERVED_SPECIMEN	43.420422	10.599424	Csa	Italian sclerophyllous and semi-deciduous forests	Mediterranean Forests, Woodlands & Scrublands
Cerris	1701161287	Quercus crenata	Lam., 1785	IT	PRESERVED_SPECIMEN	43.420422	10.599424	Csa	Italian sclerophyllous and semi-deciduous forests	Mediterranean Forests, Woodlands & Scrublands
Cerris	1701161269	Quercus crenata	Lam., 1785	IT	PRESERVED_SPECIMEN	43.420422	10.599424	Csa	Italian sclerophyllous and semi-deciduous forests	Mediterranean Forests, Woodlands & Scrublands
Cerris	1701161262	Quercus crenata	Lam., 1785	IT	PRESERVED_SPECIMEN	43.420422	10.599424	Csa	Italian sclerophyllous and semi-deciduous forests	Mediterranean Forests, Woodlands & Scrublands
Cerris	1701160511	Quercus crenata	Lam., 1785	IT	PRESERVED_SPECIMEN	43.42001	10.60194	Csa	Italian sclerophyllous and semi-deciduous forests	Mediterranean Forests, Woodlands & Scrublands
Cerris	1701162092	Quercus crenata	Lam., 1785	IT	PRESERVED_SPECIMEN	43091	10.62666	Csa	Italian sclerophyllous and semi-deciduous forests	Mediterranean Forests, Woodlands & Scrublands
Cerris	1701161059	Quercus crenata	Lam., 1785	IT	PRESERVED_SPECIMEN	43.484214	10.644693	Csa	Italian sclerophyllous and semi-deciduous forests	Mediterranean Forests, Woodlands & Scrublands
Cerris	1701160922	Quercus crenata	Lam., 1785	IT	PRESERVED_SPECIMEN	43.745042	10.752725	Csa	Italian sclerophyllous and semi-deciduous forests	Mediterranean Forests, Woodlands & Scrublands
Cerris	1701161233	Quercus crenata	Lam., 1785	IT	PRESERVED_SPECIMEN	42.923292	10.759465	Csa	Italian sclerophyllous and semi-deciduous forests	Mediterranean Forests, Woodlands & Scrublands
Cerris	1701160876	Quercus crenata	Lam., 1785	IT	PRESERVED_SPECIMEN	42.923292	10.759465	Csa	Italian sclerophyllous and semi-deciduous forests	Mediterranean Forests, Woodlands & Scrublands
Cerris	1701161348	Quercus crenata	Lam., 1785	IT	PRESERVED_SPECIMEN	43.143773	10.858396	Csa	Italian sclerophyllous and semi-deciduous forests	Mediterranean Forests, Woodlands & Scrublands
Cerris	1701161341	Quercus crenata	Lam., 1785	IT	PRESERVED_SPECIMEN	43.143773	10.858396	Csa	Italian sclerophyllous and semi-deciduous forests	Mediterranean Forests, Woodlands & Scrublands
Cerris	1701161230	Quercus crenata	Lam., 1785	IT	PRESERVED_SPECIMEN	43.051672	10.89145	Csa	Italian sclerophyllous and semi-deciduous forests	Mediterranean Forests, Woodlands & Scrublands
Cerris	1701161034	Quercus crenata	Lam., 1785	IT	PRESERVED_SPECIMEN	43.051672	10.89145	Csa	Italian sclerophyllous and semi-deciduous forests	Mediterranean Forests, Woodlands & Scrublands
Cerris	1701161242	Quercus crenata	Lam., 1785	IT	PRESERVED_SPECIMEN	42.84605	10.895387	Csa	Italian sclerophyllous and semi-deciduous forests	Mediterranean Forests, Woodlands & Scrublands
Cerris	1701161354	Quercus crenata	Lam., 1785	IT	PRESERVED_SPECIMEN	42.636623	11.076541	Csa	Italian sclerophyllous and semi-deciduous forests	Mediterranean Forests, Woodlands & Scrublands
Cerris	1701160489	Quercus crenata	Lam., 1785	IT	PRESERVED_SPECIMEN	42.416361	11.37368	Csa	Italian sclerophyllous and semi-deciduous forests	Mediterranean Forests, Woodlands & Scrublands
Cerris	1701160542	Quercus crenata	Lam., 1785	IT	PRESERVED_SPECIMEN	42.456115	11.418141	Csa	Italian sclerophyllous and semi-deciduous forests	Mediterranean Forests, Woodlands & Scrublands
Cerris	1701160968	Quercus crenata	Lam., 1785	IT	PRESERVED_SPECIMEN	43.083438	11.422395	Csa	Italian sclerophyllous and semi-deciduous forests	Mediterranean Forests, Woodlands & Scrublands
Cerris	1701160915	Quercus crenata	Lam., 1785	IT	PRESERVED_SPECIMEN	42.4863	11.45183	Csa	Italian sclerophyllous and semi-deciduous forests	Mediterranean Forests, Woodlands & Scrublands
Cerris	1701161027	Quercus crenata	Lam., 1785	IT	PRESERVED_SPECIMEN	42.462476	11.485407	Csa	Italian sclerophyllous and semi-deciduous forests	Mediterranean Forests, Woodlands & Scrublands
Cerris	1701160934	Quercus crenata	Lam., 1785	IT	PRESERVED_SPECIMEN	42.976364	11.545803	Csa	Italian sclerophyllous and semi-deciduous forests	Mediterranean Forests, Woodlands & Scrublands
Cerris	2603830046	Quercus crenata	Lam., 1785	IT	PRESERVED_SPECIMEN	42.988332	10.492546	Csa
Cerris	1701160953	Quercus crenata	Lam., 1785	IT	PRESERVED_SPECIMEN	42.988332	10.492546	Csa
Cerris	1701160964	Quercus crenata	Lam., 1785	IT	PRESERVED_SPECIMEN	42.98707	10.492973	Csa
Cerris	3311392517	Quercus crenata	Lam., 1785	FR	PRESERVED_SPECIMEN	43.58	6.8	Csb	Northeastern Spain and Southern France Mediterranean forests	Mediterranean Forests, Woodlands & Scrublands
Cerris	3311392481	Quercus crenata	Lam., 1785	FR	PRESERVED_SPECIMEN	43.58	6.8	Csb	Northeastern Spain and Southern France Mediterranean forests	Mediterranean Forests, Woodlands & Scrublands
Cerris	1701161066	Quercus crenata	Lam., 1785	IT	PRESERVED_SPECIMEN	43.12629	10.979823	Csb	Italian sclerophyllous and semi-deciduous forests	Mediterranean Forests, Woodlands & Scrublands
Cerris	1701161302	Quercus crenata	Lam., 1785	IT	PRESERVED_SPECIMEN	42.8272	11.50125	Csb	Italian sclerophyllous and semi-deciduous forests	Mediterranean Forests, Woodlands & Scrublands
Cerris	1701161335	Quercus crenata	Lam., 1785	IT	PRESERVED_SPECIMEN	42.872308	11.532771	Csb	Italian sclerophyllous and semi-deciduous forests	Mediterranean Forests, Woodlands & Scrublands
Cerris	1701160883	Quercus crenata	Lam., 1785	IT	PRESERVED_SPECIMEN	42.872308	11.532771	Csb	Italian sclerophyllous and semi-deciduous forests	Mediterranean Forests, Woodlands & Scrublands
Cerris	1701160870	Quercus crenata	Lam., 1785	IT	PRESERVED_SPECIMEN	42.872308	11.532771	Csb	Italian sclerophyllous and semi-deciduous forests	Mediterranean Forests, Woodlands & Scrublands
Cerris	2590305242	Quercus crenata	Lam., 1785	FR	PRESERVED_SPECIMEN	43.68386	6.90736	Csb	Northeastern Spain and Southern France Mediterranean forests	Mediterranean Forests, Woodlands & Scrublands
Cerris	296527396	Quercus crenata	Lam., 1785	IT	PRESERVED_SPECIMEN	45.33	10.758056	Cfa	Po Basin mixed forests	Temperate Broadleaf & Mixed Forests
Cerris	1701161056	Quercus crenata	Lam., 1785	IT	PRESERVED_SPECIMEN	43.997365	10.213346	Cfa	Italian sclerophyllous and semi-deciduous forests	Mediterranean Forests, Woodlands & Scrublands
Cerris	1701160455	Quercus crenata	Lam., 1785	IT	PRESERVED_SPECIMEN	43.80809	10.9626	Cfa	Italian sclerophyllous and semi-deciduous forests	Mediterranean Forests, Woodlands & Scrublands
Cerris	1701161075	Quercus crenata	Lam., 1785	IT	PRESERVED_SPECIMEN	43.715506	11.009605	Cfa	Italian sclerophyllous and semi-deciduous forests	Mediterranean Forests, Woodlands & Scrublands
Cerris	1701161038	Quercus crenata	Lam., 1785	IT	PRESERVED_SPECIMEN	43.715506	11.009605	Cfa	Italian sclerophyllous and semi-deciduous forests	Mediterranean Forests, Woodlands & Scrublands
Cerris	1701161012	Quercus crenata	Lam., 1785	IT	PRESERVED_SPECIMEN	43.78763	11.208463	Cfa	Italian sclerophyllous and semi-deciduous forests	Mediterranean Forests, Woodlands & Scrublands
Cerris	1701161019	Quercus crenata	Lam., 1785	IT	PRESERVED_SPECIMEN	43.703485	11.214829	Cfa	Italian sclerophyllous and semi-deciduous forests	Mediterranean Forests, Woodlands & Scrublands
Cerris	1701160940	Quercus crenata	Lam., 1785	IT	PRESERVED_SPECIMEN	43.703485	11.214829	Cfa	Italian sclerophyllous and semi-deciduous forests	Mediterranean Forests, Woodlands & Scrublands
Cerris	1701160899	Quercus crenata	Lam., 1785	IT	PRESERVED_SPECIMEN	43.703485	11.214829	Cfa	Italian sclerophyllous and semi-deciduous forests	Mediterranean Forests, Woodlands & Scrublands
Cerris	1701160909	Quercus crenata	Lam., 1785	IT	PRESERVED_SPECIMEN	43.679266	11.218456	Cfa	Italian sclerophyllous and semi-deciduous forests	Mediterranean Forests, Woodlands & Scrublands
Cerris	1701161002	Quercus crenata	Lam., 1785	IT	PRESERVED_SPECIMEN	43.591373	11.328698	Cfa	Italian sclerophyllous and semi-deciduous forests	Mediterranean Forests, Woodlands & Scrublands
Cerris	1701161390	Quercus crenata	Lam., 1785	IT	PRESERVED_SPECIMEN	43.779531	11.436522	Cfa	Italian sclerophyllous and semi-deciduous forests	Mediterranean Forests, Woodlands & Scrublands
Cerris	1701161400	Quercus crenata	Lam., 1785	IT	PRESERVED_SPECIMEN	43.846413	11.501644	Cfa	Italian sclerophyllous and semi-deciduous forests	Mediterranean Forests, Woodlands & Scrublands
Cerris	1701161032	Quercus crenata	Lam., 1785	IT	PRESERVED_SPECIMEN	44.211223	10.487799	Cfb	Appenine deciduous montane forests	Temperate Broadleaf & Mixed Forests
Cerris	1945010422	Quercus crenata	Lam., 1785	IT	PRESERVED_SPECIMEN	43.92993	11.65807	Cfb	Appenine deciduous montane forests	Temperate Broadleaf & Mixed Forests
Cerris	1701161047	Quercus crenata	Lam., 1785	IT	PRESERVED_SPECIMEN	43.775485	11.849984	Cfb	Appenine deciduous montane forests	Temperate Broadleaf & Mixed Forests
Cerris	1701160893	Quercus crenata	Lam., 1785	IT	PRESERVED_SPECIMEN	43.706527	11.932746	Cfb	Appenine deciduous montane forests	Temperate Broadleaf & Mixed Forests
Cerris	3327336967	Quercus crenata	Lam., 1785	IT	PRESERVED_SPECIMEN	43.798591	11.709652	Cfb	Appenine deciduous montane forests	Temperate Broadleaf & Mixed Forests
Cerris	3327375958	Quercus crenata	Lam., 1785	IT	PRESERVED_SPECIMEN	43.790837	11.719567	Cfb	Appenine deciduous montane forests	Temperate Broadleaf & Mixed Forests
Cerris	3327374961	Quercus crenata	Lam., 1785	IT	PRESERVED_SPECIMEN	43.790837	11.719567	Cfb	Appenine deciduous montane forests	Temperate Broadleaf & Mixed Forests
Cerris	3327373958	Quercus crenata	Lam., 1785	IT	PRESERVED_SPECIMEN	43.790837	11.719567	Cfb	Appenine deciduous montane forests	Temperate Broadleaf & Mixed Forests
Cerris	3327344956	Quercus crenata	Lam., 1785	IT	PRESERVED_SPECIMEN	43.790837	11.719567	Cfb	Appenine deciduous montane forests	Temperate Broadleaf & Mixed Forests
Cerris	3327342953	Quercus crenata	Lam., 1785	IT	PRESERVED_SPECIMEN	43.790837	11.719567	Cfb	Appenine deciduous montane forests	Temperate Broadleaf & Mixed Forests
Cerris	3327341968	Quercus crenata	Lam., 1785	IT	PRESERVED_SPECIMEN	43.790837	11.719567	Cfb	Appenine deciduous montane forests	Temperate Broadleaf & Mixed Forests
Cerris	3327372959	Quercus crenata	Lam., 1785	IT	PRESERVED_SPECIMEN	43.714084	11.821947	Cfb	Appenine deciduous montane forests	Temperate Broadleaf & Mixed Forests
Cerris	3327366956	Quercus crenata	Lam., 1785	IT	PRESERVED_SPECIMEN	43.714084	11.821947	Cfb	Appenine deciduous montane forests	Temperate Broadleaf & Mixed Forests
Cerris	1701160950	Quercus crenata	Lam., 1785	IT	PRESERVED_SPECIMEN	44.109084	11.60138	Cfb	Italian sclerophyllous and semi-deciduous forests	Mediterranean Forests, Woodlands & Scrublands
Cerris	3343340945	Quercus crenata	Lam., 1785	IT	PRESERVED_SPECIMEN	43.705889	11.373561	Cfb	Italian sclerophyllous and semi-deciduous forests	Mediterranean Forests, Woodlands & Scrublands
Cerris	1671672049	Quercus crenata	Lam., 1785	IT	PRESERVED_SPECIMEN	44.107295	9.76876	Cfb	Italian sclerophyllous and semi-deciduous forests	Mediterranean Forests, Woodlands & Scrublands
Cerris	1701161033	Quercus crenata	Lam., 1785	IT	PRESERVED_SPECIMEN	44.162895	10.232748	Cfb	Italian sclerophyllous and semi-deciduous forests	Mediterranean Forests, Woodlands & Scrublands
Cerris	1701161052	Quercus crenata	Lam., 1785	IT	PRESERVED_SPECIMEN	43.858582	11.393326	Cfb	Italian sclerophyllous and semi-deciduous forests	Mediterranean Forests, Woodlands & Scrublands
Cerris	1701161018	Quercus crenata	Lam., 1785	IT	PRESERVED_SPECIMEN	43.858582	11.393326	Cfb	Italian sclerophyllous and semi-deciduous forests	Mediterranean Forests, Woodlands & Scrublands
Cerris	1701160981	Quercus crenata	Lam., 1785	IT	PRESERVED_SPECIMEN	43.858582	11.393326	Cfb	Italian sclerophyllous and semi-deciduous forests	Mediterranean Forests, Woodlands & Scrublands
Cerris	1701160955	Quercus crenata	Lam., 1785	IT	PRESERVED_SPECIMEN	43.858582	11.393326	Cfb	Italian sclerophyllous and semi-deciduous forests	Mediterranean Forests, Woodlands & Scrublands
Cerris	1701160890	Quercus crenata	Lam., 1785	IT	PRESERVED_SPECIMEN	43.858582	11.393326	Cfb	Italian sclerophyllous and semi-deciduous forests	Mediterranean Forests, Woodlands & Scrublands
Cerris	1701160957	Quercus crenata	Lam., 1785	IT	PRESERVED_SPECIMEN	43.85278	11.396208	Cfb	Italian sclerophyllous and semi-deciduous forests	Mediterranean Forests, Woodlands & Scrublands
Cerris	1701161003	Quercus crenata	Lam., 1785	IT	PRESERVED_SPECIMEN	43.730966	11.553028	Cfb	Italian sclerophyllous and semi-deciduous forests	Mediterranean Forests, Woodlands & Scrublands
Cerris	1701160917	Quercus crenata	Lam., 1785	IT	PRESERVED_SPECIMEN	43.730966	11.553028	Cfb	Italian sclerophyllous and semi-deciduous forests	Mediterranean Forests, Woodlands & Scrublands
Cerris	1701161280	Quercus crenata	Lam., 1785	IT	PRESERVED_SPECIMEN	43.735268	11.557832	Cfb	Italian sclerophyllous and semi-deciduous forests	Mediterranean Forests, Woodlands & Scrublands
Cerris	1701160930	Quercus crenata	Lam., 1785	IT	PRESERVED_SPECIMEN	43.703958	11.710363	Cfb	Italian sclerophyllous and semi-deciduous forests	Mediterranean Forests, Woodlands & Scrublands
Cerris	1055406561	Quercus ithaburensis	Decne., 1835	SY	PRESERVED_SPECIMEN	35.013134	38.505131	Bwk	Middle East steppe	Temperate Grasslands, Savannas & Shrublands
Cerris	1587000297	Quercus ithaburensis	Decne., 1835	GR	PRESERVED_SPECIMEN	41.28833	24.50111	Csa	Balkan mixed forests	Temperate Broadleaf & Mixed Forests
Cerris	3072251266	Quercus ithaburensis	Decne., 1835	GR	PRESERVED_SPECIMEN	41.212502	24.776939	Csa	Balkan mixed forests	Temperate Broadleaf & Mixed Forests
Cerris	1586999151	Quercus ithaburensis	Decne., 1835	GR	PRESERVED_SPECIMEN	41.20306	24.83444	Csa	Balkan mixed forests	Temperate Broadleaf & Mixed Forests
Cerris	3072251270	Quercus ithaburensis	Decne., 1835	GR	PRESERVED_SPECIMEN	41.246109	24.91111	Csa	Balkan mixed forests	Temperate Broadleaf & Mixed Forests
Cerris	3072251231	Quercus ithaburensis	Decne., 1835	GR	PRESERVED_SPECIMEN	41.23111	25.619169	Csa	Rodope montane mixed forests	Temperate Broadleaf & Mixed Forests
Cerris	3351881624	Quercus ithaburensis	Decne., 1835	TR	PRESERVED_SPECIMEN	38.66	29.08	Csa	Aegean and Western Turkey sclerophyllous and mixed forests	Temperate Broadleaf & Mixed Forests
Cerris	731809913	Quercus ithaburensis	Decne., 1835	SY	PRESERVED_SPECIMEN	33.7267	36.10554	Csa	Eastern Mediterranean conifer-sclerophyllous-broadleaf forests	Temperate Broadleaf & Mixed Forests
Cerris	3058804473	Quercus ithaburensis	Decne., 1835	TR	PRESERVED_SPECIMEN	39.889999	33.59	Csa	Central Anatolian steppe	Temperate Grasslands, Savannas & Shrublands
Cerris	3351876650	Quercus ithaburensis	Decne., 1835	TR	PRESERVED_SPECIMEN	39.889999	33.59	Csa	Central Anatolian steppe	Temperate Grasslands, Savannas & Shrublands
Cerris	3351842791	Quercus ithaburensis	Decne., 1835	TR	PRESERVED_SPECIMEN	39.889999	33.59	Csa	Central Anatolian steppe	Temperate Grasslands, Savannas & Shrublands
Cerris	3351810619	Quercus ithaburensis	Decne., 1835	TR	PRESERVED_SPECIMEN	39.889999	33.59	Csa	Central Anatolian steppe	Temperate Grasslands, Savannas & Shrublands
Cerris	3349441574	Quercus ithaburensis	Decne., 1835	TR	PRESERVED_SPECIMEN	39.889999	33.59	Csa	Central Anatolian steppe	Temperate Grasslands, Savannas & Shrublands
Cerris	731809967	Quercus ithaburensis	Decne., 1835	TR	PRESERVED_SPECIMEN	36.45	29.366667	Csa	Aegean and Western Turkey sclerophyllous and mixed forests	Mediterranean Forests, Woodlands & Scrublands
Cerris	1212175753	Quercus ithaburensis	Decne., 1835	GR	PRESERVED_SPECIMEN	40.18111	21.875561	Csa	Pindus Mountains mixed forests	Mediterranean Forests, Woodlands & Scrublands
Cerris	2864739512	Quercus ithaburensis	Decne., 1835	IT	PRESERVED_SPECIMEN	40.36695	18.17413	Csa	Tyrrhenian-Adriatic Sclerophyllous and mixed forests	Mediterranean Forests, Woodlands & Scrublands
Cerris	731809926	Quercus ithaburensis	Decne., 1835	IT	PRESERVED_SPECIMEN	39.92778	18.37861	Csa	Tyrrhenian-Adriatic Sclerophyllous and mixed forests	Mediterranean Forests, Woodlands & Scrublands
Cerris	3044581784	Quercus ithaburensis	Decne., 1835	IT	PRESERVED_SPECIMEN	39.927766	18.378621	Csa	Tyrrhenian-Adriatic Sclerophyllous and mixed forests	Mediterranean Forests, Woodlands & Scrublands
Cerris	3327455291	Quercus ithaburensis	Decne., 1835	IT	PRESERVED_SPECIMEN	39.93	18.38861	Csa	Tyrrhenian-Adriatic Sclerophyllous and mixed forests	Mediterranean Forests, Woodlands & Scrublands
Cerris	574781160	Quercus ithaburensis	Decne., 1835	AL	PRESERVED_SPECIMEN	40.152467	19.631117	Csa	Illyrian deciduous forests	Mediterranean Forests, Woodlands & Scrublands
Cerris	3079677699	Quercus ithaburensis	Decne., 1835	GR	PRESERVED_SPECIMEN	39.80278	19.83778	Csa	Aegean and Western Turkey sclerophyllous and mixed forests	Mediterranean Forests, Woodlands & Scrublands
Cerris	2329702439	Quercus ithaburensis	Decne., 1835	GR	PRESERVED_SPECIMEN	39.415829	20.24028	Csa	Illyrian deciduous forests	Mediterranean Forests, Woodlands & Scrublands
Cerris	3072238468	Quercus ithaburensis	Decne., 1835	GR	PRESERVED_SPECIMEN	38.37316	20.60819	Csa	Aegean and Western Turkey sclerophyllous and mixed forests	Mediterranean Forests, Woodlands & Scrublands
Cerris	2977822784	Quercus ithaburensis	Decne., 1835	GR	PRESERVED_SPECIMEN	39.202221	20.647779	Csa	Illyrian deciduous forests	Mediterranean Forests, Woodlands & Scrublands
Cerris	1584384091	Quercus ithaburensis	Decne., 1835	GR	PRESERVED_SPECIMEN	39.17944	20.73056	Csa	Aegean and Western Turkey sclerophyllous and mixed forests	Mediterranean Forests, Woodlands & Scrublands
Cerris	3072238470	Quercus ithaburensis	Decne., 1835	GR	PRESERVED_SPECIMEN	39.184441	20.788059	Csa	Aegean and Western Turkey sclerophyllous and mixed forests	Mediterranean Forests, Woodlands & Scrublands
Cerris	3072238471	Quercus ithaburensis	Decne., 1835	GR	PRESERVED_SPECIMEN	37.8	20.8	Csa	Aegean and Western Turkey sclerophyllous and mixed forests	Mediterranean Forests, Woodlands & Scrublands
Cerris	3072238472	Quercus ithaburensis	Decne., 1835	GR	PRESERVED_SPECIMEN	39.15	20.866667	Csa	Aegean and Western Turkey sclerophyllous and mixed forests	Mediterranean Forests, Woodlands & Scrublands
Cerris	1585885787	Quercus ithaburensis	Decne., 1835	GR	PRESERVED_SPECIMEN	39.709999	20.977779	Csa	Illyrian deciduous forests	Mediterranean Forests, Woodlands & Scrublands
Cerris	1587000347	Quercus ithaburensis	Decne., 1835	GR	PRESERVED_SPECIMEN	38.685829	21.201941	Csa	Aegean and Western Turkey sclerophyllous and mixed forests	Mediterranean Forests, Woodlands & Scrublands
Cerris	1844883193	Quercus ithaburensis	Decne., 1835	GR	PRESERVED_SPECIMEN	38.687222	21.208059	Csa	Aegean and Western Turkey sclerophyllous and mixed forests	Mediterranean Forests, Woodlands & Scrublands
Cerris	1212175818	Quercus ithaburensis	Decne., 1835	GR	PRESERVED_SPECIMEN	38.62389	21.214439	Csa	Aegean and Western Turkey sclerophyllous and mixed forests	Mediterranean Forests, Woodlands & Scrublands
Cerris	1839064554	Quercus ithaburensis	Decne., 1835	GR	PRESERVED_SPECIMEN	40.215279	21.323059	Csa	Pindus Mountains mixed forests	Mediterranean Forests, Woodlands & Scrublands
Cerris	1212175777	Quercus ithaburensis	Decne., 1835	GR	PRESERVED_SPECIMEN	40.099442	21.38917	Csa	Pindus Mountains mixed forests	Mediterranean Forests, Woodlands & Scrublands
Cerris	1212175790	Quercus ithaburensis	Decne., 1835	GR	PRESERVED_SPECIMEN	40.110001	21.40778	Csa	Pindus Mountains mixed forests	Mediterranean Forests, Woodlands & Scrublands
Cerris	1212175754	Quercus ithaburensis	Decne., 1835	GR	PRESERVED_SPECIMEN	40.341389	21.41222	Csa	Pindus Mountains mixed forests	Mediterranean Forests, Woodlands & Scrublands
Cerris	1212175797	Quercus ithaburensis	Decne., 1835	GR	PRESERVED_SPECIMEN	40.341389	21.41222	Csa	Pindus Mountains mixed forests	Mediterranean Forests, Woodlands & Scrublands
Cerris	1212175859	Quercus ithaburensis	Decne., 1835	GR	PRESERVED_SPECIMEN	40.12056	21.452221	Csa	Pindus Mountains mixed forests	Mediterranean Forests, Woodlands & Scrublands
Cerris	1212175856	Quercus ithaburensis	Decne., 1835	GR	PRESERVED_SPECIMEN	40.291111	21.459999	Csa	Pindus Mountains mixed forests	Mediterranean Forests, Woodlands & Scrublands
Cerris	1839064687	Quercus ithaburensis	Decne., 1835	GR	PRESERVED_SPECIMEN	40.11417	21.460831	Csa	Pindus Mountains mixed forests	Mediterranean Forests, Woodlands & Scrublands
Cerris	1212175752	Quercus ithaburensis	Decne., 1835	GR	PRESERVED_SPECIMEN	40.183331	21.47278	Csa	Pindus Mountains mixed forests	Mediterranean Forests, Woodlands & Scrublands
Cerris	1212175817	Quercus ithaburensis	Decne., 1835	GR	PRESERVED_SPECIMEN	39.68639	21.513611	Csa	Pindus Mountains mixed forests	Mediterranean Forests, Woodlands & Scrublands
Cerris	1212175837	Quercus ithaburensis	Decne., 1835	GR	PRESERVED_SPECIMEN	38.429722	21.51528	Csa	Aegean and Western Turkey sclerophyllous and mixed forests	Mediterranean Forests, Woodlands & Scrublands
Cerris	1212175836	Quercus ithaburensis	Decne., 1835	GR	PRESERVED_SPECIMEN	39.933891	21.576111	Csa	Pindus Mountains mixed forests	Mediterranean Forests, Woodlands & Scrublands
Cerris	2805019743	Quercus ithaburensis	Decne., 1835	GR	PRESERVED_SPECIMEN	37.690281	21.98444	Csa	Aegean and Western Turkey sclerophyllous and mixed forests	Mediterranean Forests, Woodlands & Scrublands
Cerris	1212175717	Quercus ithaburensis	Decne., 1835	GR	PRESERVED_SPECIMEN	37.82806	22.08861	Csa	Aegean and Western Turkey sclerophyllous and mixed forests	Mediterranean Forests, Woodlands & Scrublands
Cerris	2805021736	Quercus ithaburensis	Decne., 1835	GR	PRESERVED_SPECIMEN	37.4725	22.117781	Csa	Aegean and Western Turkey sclerophyllous and mixed forests	Mediterranean Forests, Woodlands & Scrublands
Cerris	1212175776	Quercus ithaburensis	Decne., 1835	GR	PRESERVED_SPECIMEN	37.456669	22.11861	Csa	Aegean and Western Turkey sclerophyllous and mixed forests	Mediterranean Forests, Woodlands & Scrublands
Cerris	1212175757	Quercus ithaburensis	Decne., 1835	GR	PRESERVED_SPECIMEN	37.42556	22.138889	Csa	Aegean and Western Turkey sclerophyllous and mixed forests	Mediterranean Forests, Woodlands & Scrublands
Cerris	3327455783	Quercus ithaburensis	Decne., 1835	GR	PRESERVED_SPECIMEN	36.7	22.466667	Csa	Aegean and Western Turkey sclerophyllous and mixed forests	Mediterranean Forests, Woodlands & Scrublands
Cerris	2329700836	Quercus ithaburensis	Decne., 1835	GR	PRESERVED_SPECIMEN	37.986671	22.594721	Csa	Aegean and Western Turkey sclerophyllous and mixed forests	Mediterranean Forests, Woodlands & Scrublands
Cerris	3097150523	Quercus ithaburensis	Decne., 1835	GR	PRESERVED_SPECIMEN	37.31028	22.69722	Csa	Aegean and Western Turkey sclerophyllous and mixed forests	Mediterranean Forests, Woodlands & Scrublands
Cerris	2244185875	Quercus ithaburensis	Decne., 1835	GR	PRESERVED_SPECIMEN	39.580559	22.7875	Csa	Aegean and Western Turkey sclerophyllous and mixed forests	Mediterranean Forests, Woodlands & Scrublands
Cerris	2573684226	Quercus ithaburensis	Decne., 1835	GR	PRESERVED_SPECIMEN	37.9	22.983333	Csa	Aegean and Western Turkey sclerophyllous and mixed forests	Mediterranean Forests, Woodlands & Scrublands
Cerris	1839064773	Quercus ithaburensis	Decne., 1835	GR	PRESERVED_SPECIMEN	36.85972	23	Csa	Aegean and Western Turkey sclerophyllous and mixed forests	Mediterranean Forests, Woodlands & Scrublands
Cerris	2626925844	Quercus ithaburensis	Decne., 1835	GR	PRESERVED_SPECIMEN	36.859722	23	Csa	Aegean and Western Turkey sclerophyllous and mixed forests	Mediterranean Forests, Woodlands & Scrublands
Cerris	1831526469	Quercus ithaburensis	Decne., 1835	GR	PRESERVED_SPECIMEN	38.35556	23115	Csa	Aegean and Western Turkey sclerophyllous and mixed forests	Mediterranean Forests, Woodlands & Scrublands
Cerris	2329704944	Quercus ithaburensis	Decne., 1835	GR	PRESERVED_SPECIMEN	40.385281	23.44972	Csa	Aegean and Western Turkey sclerophyllous and mixed forests	Mediterranean Forests, Woodlands & Scrublands
Cerris	3072251237	Quercus ithaburensis	Decne., 1835	GR	PRESERVED_SPECIMEN	35.44194	23.59611	Csa	Crete Mediterranean forests	Mediterranean Forests, Woodlands & Scrublands
Cerris	1135459567	Quercus ithaburensis	Decne., 1835	GR	PRESERVED_SPECIMEN	40.283058	23.622499	Csa	Aegean and Western Turkey sclerophyllous and mixed forests	Mediterranean Forests, Woodlands & Scrublands
Cerris	3061766564	Quercus ithaburensis	Decne., 1835	GR	PRESERVED_SPECIMEN	39.133333	23.716667	Csa	Aegean and Western Turkey sclerophyllous and mixed forests	Mediterranean Forests, Woodlands & Scrublands
Cerris	3044874938	Quercus ithaburensis	Decne., 1835	GR	PRESERVED_SPECIMEN	38.083333	23.883333	Csa	Aegean and Western Turkey sclerophyllous and mixed forests	Mediterranean Forests, Woodlands & Scrublands
Cerris	3384654176	Quercus ithaburensis	Decne., 1835	GR	PRESERVED_SPECIMEN	37.633333	24.35	Csa	Aegean and Western Turkey sclerophyllous and mixed forests	Mediterranean Forests, Woodlands & Scrublands
Cerris	1587000284	Quercus ithaburensis	Decne., 1835	GR	PRESERVED_SPECIMEN	35.333333	24.416667	Csa	Crete Mediterranean forests	Mediterranean Forests, Woodlands & Scrublands
Cerris	1587000616	Quercus ithaburensis	Decne., 1835	GR	PRESERVED_SPECIMEN	35.35	24.433333	Csa	Crete Mediterranean forests	Mediterranean Forests, Woodlands & Scrublands
Cerris	2840540361	Quercus ithaburensis	Decne., 1835	GR	PRESERVED_SPECIMEN	35.31833	24.46278	Csa	Crete Mediterranean forests	Mediterranean Forests, Woodlands & Scrublands
Cerris	3027038346	Quercus ithaburensis	Decne., 1835	GR	PRESERVED_SPECIMEN	35.31833	24.46278	Csa	Crete Mediterranean forests	Mediterranean Forests, Woodlands & Scrublands
Cerris	2833109203	Quercus ithaburensis	Decne., 1835	GR	PRESERVED_SPECIMEN	35.34444	24.46639	Csa	Crete Mediterranean forests	Mediterranean Forests, Woodlands & Scrublands
Cerris	2329704901	Quercus ithaburensis	Decne., 1835	GR	PRESERVED_SPECIMEN	35.21917	24.53583	Csa	Crete Mediterranean forests	Mediterranean Forests, Woodlands & Scrublands
[truncated: 2,850 more rows]
