# Supplementary material for: Niche evolution in a northern temperate tree lineage: biogeographical legacies in cork oaks (Quercus section Cerris)
Source: Ann Bot. 2023 Feb 20;131(5):769–87. doi: 10.1093/aob/mcad032 (PMC10184457; doi:10.1093/aob/mcad032)
Supplement: mcad032_suppl_Supplementary_Data [file mcad032_suppl_supplementary_data.zip › Supplementary Data 3/Tabulated Data S3-2 Table_Subgen_Cerris_Biome_Koeppen.xlsx]

## Sheet: Köppen
Tabulated Data S3-2: Köppen-Geiger climate types per species
Genus	Species	Authority	Köppen	N	Af	Am	As	Aw	BSh	BSk	BWh	BWk	Cfa	Cfb	Cfc	Csa	Csb	Csc	Cwa	Cwb	Cwc	Dfa	Dfb	Dfc	Dfd	Dsa	Dsb	Dsc	Dsd	Dwa	Dwb	Dwc	Dwd	EF	ET
Quercus	acutissima	Carruth., 1861	All localities	978	0	0.00408998	0	0.0112474	0	0	0	0	0.754601	0.00817996	0	0	0	0	0.0858896	0.0204499	0	0.00920245	0.0214724	0	0	0	0	0	0	0.0817996	0.00306748	0	0	0	0
Quercus	acutissima	Carruth., 1861	Unique localities	634	0	0.00315457	0	0.0126183	0	0	0	0	0.760252	0.00473186	0	0	0	0	0.0835962	0.0205047	0	0.00946372	0.0236593	0	0	0	0	0	0	0.0772871	0.00473186	0	0	0	0
Quercus	afares	Pomel, 1875	All localities	58	0	0	0	0	0	0	0	0	0	0	0	0.655172	0.344828	0	0	0	0	0	0	0	0	0	0	0	0	0	0	0	0	0	0
Quercus	afares	Pomel, 1875	Unique localities	27	0	0	0	0	0	0	0	0	0	0	0	0.740741	0.259259	0	0	0	0	0	0	0	0	0	0	0	0	0	0	0	0	0	0
Quercus	brantii	Lindl., 1840	All localities	36	0	0	0	0	0.0277778	0.0555556	0	0	0	0	0	0.888889	0	0	0	0	0	0	0	0	0	0.0277778	0	0	0	0	0	0	0	0	0
Quercus	brantii	Lindl., 1840	Unique localities	25	0	0	0	0	0.04	0.04	0	0	0	0	0	0.88	0	0	0	0	0	0	0	0	0	0.04	0	0	0	0	0	0	0	0	0
Quercus	castaneifolia	C.A.Mey., 1831	All localities	24	0	0	0	0	0	0.416667	0	0	0.0416667	0.0833333	0	0.458333	0	0	0	0	0	0	0	0	0	0	0	0	0	0	0	0	0	0	0
Quercus	castaneifolia	C.A.Mey., 1831	Unique localities	16	0	0	0	0	0	0.25	0	0	0.0625	0.125	0	0.5625	0	0	0	0	0	0	0	0	0	0	0	0	0	0	0	0	0	0	0
Quercus	cerris	L., 1753	All localities	657	0	0	0	0	0	0.00152207	0	0	0.12481	0.398782	0	0.315068	0.118721	0	0	0	0	0	0.0350076	0	0	0	0.00456621	0.00152207	0	0	0	0	0	0	0
Quercus	cerris	L., 1753	Unique localities	466	0	0	0	0	0	0.00214592	0	0	0.111588	0.399142	0	0.33691	0.118026	0	0	0	0	0	0.0257511	0	0	0	0.00429185	0.00214592	0	0	0	0	0	0	0
Quercus	chenii	Nakai, 1924	All localities	93	0	0	0	0	0	0	0	0	1	0	0	0	0	0	0	0	0	0	0	0	0	0	0	0	0	0	0	0	0	0	0
Quercus	chenii	Nakai, 1924	Unique localities	52	0	0	0	0	0	0	0	0	1	0	0	0	0	0	0	0	0	0	0	0	0	0	0	0	0	0	0	0	0	0	0
Quercus	crenata	Lam., 1785	All localities	84	0	0	0	0	0	0	0	0	0.154762	0.321429	0	0.428571	0.0952381	0	0	0	0	0	0	0	0	0	0	0	0	0	0	0	0	0	0
Quercus	crenata	Lam., 1785	Unique localities	51	0	0	0	0	0	0	0	0	0.176471	0.294118	0	0.431373	0.0980392	0	0	0	0	0	0	0	0	0	0	0	0	0	0	0	0	0	0
Quercus	ithaburensis	Decne., 1835	All localities	178	0	0	0	0	0	0	0	0.00561798	0.0168539	0.0617978	0	0.803371	0.11236	0	0	0	0	0	0	0	0	0	0	0	0	0	0	0	0	0	0
Quercus	ithaburensis	Decne., 1835	Unique localities	153	0	0	0	0	0	0	0	0.00653595	0.0196078	0.0653595	0	0.797386	0.111111	0	0	0	0	0	0	0	0	0	0	0	0	0	0	0	0	0	0
Quercus	libani	Oliv., 1804	All localities	70	0	0	0	0	0	0	0	0	0	0	0	0.485714	0.314286	0	0	0	0	0	0	0	0	0.0571429	0.0857143	0.0571429	0	0	0	0	0	0	0
Quercus	libani	Oliv., 1804	Unique localities	46	0	0	0	0	0	0	0	0	0	0	0	0.413043	0.413043	0	0	0	0	0	0	0	0	0.0652174	0.0652174	0.0434783	0	0	0	0	0	0	0
Quercus	suber	L., 1753	All localities	1109	0	0	0	0	0	0.025248	0	0	0.0216411	0.0838593	0	0.701533	0.167719	0	0	0	0	0	0	0	0	0	0	0	0	0	0	0	0	0	0
Quercus	suber	L., 1753	Unique localities	747	0	0	0	0	0	0.0174029	0	0	0.0267738	0.0883534	0	0.685408	0.182062	0	0	0	0	0	0	0	0	0	0	0	0	0	0	0	0	0	0
Quercus	trojana	Webb, 1839	All localities	99	0	0	0	0	0	0	0	0	0.0909091	0.151515	0	0.484848	0.222222	0	0	0	0	0	0.010101	0	0	0	0.040404	0	0	0	0	0	0	0	0
Quercus	trojana	Webb, 1839	Unique localities	88	0	0	0	0	0	0	0	0	0.0909091	0.170455	0	0.534091	0.181818	0	0	0	0	0	0.0113636	0	0	0	0.0113636	0	0	0	0	0	0	0	0
Quercus	variabilis	Blume, 1851	All localities	1463	0	0.000683527	0	0.00136705	0	0.0232399	0	0	0.40123	0.0553657	0	0	0	0	0.321258	0.113465	0	0.00273411	0.00478469	0	0	0	0	0	0	0.0580998	0.0170882	0.000683527	0	0	0
Quercus	variabilis	Blume, 1851	Unique localities	685	0	0.00145985	0	0.00145985	0	0.0131387	0	0	0.454015	0.0846715	0	0	0	0	0.240876	0.10365	0	0.00437956	0.010219	0	0	0	0	0	0	0.0627737	0.0218978	0.00145985	0	0	0
					Af	Am	As	Aw	BSh	BSk	BWh	BWk	Cfa	Cfb	Cfc	Csa	Csb	Csc	Cwa	Cwb	Cwc	Dfa	Dfb	Dfc	Dfd	Dsa	Dsb	Dsc	Dsd	Dwa	Dwb	Dwc	Dwd	EF	ET

## Sheet: Biome
Tabulated Data S3-2: Biomes per species
Genus	Species	Authority	Biome	N	Tropical & Subtropical Moist Broadleaf Forests	Tropical & Subtropical Dry Broadleaf Forests	Tropical & Subtropical Coniferous Forests	Temperate Broadleaf & Mixed Forests	Temperate Conifer Forests	Boreal Forests/Taiga	Tropical & Subtropical Grasslands, Savannas & Shrublands	Temperate Grasslands, Savannas & Shrublands	Flooded Grasslands & Savannas	Montane Grasslands & Shrublands	Tundra	Mediterranean Forests, Woodlands & Scrublands	Deserts & Xeric Shrublands	Mangroves
Quercus	acutissima	Carruth., 1861	All localities	995	0.157025	0.00103306	0	0.82438	0.017562	0	0	0	0	0	0	0	0	0
Quercus	acutissima	Carruth., 1861	Unique localities	514	0.134831	0.00160514	0	0.849117	0.0144462	0	0	0	0	0	0	0	0	0
Quercus	afares	Pomel, 1875	All localities	61	0	0	0	0	0.57377	0	0	0	0.0491803	0	0	0.377049	0	0
Quercus	afares	Pomel, 1875	Unique localities	28	0	0	0	0	0.464286	0	0	0	0.0357143	0	0	0.5	0	0
Quercus	brantii	Lindl., 1840	All localities	36	0	0	0	0.777778	0	0	0	0.166667	0	0	0	0.0555556	0	0
Quercus	brantii	Lindl., 1840	Unique localities	25	0	0	0	0.76	0	0	0	0.16	0	0	0	0.08	0	0
Quercus	castaneifolia	C.A.Mey., 1831	All localities	24	0	0	0	1	0	0	0	0	0	0	0	0	0	0
Quercus	castaneifolia	C.A.Mey., 1831	Unique localities	16	0	0	0	1	0	0	0	0	0	0	0	0	0	0
Quercus	cerris	L., 1753	All localities	646	0	0	0	0.306502	0.0712074	0	0	0	0	0	0	0.622291	0	0
Quercus	cerris	L., 1753	Unique localities	449	0	0	0	0.302895	0.0690423	0	0	0	0	0	0	0.628062	0	0
Quercus	chenii	Nakai, 1924	All localities	93	0.365591	0	0	0.634409	0	0	0	0	0	0	0	0	0	0
Quercus	chenii	Nakai, 1924	Unique localities	52	0.403846	0	0	0.596154	0	0	0	0	0	0	0	0	0	0
Quercus	crenata	Lam., 1785	All localities	81	0	0	0	0.17284	0	0	0	0	0	0	0	0.82716	0	0
Quercus	crenata	Lam., 1785	Unique localities	25	0	0	0	0.12	0	0	0	0	0	0	0	0.88	0	0
Quercus	ithaburensis	Decne., 1835	All localities	171	0	0	0	0.0877193	0	0	0	0.0350877	0	0	0	0.877193	0	0
Quercus	ithaburensis	Decne., 1835	Unique localities	147	0	0	0	0.0884354	0	0	0	0.00680272	0	0	0	0.904762	0	0
Quercus	libani	Oliv., 1804	All localities	70	0	0	0	0.314286	0	0	0	0.128571	0	0	0	0.557143	0	0
Quercus	libani	Oliv., 1804	Unique localities	46	0	0	0	0.195652	0	0	0	0.173913	0	0	0	0.630435	0	0
Quercus	suber	L., 1753	All localities	1076	0	0	0	0.0836431	0.0167286	0	0	0	0	0	0	0.899628	0	0
Quercus	suber	L., 1753	Unique localities	732	0	0	0	0.0969945	0.0177596	0	0	0	0	0	0	0.885246	0	0
Quercus	trojana	Webb, 1839	All localities	100	0	0	0	0.15	0	0	0	0	0	0	0	0.85	0	0
Quercus	trojana	Webb, 1839	Unique localities	89	0	0	0	0.123596	0	0	0	0	0	0	0	0.876404	0	0
Quercus	variabilis	Blume, 1851	All localities	1444	0.367036	0	0	0.542244	0.0886427	0	0	0	0	0.00207756	0	0	0	0
Quercus	variabilis	Blume, 1851	Unique localities	670	0.377612	0	0	0.561194	0.058209	0	0	0	0	0.00298507	0	0	0	0
					Tropical & Subtropical Moist Broadleaf Forests	Tropical & Subtropical Dry Broadleaf Forests	Tropical & Subtropical Coniferous Forests	Temperate Broadleaf & Mixed Forests	Temperate Conifer Forests	Boreal Forests/Taiga	Tropical & Subtropical Grasslands, Savannas & Shrublands	Temperate Grasslands, Savannas & Shrublands	Flooded Grasslands & Savannas	Montane Grasslands & Shrublands	Tundra	Mediterranean Forests, Woodlands & Scrublands	Deserts & Xeric Shrublands	Mangroves
