# Supplementary material for: Niche evolution in a northern temperate tree lineage: biogeographical legacies in cork oaks (Quercus section Cerris)
Source: Ann Bot. 2023 Feb 20;131(5):769–87. doi: 10.1093/aob/mcad032 (PMC10184457; doi:10.1093/aob/mcad032)
Supplement: mcad032_suppl_Supplementary_Data [file mcad032_suppl_supplementary_data.zip › Supplementary Data 3/Tabulated Data S3-3 Quercus_Section Cerris_climate and XYplots_NEW.xlsx]

## Sheet: Bioclimate variables
Section	gbifID	scientificName	verbatimScientificNameAuthorship	countryCode	basisOfRecord	decimalLatitude	decimalLongitude	Tmin01	Tmin02	Tmin03	Tmin04	Tmin05	Tmin06	Tmin07	Tmin08	Tmin09	Tmin10	Tmin11	Tmin12	Tavg01	Tavg02	Tavg03	Tavg04	Tavg05	Tavg06	Tavg07	Tavg08	Tavg09	Tavg10	Tavg11	Tavg12	Prec01	Prec02	Prec03	Prec04	Prec05	Prec06	Prec07	Prec08	Prec09	Prec10	Prec11	Prec12	BIO01	BIO04	BIO06	BIO08	BIO09	BIO15
Cerris	2417559845	Quercus acutissima	Carruth,, 1861	CN	PRESERVED_SPECIMEN	39.84	123	-12.6	-9.4	-2.8	4.2	10.6	16.1	20	19.8	14	6.3	-1.8	-9.3	-7.4	-4.1	2.1	9.7	15.8	20.4	23.3	23.5	18.8	11.7	3.3	-4.2	9	10	14	43	55	88	213	186	78	47	25	12	9.41667	1123.77	-12.6	22.4	-5.25	103.493
Cerris	1830676116	Quercus acutissima	Carruth,, 1861	JP	PRESERVED_SPECIMEN	33.6	134	-0.7	-0.1	3.2	8.8	13	17	21	21.7	18.5	12.8	7.1	1.6	2.8	3.6	7	12.5	16.5	19.8	23.6	24.5	21.4	16	10.7	5.3	58	86	132	216	241	339	282	191	299	169	110	52	13.6417	781.083	-0.7	19.9667	3.9	52.9388
Cerris	2576105000	Quercus acutissima	Carruth,, 1861	JP	PRESERVED_SPECIMEN	36.0613	138	-7.6	-7.3	-4	2.4	7.4	12.5	16.5	17.3	13.2	6.4	0.4	-4.7	-2.4	-2	1.7	8.5	13.4	17.4	21.2	22.3	17.8	11.4	5.8	0.6	34	49	83	107	116	183	171	145	192	110	60	29	9625	892.712	-7.6	20.3833	-1.28333	53.3161
Cerris	3324288253	Quercus acutissima	Carruth,, 1861	JP	PRESERVED_SPECIMEN	36.6429	138	-8.1	-7.9	-4.7	1.7	6.9	12	16.4	17.3	13.1	6.1	0.3	-4.7	-3.6	-3.3	0.4	7.5	12.7	16.7	20.6	21.9	17.2	10.8	5.2	-0.2	68	66	82	93	109	170	180	143	189	117	78	58	8.82083	918.777	-8.1	19.9	-2.36667	41.3112
Cerris	1829610704	Quercus acutissima	Carruth,, 1861	JP	PRESERVED_SPECIMEN	36.5	139	-2.8	-2.4	0.2	6.1	11.1	15.9	19.9	21	17.2	10.6	4.5	-0.4	2.3	2.5	5.5	11.7	16.6	20.2	24	25.4	21	15.1	9.5	4.7	85	84	80	86	99	154	168	167	184	126	79	74	13.2125	838.007	-2.8	23.4833	5.5	35.7427
Cerris	1829778308	Quercus acutissima	Carruth,, 1861	JP	PRESERVED_SPECIMEN	35.9	140	-0.9	-0.1	3.1	8.8	13.5	17.6	21.1	22.6	19.1	12.9	6.7	1.2	4	4.6	7.7	13.4	17.7	20.9	24.4	26.1	22.5	16.9	11.4	6.3	37	56	92	114	117	158	134	135	188	166	81	39	14.6625	789.905	-0.9	21.8333	4.98333	44.933
Cerris	238098013	Quercus acutissima	Carruth,, 1861	JP	PRESERVED_SPECIMEN	37	140	-4.2	-3.8	-1.5	4.1	9.4	14.3	18.3	19.4	15.4	8.8	2.7	-2	0.6	1	3.7	9.7	14.8	18.7	22.4	23.7	19.5	13.5	7.8	3	46	55	75	99	112	166	165	183	186	125	70	48	11.5333	840.188	-4.2	21.85	1.53333	47.7728
Cerris	919567817	Quercus acutissima	Carruth,, 1861	CN	PRESERVED_SPECIMEN	23.8803	100.093	4.1	5.6	8.6	12.4	16.2	19.1	19.5	19	17.5	14.8	10.2	5.7	12.2	14.1	17.3	20.1	22.2	23.2	23.1	23.1	22	19.8	16	12.6	11	16	16	37	98	209	253	237	150	116	57	17	18.8083	421.598	4.1	23.1333	14.5167	89.069
Cerris	919600591	Quercus acutissima	Carruth,, 1861	CN	PRESERVED_SPECIMEN	21.9574	100.453	6.8	7.6	10.1	14.1	17.5	19.5	19.4	19.2	18.1	16	12.2	8.3	14.6	16.5	19.5	22.2	23.5	23.8	23.2	23.3	22.7	21	17.8	14.8	15	19	20	53	175	210	311	316	213	147	82	30	20.2292	348.63	6.8	23.0667	16.8667	84.0779
Cerris	919567804	Quercus acutissima	Carruth,, 1861	CN	PRESERVED_SPECIMEN	22.0109	100.799	10.8	11.4	13.8	17.6	20.7	22.4	22.3	22.1	21.1	19.2	15.6	12	17.8	19.7	22.4	25.2	26.4	26.8	26.2	26.2	25.7	24	20.8	17.8	14	22	26	59	180	216	323	316	243	150	92	33	23.2417	342.682	10.8	26.0167	19.9667	81.9017
Cerris	919462963	Quercus acutissima	Carruth,, 1861	CN	PRESERVED_SPECIMEN	22.0107	100.8	10.8	11.4	13.8	17.6	20.7	22.4	22.3	22.1	21.1	19.2	15.6	12	17.8	19.7	22.4	25.2	26.4	26.8	26.2	26.2	25.7	24	20.8	17.8	14	22	26	59	180	216	323	316	243	150	92	33	23.2417	342.682	10.8	26.0167	19.9667	81.9017
Cerris	919600640	Quercus acutissima	Carruth,, 1861	CN	PRESERVED_SPECIMEN	22.6977	100.861	6.6	7.6	10.1	13.5	16.8	19	19	18.7	17.7	15.6	11.9	8	13.3	15.1	18.2	20.7	22.2	22.8	22.4	22.5	21.6	19.8	16.5	13.4	19	17	21	48	150	213	318	311	167	136	77	29	19.0417	361.863	6.6	22.5333	15.5333	87.0091
Cerris	2513862850	Quercus acutissima	Carruth,, 1861	TH	PRESERVED_SPECIMEN	16.8713	101.719	10.6	12.7	15.6	18.1	18.7	19.1	18.8	18.7	18.3	16.7	14	10.9	18	20.2	22.9	24.2	23.5	23.2	22.7	22.5	22.3	21.3	19.4	17.4	4	14	51	95	169	118	117	165	200	105	13	3	21.4583	219.191	10.6	22.4833	18.3	78.7727
Cerris	2417758629	Quercus acutissima	Carruth,, 1861	CN	PRESERVED_SPECIMEN	29.22	102.35	2	4.2	7.8	11.9	14.9	17.2	19.2	18.6	15.9	12.4	7.7	3.4	6.3	8.7	12.8	17.1	19.8	21.4	23.3	22.9	19.7	15.9	11.6	7.5	10	11	21	45	89	169	229	224	151	72	26	13	15.5708	607.411	2	22.5333	7.48333	93.6454
Cerris	919567755	Quercus acutissima	Carruth,, 1861	CN	PRESERVED_SPECIMEN	23.3692	102.421	8.4	9.7	12.6	15.9	18.9	20.7	20.5	20	18.7	16.4	12.6	8.9	14.3	16.1	19.4	22.4	24.1	24.7	24.4	24.2	23.2	21	17.6	14.4	12	21	25	49	130	210	253	232	109	78	53	18	20.5	399.574	8.4	24.4667	14.95	88.0337
Cerris	2397721438	Quercus acutissima	Carruth,, 1861	CN	PRESERVED_SPECIMEN	24.93	102.48	1.6	3.4	6.7	10.4	14.4	16.7	16.9	16	14.4	11.5	6.6	2.2	8.9	11	14.5	17.7	19.9	20.7	20.6	20.2	18.6	16.2	12.3	8.9	12	15	19	33	86	144	181	174	109	68	42	14	15.7833	456.132	1.6	20.5167	9.58333	83.8733
Cerris	919605346	Quercus acutissima	Carruth,, 1861	CN	PRESERVED_SPECIMEN	25.0125	102.7	1.9	3.7	6.7	10.4	14.3	16.6	16.7	15.9	14.3	11.6	7	2.6	8.7	10.6	14	17.3	19.6	20.6	20.5	20.1	18.5	16.1	12.2	8.8	13	17	22	36	92	153	192	182	112	66	42	14	15.5792	456.993	1.9	20.3833	9.36667	84.1855
Cerris	2417489812	Quercus acutissima	Carruth,, 1861	CN	PRESERVED_SPECIMEN	30.36	102.81	-0.8	1.2	5.5	10.2	13.5	15.9	18	17.4	14.4	10.3	5	1.1	3.4	5.4	10.3	15.2	18.4	20.4	22.4	22	18.4	14.3	9.4	5.2	13	19	33	61	106	156	247	260	164	76	33	13	13.725	683.848	-0.8	20.95	4.66667	89.5684
Cerris	731714891	Quercus acutissima	Carruth,, 1861	LA	PRESERVED_SPECIMEN	19.55	102.867	9.2	10.6	13.9	17.1	18.8	19.7	19.5	19.8	18.7	16.3	12.6	9.6	16	17.7	20.8	22.7	23.2	23.4	22.8	23.1	22.6	20.9	18.2	15.8	8	24	36	105	205	234	334	403	194	67	21	9	20.5958	288.574	9.2	23.0833	16.6667	98.489
Cerris	731703910	Quercus acutissima	Carruth,, 1861	LA	PRESERVED_SPECIMEN	19.3303	103.357	8.9	10.4	13.7	16.6	18.3	19.3	19.1	19.4	18.3	15.8	12.3	9.3	15	16.6	19.8	21.8	22.4	22.8	22.3	22.5	21.9	20.2	17.4	15	7	23	30	92	196	210	279	371	188	58	18	5	19.8125	298.154	8.9	22.5167	15.85	98.7641
Cerris	731730493	Quercus acutissima	Carruth,, 1861	LA	PRESERVED_SPECIMEN	19.3338	103.367	9.4	10.9	14.3	17.2	19	20	19.8	20.1	19	16.5	12.8	9.8	15.6	17.2	20.3	22.3	23.1	23.5	23	23.2	22.6	20.8	18	15.6	7	23	32	99	215	245	318	425	203	64	23	6	20.425	305.774	9.4	23.2333	16.3833	100.487
Cerris	731714893	Quercus acutissima	Carruth,, 1861	LA	PRESERVED_SPECIMEN	19.3275	103.374	9.5	11	14.3	17.3	19	20.1	19.9	20.1	19.1	16.5	12.9	9.9	15.6	17.2	20.3	22.4	23.1	23.6	23	23.3	22.6	20.9	18.1	15.6	7	23	32	98	215	245	318	421	203	63	22	6	20.4875	306.098	9.5	23.3	16.45	100.483
Cerris	2417531578	Quercus acutissima	Carruth,, 1861	CN	PRESERVED_SPECIMEN	29.49	103.39	1.4	3.1	6.9	11.6	15.4	18	20.2	19.8	16.6	12.6	7.9	3.4	4.8	6.5	10.9	15.8	19.5	21.6	23.9	23.7	19.7	15.6	11	6.5	18	23	38	74	121	179	302	342	176	89	43	18	14.9583	687.786	1.4	23.0333	5.95	92.6228
Cerris	731714896	Quercus acutissima	Carruth,, 1861	LA	PRESERVED_SPECIMEN	19.4667	103.5	9.8	11.3	14.5	17.4	19.3	20.3	20.1	20.3	19.2	16.8	13.2	10.2	15.4	17	20.2	22.3	23.2	23.7	23.2	23.4	22.6	20.9	18	15.4	6	21	32	94	207	223	312	373	209	65	22	9	20.425	319.278	9.8	23.4	15.9167	97.2951
Cerris	919567794	Quercus acutissima	Carruth,, 1861	CN	PRESERVED_SPECIMEN	22.9836	103.688	6	7.4	10.5	13.7	16.7	18.3	18.3	17.7	16.3	14	10.2	6.7	9.9	11.5	15.2	18.5	20.8	21.8	21.8	21.4	20.1	17.6	14.1	10.8	21	35	44	101	164	237	322	297	182	108	54	22	16.9583	450.569	6	21.6833	10.7333	80.6594
Cerris	919567790	Quercus acutissima	Carruth,, 1861	CN	PRESERVED_SPECIMEN	22.5295	103.939	12.5	14.1	17.2	20.5	22.9	24.5	24.5	24	22.7	20.2	16.2	13.2	16.3	17.8	21	24.5	27.1	28.3	28.4	28	26.8	24.2	20.6	17.3	18	47	44	125	219	277	328	247	198	101	57	20	23.3625	456.619	12.5	28.2167	17.1333	77.3361
Cerris	919455368	Quercus acutissima	Carruth,, 1861	CN	PRESERVED_SPECIMEN	28.5396	103.954	3.2	4.7	8.7	13.1	16.8	19.5	21.6	21.2	18.1	14.3	9.2	4.9	6.3	8.1	12.6	17.6	21.1	23.3	25.4	25.2	21.3	17.1	12.4	7.9	15	20	28	62	114	168	216	229	136	79	37	16	16.5208	694.565	3.2	24.6667	7.4	82.9782
Cerris	919567774	Quercus acutissima	Carruth,, 1861	CN	PRESERVED_SPECIMEN	24.0465	105.055	4.4	6.1	9.7	13.9	17	18.9	19.1	18.3	16.4	13.4	9.2	5.1	9.4	11.3	15.7	19.6	21.8	23	23.3	22.7	20.9	17.9	14	10.5	14	16	26	65	138	190	193	201	118	73	43	16	17.5125	515.726	4.4	23	10.4167	80.1716
Cerris	731714908	Quercus acutissima	Carruth,, 1861	VN	PRESERVED_SPECIMEN	21.3212	105.127	11.7	13.6	15.9	19.7	22.9	24.3	24.2	23.9	22.7	20	16.6	13.5	15	16.5	18.7	22.8	26.4	27.8	27.6	27.4	26.3	23.8	20.5	17.4	13	33	31	77	181	197	267	294	303	119	36	20	22.5125	474.812	11.7	27.1167	16.2833	85.3485
Cerris	731730495	Quercus acutissima	Carruth,, 1861	LA	PRESERVED_SPECIMEN	18.2168	105.19	11.7	13.5	16.2	18.9	20.5	21.5	21.4	21.1	20.1	18.3	15.2	12.4	16	17.6	20.4	22.9	24.3	25	24.7	24.4	23.5	21.8	19.1	16.6	6	31	43	92	193	276	429	407	314	125	24	9	21.3542	331.707	11.7	24.1833	17.2333	96.3589
Cerris	2513863417	Quercus acutissima	Carruth,, 1861	LA	PRESERVED_SPECIMEN	17.7206	105.198	13.6	15.4	18.3	20.8	21.9	22.6	22.3	22.2	21.5	19.9	17	14.3	18.5	20.1	23.1	25.3	26	26.2	25.8	25.5	24.9	23.5	21.1	18.9	8	31	45	95	262	357	630	561	359	112	19	9	23.2167	288.1	13.6	25.3833	19.4667	106.922
Cerris	2513862713	Quercus acutissima	Carruth,, 1861	LA	PRESERVED_SPECIMEN	17.7239	105.208	13.6	15.4	18.3	20.8	21.9	22.6	22.3	22.2	21.5	19.9	17	14.3	18.4	20	23	25.3	26	26.1	25.8	25.5	24.9	23.5	21	18.8	8	31	45	95	261	355	629	559	361	113	20	9	23.2	289.773	13.6	25.3667	19.4333	106.721
Cerris	731714895	Quercus acutissima	Carruth,, 1861	VN	PRESERVED_SPECIMEN	21.4122	105.237	12.1	14.5	16.6	20.6	23.8	25	24.9	24.7	23.6	20.6	17.4	14.3	15.3	17.3	19.3	23.6	27.3	28.6	28.4	28.2	27.2	24.6	21.3	18.1	25	43	49	91	190	232	331	328	252	130	45	29	23.2792	484.217	12.1	27.95	16.9167	79.6868
Cerris	2417335415	Quercus acutissima	Carruth,, 1861	CN	PRESERVED_SPECIMEN	25.46	105.28	2.8	4.4	7.9	12.3	15.5	17.8	18.8	17.8	15.8	12.5	8.2	4.3	6.7	8.5	12.9	17.3	20	21.6	22.5	22	19.8	16.3	12.2	8.4	20	25	29	71	169	255	222	212	136	100	49	22	15.675	576.259	2.8	22.0333	7.86667	78.8928
Cerris	731730499	Quercus acutissima	Carruth,, 1861	VN	PRESERVED_SPECIMEN	21.2277	105.327	12.9	14.9	17	20.9	23.9	25.3	25.2	24.9	23.9	21.1	17.8	14.7	15.9	17.6	19.5	23.7	27.3	28.8	28.6	28.4	27.4	24.9	21.6	18.5	18	33	34	79	176	208	283	295	258	133	43	22	23.5125	474.103	12.9	28.1333	17.3167	81.2687
Cerris	919567779	Quercus acutissima	Carruth,, 1861	CN	PRESERVED_SPECIMEN	23.6253	105.631	8.3	10	13.4	17.4	20	21.7	22.1	21.2	19.4	16.4	12.4	8.7	12.3	14	18.1	22	24.4	25.7	26	25.5	23.8	20.6	16.8	13.4	10	18	29	65	160	241	252	273	139	80	49	16	20.2167	514.968	8.3	25.7667	13.2	88.3596
Cerris	731738060	Quercus acutissima	Carruth,, 1861	LA	PRESERVED_SPECIMEN	15.1154	105.827	19.1	21	23.3	24.8	24.7	23.6	23.7	23.4	23.4	22.4	20.6	19.2	25	26.7	28.7	29.9	29.2	27.7	27.6	27.4	27.3	26.7	25.4	24.6	0	8	27	74	235	247	564	446	413	103	24	4	27.1708	162.613	19.1	27.4167	25.4167	110.996
Cerris	2417556838	Quercus acutissima	Carruth,, 1861	CN	PRESERVED_SPECIMEN	32.43	105.84	1.7	3.7	7.4	12.5	16.5	20	22.1	21.6	17.7	13.1	7.7	3	5.2	7.3	11.4	17.2	21.3	24.4	26.3	26.1	21.4	16.6	11.2	6.4	6	8	24	54	90	126	248	185	155	55	21	5	16.2333	778.143	1.7	24.5833	6.3	97.6649
Cerris	731702458	Quercus acutissima	Carruth,, 1861	CN	PRESERVED_SPECIMEN	26.2657	105.968	1	2.6	6.2	10.9	14.4	17.1	18.6	17.7	15.3	11.3	6.8	2.9	4.5	6.3	10.7	15.5	18.7	20.9	22.4	22.1	19.4	15.2	10.8	6.7	18	22	30	84	166	229	192	163	117	95	48	21	14.425	646.366	1	20.6833	5.85	74.4303
Cerris	731714421	Quercus acutissima	Carruth,, 1861	CN	PRESERVED_SPECIMEN	24.3492	106.561	7.5	9.3	12.7	17.3	20.2	22.1	22.8	22.2	20.2	16.8	12.5	8.5	11	12.8	16.8	21.5	24.3	26.2	26.9	26.6	24.6	21.1	16.7	12.9	15	29	35	78	173	246	229	236	114	77	47	20	20125	585.342	7.5	26.5667	12.2333	81.8112
Cerris	2417682811	Quercus acutissima	Carruth,, 1861	CN	PRESERVED_SPECIMEN	33.06	107.03	-0.6	1.6	5.6	11	15.2	19.3	21.7	21.3	17	11.8	5.6	0.7	3.1	5.7	9.9	15.9	20.3	23.9	25.8	25.6	20.7	15.4	9.3	4.4	8	11	30	66	91	101	179	138	147	74	30	9	15	834.789	-0.6	24.0333	4.4	78.668
Cerris	2417422149	Quercus acutissima	Carruth,, 1861	CN	PRESERVED_SPECIMEN	33.15	107.33	-1.2	0.9	4.9	10.4	14.8	18.9	21.3	20.9	16.5	11.2	5	0	2.8	5.2	9.5	15.6	20	23.5	25.5	25.3	20.4	15.1	9.1	4	8	11	32	67	90	97	168	130	146	77	32	9	14.6708	837.785	-1.2	23.7167	4.01667	75.9438
Cerris	2417747670	Quercus acutissima	Carruth,, 1861	CN	PRESERVED_SPECIMEN	27.17	107.4	0.6	2.1	5.6	10.6	14.7	18.3	20.1	19.2	16.1	11.9	6.8	2.8	3.7	5.2	9.5	14.8	19	22	24.2	23.7	20.3	15.6	10.4	6.3	21	24	40	111	175	195	152	130	99	96	56	23	14.5792	741.017	0.6	21.75	5.06667	64.8932
Cerris	2417735074	Quercus acutissima	Carruth,, 1861	CN	PRESERVED_SPECIMEN	27.74	107.46	1.1	2.4	6.1	10.9	15	18.4	20.5	19.7	16.5	12.4	7.5	3.2	3.9	5.3	9.7	15	19.2	22.2	24.9	24.3	20.7	15.8	10.6	6	19	21	40	107	172	185	149	131	104	99	57	23	14.8125	759.875	1.1	22.1167	5.05	64.0959
Cerris	731735963	Quercus acutissima	Carruth,, 1861	CN	PRESERVED_SPECIMEN	26.1667	107.518	1.7	3.4	6.9	11.8	16.2	19.8	21.1	20.4	17.4	13.2	7.8	4	5.1	6.9	10.9	16	20.3	23.5	25.1	24.8	21.7	17.2	11.7	8	25	30	45	118	191	213	167	140	92	93	56	25	15.9333	728.549	1.7	23	6.61667	66.1416
Cerris	2417711380	Quercus acutissima	Carruth,, 1861	CN	PRESERVED_SPECIMEN	33.22	107.54	-1.4	0.7	4.5	10	14.4	18.5	21	20.5	16.1	10.8	4.7	-0.3	2.7	5.1	9.2	15.4	19.8	23.4	25.2	25	20.1	14.9	8.9	3.9	7	11	33	67	88	91	157	122	142	78	32	8	14.4708	834.605	-1.4	23.4667	3.88333	74.3927
Cerris	1897626710	Quercus acutissima	Carruth,, 1861	CN	PRESERVED_SPECIMEN	29.3333	107.767	4.5	6	9.5	14.2	18.2	21	23.6	23.4	19.9	15.2	10.8	6.2	7	8.5	12.7	18	22.1	25	27.9	28	23.7	18.4	13.5	8.7	17	20	52	112	173	196	178	137	148	108	56	24	17.7875	764.19	4.5	25.0167	8.06667	64.1412
Cerris	2417758408	Quercus acutissima	Carruth,, 1861	CN	PRESERVED_SPECIMEN	34.15	107.84	-4.8	-2.5	1.7	7.8	12.1	16.5	19.1	18.3	13.7	8.2	1.7	-3.5	-0.6	1.7	6.3	12.9	17.3	21.6	23.5	22.5	17.5	12.3	5.9	0.8	5	10	29	58	70	69	122	104	124	67	24	5	11.8125	880.604	-4.8	21.1833	0.65	74.6987
Cerris	2417584116	Quercus acutissima	Carruth,, 1861	CN	PRESERVED_SPECIMEN	28.26	108.11	2.7	4	7.7	12.7	16.7	20	22.5	21.9	18.5	13.8	9.1	4.7	5.5	7	11.1	16.7	20.9	24	26.8	26.6	22.6	17.4	12.3	7.7	21	23	46	118	180	198	158	130	114	108	61	27	16.5583	774.323	2.7	23.9167	6.71667	62.5614
Cerris	2417618447	Quercus acutissima	Carruth,, 1861	CN	PRESERVED_SPECIMEN	27.03	108.19	1	2.6	6.1	11.3	15.7	19.4	21.2	20.4	17	12.6	7.4	3.1	4.2	5.8	9.9	15.5	19.9	23.3	25.4	25	21.5	16.6	11.2	6.8	29	32	50	123	187	183	135	134	88	96	60	27	15.4125	771.242	1	22.85	5.56667	59.6819
Cerris	2417762964	Quercus acutissima	Carruth,, 1861	CN	PRESERVED_SPECIMEN	27.51	108.23	2.2	3.8	7.2	12.4	16.6	20.1	22.3	21.4	18	13.5	8.5	4.2	5.1	6.8	10.8	16.4	20.8	24.1	26.7	26.2	22.5	17.3	12.1	7.5	26	28	46	119	182	182	136	128	91	100	61	28	16.35	778.334	2.2	23.85	6.45	60.1097
Cerris	2417764898	Quercus acutissima	Carruth,, 1861	CN	PRESERVED_SPECIMEN	33.03	108.24	-1.3	0.5	4.2	9.7	13.6	17.5	20.1	19.6	15.4	10.4	4.7	0	2.5	4.6	8.7	14.7	18.7	22.3	24.4	24.1	19.1	14.1	8.5	3.8	9	13	36	72	94	94	152	112	140	82	34	10	13.8	802.564	-1.3	22.55	3.65	70.0266
Cerris	2417384112	Quercus acutissima	Carruth,, 1861	CN	PRESERVED_SPECIMEN	27.99	108.4	2.5	4	7.5	12.7	16.7	20.1	22.6	21.9	18.5	13.7	8.9	4.5	5.5	7	11	16.8	20.9	24.1	27	26.7	22.8	17.5	12.3	7.7	24	26	47	123	183	195	147	126	103	106	62	26	16.6167	778.63	2.5	24.0167	6.75	61.5299
Cerris	2417665473	Quercus acutissima	Carruth,, 1861	CN	PRESERVED_SPECIMEN	26	108.45	2.4	4.1	7.5	12.7	17	20.6	21.9	21.2	18.2	13.7	8.6	4.3	5.7	7.5	11.3	16.7	21.1	24.4	26.1	25.8	22.7	18	12.7	8.4	33	39	56	127	198	212	150	145	80	90	61	29	16.7042	743.5	2.4	23.8833	7.2	62.0052
Cerris	2417694294	Quercus acutissima	Carruth,, 1861	CN	PRESERVED_SPECIMEN	28.56	108.5	3.2	4.6	8.1	13	17.1	20.5	23	22.4	19	14.3	9.6	5.1	6	7.5	11.4	17	21.2	24.4	27.3	27.1	23.2	17.9	12.8	8.2	22	26	54	127	187	212	167	132	125	113	64	29	16.9917	775.989	3.2	24.3167	7.18333	61.6854
Cerris	731730415	Quercus acutissima	Carruth,, 1861	CN	PRESERVED_SPECIMEN	18.8516	108.64	16	17.2	19.6	22.9	25.1	26.2	26.2	25.6	24.4	22.7	19.9	16.8	19.8	20.7	23.1	26.4	28.6	29.4	29.3	28.8	27.7	26.1	23.4	20.6	13	15	24	37	71	129	114	181	203	198	67	21	25.3292	363.465	16	27.5333	20.3833	81.1206
Cerris	731703918	Quercus acutissima	Carruth,, 1861	CN	PRESERVED_SPECIMEN	31.8845	108.731	-4	-2.4	1.3	6.5	10.6	14.4	16.9	16.5	12.4	7.5	2.2	-2.2	-0.2	1.4	5.5	11.2	15.1	18.4	20.9	20.9	16.1	11.1	5.9	1.5	16	21	50	106	140	143	188	145	166	103	46	19	10.6375	773.458	-4	19.2833	0.85	64.6727
Cerris	2417362757	Quercus acutissima	Carruth,, 1861	CN	PRESERVED_SPECIMEN	30.29	108.93	-0.8	0.9	4.4	9.5	13.7	17.1	19.7	19.3	15.6	10.6	5.6	1.1	2.4	4.1	8.2	13.8	17.8	21	23.7	23.7	19.5	14.2	9.2	4.4	25	29	64	139	187	204	214	162	178	121	64	30	13.5083	774.476	-0.8	20.85	3.65	60.7163
Cerris	2417398586	Quercus acutissima	Carruth,, 1861	CN	PRESERVED_SPECIMEN	29.67	109.15	0.6	2.1	5.7	11.1	15.1	18.7	21.2	20.7	17.1	12.1	7.2	2.6	3.5	5.2	9.2	15	19	22.3	25	24.9	20.9	15.6	10.5	5.7	25	32	69	143	198	228	212	159	162	121	68	31	14.7458	780.514	0.6	22.1167	4.83333	60.7111
Cerris	731702832	Quercus acutissima	Carruth,, 1861	CN	PRESERVED_SPECIMEN	18.3719	109.163	17.2	18.3	20.5	23.2	25	25.8	25.7	25.2	24.2	22.8	20.3	17.9	21	21.9	24.1	26.8	28.6	29.1	29.1	28.6	27.7	26.4	24	21.6	27	22	27	43	92	147	130	183	263	287	128	45	25.7542	307.523	17.2	27.6	22.3333	78.1655
Cerris	2417617463	Quercus acutissima	Carruth,, 1861	CN	PRESERVED_SPECIMEN	27.35	109.17	1.9	3.8	7.2	12.8	17	20.7	22.8	22	18.5	13.7	8.5	3.9	5	6.8	10.7	16.8	21	24.5	27	26.7	23	17.7	12.3	7.5	39	43	66	139	197	194	133	125	76	97	61	32	16.5833	798.909	1.9	20.8	6.43333	56.811
Cerris	2417297073	Quercus acutissima	Carruth,, 1861	CN	PRESERVED_SPECIMEN	18.74	109.17	15.8	16.9	19.1	22.1	24	24.9	24.8	24.3	23.4	21.9	19.3	16.6	19.8	20.8	23.1	26	27.8	28.4	28.4	27.8	26.8	25.2	22.8	20.4	16	19	27	50	111	164	158	211	247	231	83	25	24.7792	326.124	15.8	26.6167	20.3333	77.6092
Cerris	2417647119	Quercus acutissima	Carruth,, 1861	CN	PRESERVED_SPECIMEN	28.15	109.2	2.3	4.1	7.6	13.1	17.3	20.9	23.3	22.6	19	13.9	8.9	4.2	5.5	7.3	11.2	17.2	21.5	24.9	27.7	27.4	23.5	18	12.7	7.9	31	37	66	143	197	217	155	125	98	107	64	30	17.0583	802.869	2.3	24.7	6.91667	59.4175
Cerris	731714897	Quercus acutissima	Carruth,, 1861	CN	PRESERVED_SPECIMEN	18.3911	109.419	16.2	17.3	19.5	22.2	23.8	24.5	24.4	24	23.1	21.9	19.5	16.9	20	20.9	23.1	25.7	27.4	27.8	27.7	27.3	26.4	25	22.8	20.5	24	22	28	50	107	160	147	200	273	279	119	39	24.5458	297.905	16.2	26.25	21.3167	76.9148
Cerris	2417540554	Quercus acutissima	Carruth,, 1861	CN	PRESERVED_SPECIMEN	31.37	109.62	0.6	2.4	6.2	11.5	15.7	19.3	22.1	21.9	17.9	12.7	7.3	2.4	4.2	6.3	10.5	16.5	20.5	23.8	26.5	26.7	22	16.6	11.1	6	16	23	53	101	145	157	205	149	162	101	50	19	15.8833	813.112	0.6	25.05	5.51667	65.5892
Cerris	2417397653	Quercus acutissima	Carruth,, 1861	CN	PRESERVED_SPECIMEN	28.26	109.69	2.6	4.3	8	13.4	17.9	21.5	23.9	23.5	19.7	14.5	9.3	4.6	5.9	7.6	11.5	17.6	22.1	25.5	28.4	28.2	24.2	18.6	13.2	8.3	34	44	77	157	205	234	165	123	91	105	64	32	17.5792	815.811	2.6	25.2833	7.28333	60.0003
Cerris	2417326549	Quercus acutissima	Carruth,, 1861	CN	PRESERVED_SPECIMEN	18.62	109.7	16.5	17.7	19.9	22.6	24.2	25	24.8	24.4	23.7	22.3	19.8	17.1	20.4	21.4	23.7	26.3	28	28.6	28.5	28	27.2	25.6	23.2	20.8	22	22	27	55	127	176	166	215	273	261	102	33	25.1208	309.732	16.5	26.9167	21.8167	75.7582
Cerris	2417715145	Quercus acutissima	Carruth,, 1861	CN	PRESERVED_SPECIMEN	27.2	109.83	2.3	4.3	7.8	13.3	17.5	21.2	23.5	22.8	19.3	14.3	9	4.3	5.3	7.2	11	17.2	21.6	25.1	27.7	27.4	23.6	18.4	12.8	7.9	49	56	84	158	209	211	131	116	68	95	63	35	17.1042	809.92	2.3	21.2667	6.81667	56.0501
Cerris	2417659220	Quercus acutissima	Carruth,, 1861	CN	PRESERVED_SPECIMEN	29.39	110.16	1.4	3.2	6.7	12.3	16.6	20.2	22.8	22.4	18.5	13.4	8.3	3.5	4.7	6.5	10.4	16.6	20.8	24.2	27	27	22.8	17.4	11.9	7.1	27	39	79	148	201	244	195	155	114	108	66	31	16.3833	810.604	1.4	24.05	6.13333	61.0821
Cerris	2417690714	Quercus acutissima	Carruth,, 1861	CN	PRESERVED_SPECIMEN	28.45	110.39	2.2	3.9	7.3	13	17.5	21.2	23.8	23.6	19.7	14.5	9.3	4.4	5.5	7.2	11	17.2	21.7	25.2	28.2	28.1	24	18.6	13.1	8.1	40	56	95	182	215	249	168	115	85	101	72	38	17.3	825.178	2.2	21.3167	6.91667	58.6191
Cerris	2417615660	Quercus acutissima	Carruth,, 1861	CN	PRESERVED_SPECIMEN	26.43	110.85	2.5	4.6	8.1	13.8	18.2	21.8	23.8	23.1	19.6	14.7	9	4.3	5.5	7.5	11.2	17.5	22	25.4	27.9	27.4	23.7	18.6	13.1	8.3	60	79	116	202	236	206	122	127	69	90	78	46	17.3458	807.123	2.5	21.6167	8.98333	52.3916
Cerris	2417763453	Quercus acutissima	Carruth,, 1861	CN	PRESERVED_SPECIMEN	29.69	111.02	1	2.8	6.6	12.3	16.7	20.4	23.4	22.8	18.7	13.5	8	3.2	4.3	6.2	10.2	16.4	20.7	24.2	27.2	26.8	22.5	17.3	11.7	6.9	28	43	83	135	173	196	178	155	105	96	61	29	16.2	822.59	1	24.05	5.78333	55.6721
Cerris	2417514471	Quercus acutissima	Carruth,, 1861	CN	PRESERVED_SPECIMEN	23.59	111.7	8.1	10	13.8	18.3	21.8	23.8	24.6	24.2	22.8	18.9	13.9	9.3	12.2	13.4	17	21.7	25.4	27.6	28.7	28.3	26.9	23.3	18.5	14.1	43	78	105	183	290	269	168	211	117	63	42	36	21.4417	617.104	8.1	24.9	14.9333	66.2644
Cerris	2417531634	Quercus acutissima	Carruth,, 1861	CN	PRESERVED_SPECIMEN	33.96	112.03	-5.7	-3.7	1.6	7.4	11.8	16.1	19.1	18.1	12.9	7.5	1.6	-3.7	-0.4	1.6	6.8	13.2	17.3	21.5	23.5	22.5	17.7	12.8	6.7	1.5	9	14	34	58	77	82	154	117	110	61	30	9	12.05	865.661	-5.7	21.2167	0.866667	73.3149
Cerris	2417328737	Quercus acutissima	Carruth,, 1861	CN	PRESERVED_SPECIMEN	32.1	114.08	-1.5	0.5	5	11.5	16.5	20.7	23.8	22.9	17.9	12.1	5.7	0.4	2.7	4.9	9.4	16.4	21.3	25.2	27.7	26.9	22.2	16.8	10.5	5	27	43	66	94	120	131	205	153	110	71	51	19	15.7542	906.277	-1.5	26.5833	4.16667	60.415
Cerris	2417371890	Quercus acutissima	Carruth,, 1861	CN	PRESERVED_SPECIMEN	25.18	114.33	5.2	7.3	10.9	16.3	20.2	23.1	24.3	23.9	21.5	16.9	11.1	6.3	9.4	11	14.6	20	24.1	27	28.9	28.5	25.9	21.7	16.1	11.4	54	97	160	211	263	240	136	160	97	64	46	38	19875	717.424	5.2	23.7167	12.2833	58.9105
Cerris	2417439894	Quercus acutissima	Carruth,, 1861	CN	PRESERVED_SPECIMEN	25.39	114.35	4.5	6.6	10.2	15.8	19.8	22.6	24	23.6	21	16.3	10.5	5.5	8.4	10.2	13.8	19.5	23.6	26.5	28.5	28	25.3	20.9	15.3	10.4	55	99	161	209	254	229	132	160	96	67	48	38	19.2083	736.126	4.5	23.2167	11.3667	56.8919
Cerris	2417449786	Quercus acutissima	Carruth,, 1861	CN	PRESERVED_SPECIMEN	33.16	115.62	-3	-0.7	4	10.5	15.6	20.4	23.7	22.8	17.4	11.1	4.4	-1.2	1.7	4.2	8.9	15.8	21	25.7	27.8	26.9	22.2	16.6	9.7	3.8	19	28	46	60	78	110	203	112	94	57	34	14	15.3667	949.75	-3	26.7667	3.23333	73.85
Cerris	2417719414	Quercus acutissima	Carruth,, 1861	CN	PRESERVED_SPECIMEN	40.02	116.21	-10.1	-7.2	-0.8	7.2	13.1	17.9	21	19.7	13.6	6.4	-1.5	-7.5	-4.2	-1.1	5.4	14	19.6	24	25.8	24.5	19.6	12.7	4.2	-1.9	2	3	8	16	32	74	186	150	45	15	6	3	11.8792	1104.44	-10.1	24.7667	-2.4	134.208
Cerris	731738063	Quercus acutissima	Carruth,, 1861	CN	PRESERVED_SPECIMEN	40.2533	116.218	-10.6	-7.6	-1.2	6.9	12.9	17.7	20.9	19.5	13.3	6.2	-1.8	-8	-4.6	-1.5	5.1	13.8	19.5	23.9	25.7	24.4	19.4	12.6	4	-2.4	2	3	7	15	31	70	172	138	45	16	5	2	11.6625	1116.58	-10.6	24.65	-2.81667	132.066
Cerris	731738061	Quercus acutissima	Carruth,, 1861	CN	PRESERVED_SPECIMEN	27.7431	117.633	-1.4	-0.2	3.6	8.8	12.8	16	18.3	17.7	14.9	10.1	4.9	0.3	2.5	3.6	7.4	12.5	16.1	19	21.7	21	18.1	13.7	8.6	4.3	70	121	195	258	327	351	181	214	194	97	72	50	12.3625	695.878	-1.4	15.85	5.13333	55.8875
Cerris	2417597705	Quercus acutissima	Carruth,, 1861	CN	PRESERVED_SPECIMEN	41.02	117.88	-15.5	-11.4	-4.2	4.4	11	15.9	19.1	17.3	10.4	2.9	-5.6	-12.9	-8.8	-4.7	2.5	11.5	17.9	22.1	24.2	22.6	17	9.9	0.6	-6.6	2	3	7	16	36	70	153	128	48	18	5	2	9.0125	1205.91	-15.5	22.95	-6.73333	123.481
Cerris	2417671424	Quercus acutissima	Carruth,, 1861	CN	PRESERVED_SPECIMEN	27.75	118.03	3.4	5.4	8.8	13.9	17.9	21.4	23.4	23.1	20.2	15	9.4	4.2	7.8	9.7	13	18.4	22.4	25.4	28.3	27.9	25.1	20.2	14.6	9.5	66	113	185	244	293	331	134	115	101	67	58	44	18.5125	745.853	3.4	22.05	10.6167	65.5333
Cerris	2417320535	Quercus acutissima	Carruth,, 1861	CN	PRESERVED_SPECIMEN	29.78	118.18	0.3	2.2	6.1	12.1	16.9	20.9	24	23.7	19.5	13.7	7.5	1.8	4	6	9.9	16.2	21	24.5	27.9	27.7	23.4	18	11.9	6.3	53	104	159	204	232	279	167	115	111	83	65	43	16.425	867.207	0.3	20.6167	7.41667	55.0288
Cerris	2417369811	Quercus acutissima	Carruth,, 1861	CN	PRESERVED_SPECIMEN	26.64	118.18	6.4	7.9	11.1	15.8	19.5	22.8	24.7	24.3	22	17.5	12.2	7.1	10.4	11.7	15	19.9	23.6	26.9	29.6	29	26.4	21.9	16.6	11.8	63	98	175	219	276	301	136	121	97	61	49	42	20.2208	703.854	6.4	23.4333	16.7667	64.2239
Cerris	731703909	Quercus acutissima	Carruth,, 1861	CN	PRESERVED_SPECIMEN	40.2192	118.2	-13.2	-9.8	-2.9	5.3	11.6	16.6	20.2	19	12	4.8	-3.2	-10.2	-6.6	-3.3	3.6	12.1	18.2	22.4	24.7	23.8	18.4	11.6	3	-4.1	3	5	9	21	39	74	185	158	51	20	7	3	10.3292	1146.98	-13.2	23.6667	-4.65	126.694
Cerris	2417329498	Quercus acutissima	Carruth,, 1861	CN	PRESERVED_SPECIMEN	32.08	118.27	-1.6	0.2	4.5	10.6	16	20.7	24.4	23.9	18.9	12.5	5.5	-0.1	2.5	4.4	8.9	15.5	20.8	24.7	27.9	27.6	23	17.3	10.6	4.7	29	45	71	87	88	146	201	122	95	55	52	27	15.6583	928.128	-1.6	26.7333	3.88333	59.7619
Cerris	731714913	Quercus acutissima	Carruth,, 1861	CN	PRESERVED_SPECIMEN	32.061	118.792	-0.9	0.7	5.1	10.9	16.2	20.9	24.8	24.3	19.4	13.3	6.5	0.7	2.9	4.7	9.1	15.6	21	24.9	28.3	28	23.3	17.7	11.1	5.1	31	47	74	87	91	152	206	124	96	53	53	25	15.975	928.147	-0.9	27.0833	4.23333	60.5255
Cerris	2417627716	Quercus acutissima	Carruth,, 1861	CN	PRESERVED_SPECIMEN	39.62	119.05	-11.9	-9.1	-2.3	5.3	11.3	16.5	20.7	19.8	13.4	6	-2.2	-8.8	-5.6	-3	3.7	11.8	17.7	22.2	24.9	24.3	19.5	12.4	3.7	-2.9	3	5	12	24	43	73	203	167	51	22	11	4	10.7292	1122.78	-11.9	23.8167	-3.85	126.38
Cerris	731714899	Quercus acutissima	Carruth,, 1861	CN	PRESERVED_SPECIMEN	39.7042	119.151	-11.2	-8.5	-2	5.6	11.7	16.7	20.8	19.9	13.7	6.4	-1.7	-8.2	-5.2	-2.6	3.7	11.8	17.8	22.2	25	24.4	19.5	12.6	4	-2.7	4	5	12	23	45	76	206	173	53	22	12	5	10.8792	1113.93	-11.2	23.9	-3.51667	125.641
Cerris	2417569935	Quercus acutissima	Carruth,, 1861	CN	PRESERVED_SPECIMEN	29.48	119.33	0.9	2.5	6.3	12.1	16.7	20.6	23.8	23.5	19.5	14	8.1	2.5	4.6	6.2	10.1	16.2	21	24.3	27.9	27.6	23.3	18.2	12.4	6.9	54	96	142	156	201	242	146	112	131	84	63	39	16.5542	842.956	0.9	20.5	7.96667	49.0013
Cerris	2417286836	Quercus acutissima	Carruth,, 1861	CN	PRESERVED_SPECIMEN	30.19	119.36	-0.3	1.4	5.2	11	16	20.1	23.6	23.2	18.9	13.1	7	1.5	3.4	5.2	9.2	15.4	20.3	23.9	27.6	27.1	22.7	17.4	11.4	5.8	49	83	119	142	173	219	152	125	139	76	57	37	15.7875	869.608	-0.3	23.9333	6.86667	47.749
Cerris	731703926	Quercus acutissima	Carruth,, 1861	CN	PRESERVED_SPECIMEN	32.2109	119.455	-0.5	0.5	5.5	10.2	15.7	20.6	24.6	24.4	19.7	13.7	7.2	1.5	2.9	4.1	8.2	14.8	20.4	24.6	28.1	28	23.3	17.8	11.3	5.3	43	46	67	86	90	157	188	123	103	49	51	35	15.7292	930.707	-0.5	26.9	4.06667	55.6917
Cerris	2417365148	Quercus acutissima	Carruth,, 1861	CN	PRESERVED_SPECIMEN	39.83	119.48	-11	-8.9	-2.3	5.3	11.6	16.6	20.6	19.9	13.6	6.4	-1.6	-8.1	-5.5	-3.3	3	11.1	17.3	21.7	24.6	24.3	19.2	12.3	3.7	-2.9	3	4	11	20	48	70	188	175	58	19	12	4	10.4792	1114.62	-11	23.55	-3.86667	124.888
Cerris	2417646710	Quercus acutissima	Carruth,, 1861	CN	PRESERVED_SPECIMEN	30.27	120.17	0.7	2.2	6	11.7	16.6	20.9	24.8	24.3	19.9	14.4	8.3	2.7	4.5	6	10	16.3	21.2	24.9	28.9	28.4	23.8	18.7	12.7	6.9	68	86	113	122	155	192	140	150	165	70	58	53	16.8542	877.643	0.7	24.9833	8.01667	40.5797
Cerris	2859368860	Quercus acutissima	Carruth,, 1861	TW	PRESERVED_SPECIMEN	22.9674	120.686	11.7	12.5	14.8	17.5	19.6	20.9	21.3	21	20.3	18.9	16.1	13.1	15	15.8	18.1	20.6	22.4	23.5	24.1	23.7	23.1	21.6	19	16.2	20	48	77	129	450	548	596	735	391	126	29	24	20.2542	333.347	11.7	23.7667	16.7333	98.6875
Cerris	731703912	Quercus acutissima	Carruth,, 1861	TW	PRESERVED_SPECIMEN	23.5753	120.824	3.4	4.3	6.5	9	11	12.5	12.8	12.7	12	10.6	8	4.9	6.8	7.7	9.9	12.1	13.7	15	15.5	15.2	14.5	13.2	10.8	8.1	73	122	198	228	408	434	626	505	344	171	62	59	11.8833	315.496	3.4	15.2667	8.56667	70.461
Cerris	2417616640	Quercus acutissima	Carruth,, 1861	CN	PRESERVED_SPECIMEN	38.84	121.28	-7.4	-5.9	-0.6	5.6	11.4	16.3	20.4	21.1	16.7	9.9	2.3	-4.2	-3.9	-2.3	3.2	10.1	15.8	20.2	23.3	24	20.1	13.7	5.9	-0.7	8	7	13	26	43	56	159	135	71	28	25	13	10.7875	1017.43	-7.4	22.4667	-0.983333	100.939
Cerris	731703925	Quercus acutissima	Carruth,, 1861	CN	PRESERVED_SPECIMEN	37.5222	121.403	-4.5	-3.1	0.7	6.3	11.8	16.7	20.7	21.5	17.7	11.7	4.6	-1.6	-1.8	0	4.2	10.4	16	20.4	23.8	24.3	20.9	15.1	7.7	1.2	12	11	17	38	46	67	178	162	81	37	28	18	11.8667	952.068	-4.5	23	0.833333	96.1738
Cerris	731702457	Quercus acutissima	Carruth,, 1861	CN	PRESERVED_SPECIMEN	37.4649	121.448	-4.7	-2.9	0.8	6.6	12	17	21.1	21.9	17.9	11.7	4.4	-1.8	-1.8	0.4	4.7	10.9	16.5	20.9	24.2	24.9	21.3	15.4	7.9	1.2	12	12	18	38	46	68	179	163	80	37	29	19	12.1958	964.953	-4.7	23.45	1.08333	95.5129
Cerris	3126902302	Quercus acutissima	Carruth,, 1861	CN	PRESERVED_SPECIMEN	31.2222	121.458	1.4	2.5	5.9	11	16.1	20.6	24.9	24.8	20.8	15.4	9.3	3.4	4.7	5.8	9.4	14.9	20	23.9	28.1	27.9	24	19	13.1	7.2	53	58	68	79	94	164	145	144	129	49	49	51	16.5	853.317	1.4	26.65	13.1	47.6936
Cerris	1821859580	Quercus acutissima	Carruth,, 1861	TW	PRESERVED_SPECIMEN	25.0333	121.5	12.3	12.6	14.4	17.8	21	23.5	25	24.7	23.2	20.6	17.2	13.9	15.2	15.6	17.6	21.2	24.3	26.9	28.6	28.3	26.5	23.6	20.1	16.9	134	188	207	186	268	325	251	313	319	248	162	133	22.075	498.026	12.3	27.9333	17.4	30.4665
Cerris	891690301	Quercus acutissima	Carruth,, 1861	TW	PRESERVED_SPECIMEN	25.0272	121.506	12.3	12.6	14.4	17.8	21	23.5	25	24.7	23.2	20.6	17.2	13.9	15.2	15.6	17.6	21.2	24.3	26.9	28.6	28.3	26.5	23.6	20.1	16.9	134	188	207	186	268	325	251	313	319	248	162	133	22.075	498.026	12.3	27.9333	17.4	30.4665
Cerris	891690342	Quercus acutissima	Carruth,, 1861	TW	PRESERVED_SPECIMEN	25.0075	121.53	12.4	12.6	14.4	17.8	21	23.5	24.9	24.7	23.3	20.7	17.2	14	15.2	15.6	17.6	21.2	24.3	26.9	28.6	28.2	26.5	23.6	20.1	16.9	140	192	214	187	268	319	236	305	323	253	167	136	22.0667	497.189	12.4	26.1333	17.4167	28.9911
Cerris	2417437855	Quercus acutissima	Carruth,, 1861	CN	PRESERVED_SPECIMEN	38.91	121.61	-7	-5	0.3	6.6	12.4	17.4	21.3	21.9	17.4	10.4	2.5	-3.9	-3.6	-1.6	4	11	16.9	21.3	24.4	25	21	14.2	6.2	-0.4	15	10	18	37	47	74	171	148	67	35	27	17	11.5333	1042.27	-7	23.5667	-1.85	93.3763
Cerris	2417692251	Quercus acutissima	Carruth,, 1861	CN	PRESERVED_SPECIMEN	41.82	123.41	-16.4	-12.4	-4.2	4.2	11.2	16.9	20.5	19.3	12	4	-4.4	-12.3	-10.8	-6.8	1.2	10.3	17.2	22.1	24.8	23.9	17.8	9.9	0.5	-7.3	6	7	16	37	55	90	173	154	79	43	19	9	8.57917	1290.72	-16.4	23.6333	-8.3	97.4784
Cerris	2609499547	Quercus acutissima	Carruth,, 1861	KP	PRESERVED_SPECIMEN	39.6178	125.665	-13.6	-9.7	-3.1	3.5	9.8	15.6	19.8	19.4	12.4	4.7	-2.3	-9.6	-7.5	-3.7	2.7	10.1	16	20.9	23.8	23.9	18.3	11.2	3.1	-4.4	16	17	24	53	71	113	272	234	118	46	36	16	9.50833	1131.35	-13.6	21.9667	-5.21667	100.817
Cerris	2609500068	Quercus acutissima	Carruth,, 1861	KP	PRESERVED_SPECIMEN	40.006	125.702	-17.6	-13.8	-6.8	0.2	6.6	12.5	16.9	16.1	8.9	1.3	-5.6	-13.5	-10.8	-7.2	-0.6	6.9	13	18	21.1	20.9	15	7.9	-0.1	-7.6	12	15	23	56	79	128	300	251	111	47	35	15	6.35833	1148.37	-17.6	19.9833	-8.55	105.483
Cerris	325458597	Quercus acutissima	Carruth,, 1861	KP	PRESERVED_SPECIMEN	39.0667	125.833	-12.1	-8.8	-2.8	4.2	10.3	15.8	20	19.8	13.2	5.6	-1.3	-8.3	-6.6	-3.2	2.8	10.4	16.2	20.8	23.9	24	18.7	11.7	4	-3.4	18	17	26	54	73	116	279	241	134	44	38	16	9.94167	1103.55	-12.1	22.2	-4.4	100.255
Cerris	2200602887	Quercus acutissima	Carruth,, 1861	KR	PRESERVED_SPECIMEN	34.6111	125.847	-0.8	-0.5	2.1	6.7	11.5	15.9	20.2	21.5	18	12.8	7.1	1.7	2.1	2.7	5.7	10.6	15.2	19.2	23	24.5	21	16.1	10.3	4.7	39	47	66	95	103	173	227	186	133	55	54	35	12.925	803.084	-0.8	22.25	3.16667	63.3575
Cerris	2005765645	Quercus acutissima	Carruth,, 1861	KP	PRESERVED_SPECIMEN	38.8429	126.118	-12.2	-9.1	-3	3.8	9.9	15.4	19.6	19.3	12.8	5.3	-1.6	-8.4	-6.7	-3.5	2.6	10.1	15.9	20.5	23.4	23.5	18.3	11.5	3.7	-3.4	16	14	27	54	73	110	291	241	128	43	38	20	9.6625	1093.66	-12.2	21.75	-4.56667	102.636
Cerris	1657211406	Quercus acutissima	Carruth,, 1861	KR	PRESERVED_SPECIMEN	36.83	126.24	-5.7	-4.4	-0.3	5.6	11.1	16.2	20.7	21.2	15.6	9	2.5	-3.1	-1.8	-0.2	4.4	10.6	15.9	20.4	24	24.8	20.2	14	7	0.9	27	31	44	82	92	118	261	236	142	56	55	32	11.6917	958.957	-5.7	23	-0.366667	79.8009
Cerris	2200591198	Quercus acutissima	Carruth,, 1861	KR	PRESERVED_SPECIMEN	37.7835	126.284	-8.1	-5.7	-0.5	5.8	11.6	16.6	20.7	21	15.4	8.2	1.2	-5	-3.9	-1.4	4	10.7	16.1	20.5	23.6	24.4	19.7	13.2	5.7	-0.9	17	20	37	72	94	120	314	286	146	47	46	21	10.9625	1014.02	-8.1	22.5667	-2.08333	98.6863
Cerris	2200595959	Quercus acutissima	Carruth,, 1861	KR	PRESERVED_SPECIMEN	37.7667	126.3	-7.7	-5.5	-0.3	6	11.7	16.7	20.8	21.2	15.5	8.4	1.5	-4.7	-3.7	-1.3	4.1	10.8	16.1	20.5	23.7	24.5	19.8	13.4	5.9	-0.8	16	20	37	71	94	120	314	287	148	46	46	20	11.0833	1010.02	-7.7	22.6667	-1.9	99.2265
Cerris	2861058602	Quercus acutissima	Carruth,, 1861	KR	PRESERVED_SPECIMEN	33.9486	126.313	4.6	4.2	5.8	9.5	13.3	17.2	22.3	23.9	20.4	15.6	10.7	6.6	7	6.6	8.4	12.5	16.1	19.8	24.6	26.3	22.8	18.2	13.4	9.3	47	63	88	127	143	220	245	216	150	62	61	38	15.4167	696.714	4.2	23.5667	9.88333	59.9346
Cerris	2200584510	Quercus acutissima	Carruth,, 1861	KR	PRESERVED_SPECIMEN	35.2497	126.419	-3.5	-2.6	0.9	6.4	11.7	16.8	21.5	22	16.9	10.2	4.2	-1.4	0.7	2.1	6.1	12	17	21.3	24.9	25.8	21.4	15.7	9.2	3.3	36	42	55	85	88	161	236	208	133	53	53	33	13.2958	901.376	-3.5	24	2.03333	70.1669
Cerris	2200589059	Quercus acutissima	Carruth,, 1861	KR	PRESERVED_SPECIMEN	37.7194	126.444	-9.2	-6.7	-1.3	4.9	10.7	15.8	19.9	20.1	14.3	7.1	0.1	-6.3	-4.9	-2.2	3.4	10.1	15.4	19.9	23	23.6	18.8	12.2	4.7	-2.1	19	23	42	75	96	130	325	294	150	49	47	22	10.1583	1022.42	-9.2	21.7833	-3.05	97.2951
Cerris	2005772539	Quercus acutissima	Carruth,, 1861	KR	PRESERVED_SPECIMEN	33.2615	126.474	1.6	2.2	5.1	9.5	13.6	17.6	22.2	23	19.1	13.8	8.5	3.6	5.1	5.8	8.8	13.3	17.2	20.6	24.7	25.9	22.3	17.6	12.3	7.4	62	81	117	167	199	273	294	255	177	75	77	47	15.0708	737.802	1.6	23.7167	8.23333	57.5953
Cerris	2005769003	Quercus acutissima	Carruth,, 1861	KR	PRESERVED_SPECIMEN	33.2511	126.476	2	2.6	5.4	9.8	13.9	17.9	22.4	23.3	19.4	14.2	8.9	4	5.5	6.2	9.1	13.6	17.5	20.8	24.9	26.1	22.6	17.9	12.6	7.8	62	81	117	167	201	272	294	252	175	75	76	46	15.3833	732.103	2	23.95	8.63333	57.6504
Cerris	2005768972	Quercus acutissima	Carruth,, 1861	KR	PRESERVED_SPECIMEN	33.2511	126.476	2	2.6	5.4	9.8	13.9	17.9	22.4	23.3	19.4	14.2	8.9	4	5.5	6.2	9.1	13.6	17.5	20.8	24.9	26.1	22.6	17.9	12.6	7.8	62	81	117	167	201	272	294	252	175	75	76	46	15.3833	732.103	2	23.95	8.63333	57.6504
Cerris	2005773294	Quercus acutissima	Carruth,, 1861	KR	PRESERVED_SPECIMEN	33.2738	126.481	1.2	1.8	4.8	9.2	13.3	17.3	21.9	22.7	18.8	13.5	8.1	3.2	4.6	5.3	8.4	12.9	16.8	20.3	24.3	25.5	22	17.2	11.9	6.9	65	83	118	167	199	273	296	258	178	77	77	47	14.6833	741.232	1.2	23.3667	7.8	57.176
Cerris	2443052991	Quercus acutissima	Carruth,, 1861	KR	PRESERVED_SPECIMEN	33.489	126.498	1.7	2.2	5.1	9.5	13.5	17.9	22.5	23.3	19.4	13.8	8.3	3.6	4.8	5.6	8.7	13.4	17.4	21.1	25.3	26.3	22.5	17.6	12.1	7.2	70	80	110	153	179	257	291	262	176	76	78	52	15.1542	764.914	1.7	24.2333	8.01667	56.4588
Cerris	2861060576	Quercus acutissima	Carruth,, 1861	KR	PRESERVED_SPECIMEN	37.6249	126.501	-7.8	-5.2	0.1	6.2	11.8	16.9	21	21.4	15.7	8.4	1.4	-5.1	-3.8	-1.1	4.5	11.2	16.4	20.8	24	24.7	19.9	13.3	5.7	-1.2	22	26	44	76	95	130	298	284	153	52	51	23	11.2042	1023.37	-7.8	22.9	-2.03333	91.4791
Cerris	2609499231	Quercus acutissima	Carruth,, 1861	KR	PRESERVED_SPECIMEN	33.4127	126.528	-2.2	-1.5	1.5	6.3	10.5	14.6	19.1	19.9	15.9	10.4	4.9	0	0.7	1.6	5.1	10	14	17.6	21.6	22.6	18.8	13.8	8.4	3.2	72	85	122	169	195	281	322	280	191	85	81	56	11.45	777.47	-2.2	20.6	4.08333	57.1647
Cerris	2609499107	Quercus acutissima	Carruth,, 1861	KR	PRESERVED_SPECIMEN	33.3631	126.53	-7	-6.5	-3.6	1.3	5.7	9.9	14.2	14.8	11	5.6	0.3	-4.6	-4.1	-3.3	0	5.1	9.3	13.1	16.8	17.5	13.9	9	3.7	-1.4	76	93	142	196	221	322	384	319	208	93	85	61	6.65	773.974	-7	15.8	-0.55	59.9368
Cerris	2609498755	Quercus acutissima	Carruth,, 1861	KR	PRESERVED_SPECIMEN	33.3614	126.533	-7	-6.5	-3.6	1.3	5.7	9.9	14.2	14.8	11	5.6	0.3	-4.6	-4.1	-3.3	0	5.1	9.3	13.1	16.8	17.5	13.9	9	3.7	-1.4	76	93	142	196	221	322	384	319	208	93	85	61	6.65	773.974	-7	15.8	-0.55	59.9368
Cerris	2005765628	Quercus acutissima	Carruth,, 1861	KR	PRESERVED_SPECIMEN	33.3458	126.537	-5.3	-4.9	-2	2.8	7.2	11.4	15.7	16.3	12.6	7.2	1.8	-3.1	-2.5	-1.7	1.6	6.6	10.8	14.5	18.2	19	15.4	10.6	5.2	0.1	79	95	137	188	214	312	365	309	204	91	84	62	8.15833	770.675	-5.3	17.25	0.966667	58.3358
Cerris	2005768966	Quercus acutissima	Carruth,, 1861	KR	PRESERVED_SPECIMEN	33.2947	126.537	-0.2	0.3	3.3	7.9	12	16.1	20.5	21.4	17.6	12.2	6.7	1.8	3.1	3.8	6.9	11.5	15.5	19	23	24.1	20.5	15.7	10.3	5.5	69	87	122	170	200	283	313	274	189	82	81	51	13.2417	747.717	-0.2	22.0167	6.3	57.1841
Cerris	2005769042	Quercus acutissima	Carruth,, 1861	KR	PRESERVED_SPECIMEN	33.3175	126.538	-2	-1.5	1.5	6.1	10.3	14.4	18.8	19.6	15.9	10.4	4.9	0.1	1	1.8	5	9.8	13.8	17.4	21.3	22.3	18.7	13.9	8.5	3.5	71	89	126	175	204	293	328	287	196	85	83	54	11.4	758.024	-2	20.3	4.33333	57.6868
Cerris	2609498310	Quercus acutissima	Carruth,, 1861	KR	PRESERVED_SPECIMEN	34.1496	126.542	0.1	0.5	3.6	8.2	12.5	16.8	21.3	22.4	18.6	13.1	7.4	2.4	3	3.6	7	12	16.2	19.9	23.8	25.2	21.6	16.5	10.8	5.5	40	61	86	125	140	229	257	232	154	62	58	32	13.7667	791.917	0.1	22.9833	6.43333	64.6333
Cerris	2609500807	Quercus acutissima	Carruth,, 1861	KP	PRESERVED_SPECIMEN	39.2171	126.646	-14.1	-10.7	-4	2.6	8.7	14.5	18.7	18.3	11.5	3.8	-3	-10.3	-8.3	-4.9	1.6	8.8	14.8	19.4	22.5	22.5	17	10.1	2.3	-5	16	16	27	54	72	110	312	254	129	46	39	21	8.39583	1111.95	-14.1	20.6833	-6.08333	105.267
Cerris	2609500535	Quercus acutissima	Carruth,, 1861	KR	PRESERVED_SPECIMEN	37.9014	126.702	-9.4	-6.9	-1.5	5	10.8	16.1	20.4	20.5	14.4	7	0.2	-6.2	-4.5	-1.8	3.7	10.8	15.9	20.3	23.6	24.2	19.3	12.7	5.3	-1.5	18	20	39	70	91	122	315	293	146	48	47	22	10.6792	1026.93	-9.4	22.3667	-2.56667	98.8891
Cerris	2200593993	Quercus acutissima	Carruth,, 1861	KR	PRESERVED_SPECIMEN	37.169	126.705	-7.9	-5.4	-0.1	6	11.7	17	21.2	21.4	15.5	8.2	1.2	-5.1	-3.5	-0.9	4.7	11.4	16.7	21.2	24.6	25.1	20.1	13.4	6	-0.8	28	33	49	86	91	129	287	258	149	56	54	27	11.5083	1026.69	-7.9	23.25	-1.7	83.7475
Cerris	3339206854	Quercus acutissima	Carruth,, 1861	KR	PRESERVED_SPECIMEN	37.875	126.71	-9.2	-6.8	-1.3	5.1	10.9	16.2	20.4	20.6	14.5	7.1	0.4	-6	-4.4	-1.8	3.8	10.8	16	20.4	23.7	24.3	19.3	12.8	5.3	-1.4	18	21	39	70	92	123	315	295	147	48	47	22	10.7417	1024.94	-9.2	22.4	-2.48333	98.7138
Cerris	2200598803	Quercus acutissima	Carruth,, 1861	KR	PRESERVED_SPECIMEN	37.1917	126.714	-8.4	-5.7	-0.4	5.7	11.5	16.8	20.9	21.1	15.2	7.7	0.8	-5.5	-3.9	-1.2	4.5	11.2	16.6	21.1	24.3	24.8	19.8	13.1	5.6	-1.2	28	33	50	87	91	130	293	262	148	57	54	27	11.2208	1031.17	-8.4	22.9333	-2.08333	84.4346
Cerris	2200313406	Quercus acutissima	Carruth,, 1861	KR	PRESERVED_SPECIMEN	35.449	126.738	-6.1	-5	-1.3	4.5	9.9	15	19.7	19.9	14.6	7.8	1.8	-3.6	-1.8	-0.2	4.2	10.3	15.4	19.6	23.3	23.9	19.2	13.3	6.8	1	36	44	60	98	98	178	288	246	141	57	54	35	11.2542	923.128	-6.1	22.2667	-0.35	75.9433
Cerris	2200573933	Quercus acutissima	Carruth,, 1861	KR	PRESERVED_SPECIMEN	37.1333	126.828	-8.2	-5.8	-0.6	5.6	11.6	17	21.3	21.4	15.3	7.7	1	-5.2	-3.4	-0.9	4.6	11.5	16.9	21.4	24.8	25.2	20.1	13.4	6.1	-0.5	27	32	49	89	91	128	307	265	148	56	55	27	11.6042	1030.14	-8.2	23.3833	-1.6	86.6039
Cerris	2200577520	Quercus acutissima	Carruth,, 1861	KR	PRESERVED_SPECIMEN	37.3216	126.831	-7.6	-5.1	0.1	6.3	12	17.3	21.6	21.8	15.9	8.4	1.4	-4.8	-3.2	-0.5	5	11.8	17.1	21.7	25.1	25.5	20.5	13.7	6.2	-0.5	27	31	50	86	91	130	310	281	150	56	54	26	11.8833	1033.03	-7.6	23.7	-1.38333	88.5936
Cerris	2609500329	Quercus acutissima	Carruth,, 1861	KR	PRESERVED_SPECIMEN	35.3208	126.918	-5.4	-4.1	-0.2	5.8	11.2	16.3	20.9	21.1	15.5	8.6	2.4	-3	-0.7	0.9	5.4	11.6	16.6	20.9	24.5	25.1	20.3	14.3	7.7	1.9	36	44	58	96	95	178	281	249	140	57	53	34	12375	930.341	-5.4	23.5	0.666667	76.2307
Cerris	2200598805	Quercus acutissima	Carruth,, 1861	KR	PRESERVED_SPECIMEN	37.2571	126.935	-8.6	-6.1	-1	5.3	11.2	16.5	20.8	21	14.9	7.4	0.7	-5.5	-3.8	-1.3	4.1	11	16.4	21	24.2	24.7	19.6	13	5.6	-0.9	24	30	48	89	93	131	328	282	150	55	52	24	11125	1025.58	-8.6	22.8333	-2.01667	91.5784
Cerris	3339211117	Quercus acutissima	Carruth,, 1861	KR	PRESERVED_SPECIMEN	38.1021	126.94	-10.6	-7.9	-2.4	4.1	10	15.3	19.6	19.7	13.4	6	-0.7	-7.2	-5.2	-2.5	3.2	10.4	15.6	19.8	23.1	23.5	18.5	12	4.5	-2.2	17	19	37	68	88	122	329	293	146	48	44	22	10.05	1032.53	-10.6	21.7167	-3.31667	101.802
Cerris	2200602870	Quercus acutissima	Carruth,, 1861	KR	PRESERVED_SPECIMEN	37.4452	126.964	-9.6	-7.3	-2.2	4.2	9.9	15.1	19.2	19.4	13.6	6.4	-0.4	-6.6	-5	-2.6	2.8	9.7	15	19.6	22.7	23.1	18.2	11.6	4.3	-2.3	20	27	48	86	100	144	344	299	149	51	49	24	9.77917	1020.15	-9.6	21.3833	-3.3	95.3832
Cerris	2609511604	Quercus acutissima	Carruth,, 1861	KR	PRESERVED_SPECIMEN	37.6592	126.978	-10.6	-8.2	-3	3.4	9.2	14.4	18.5	18.6	12.8	5.6	-1.2	-7.5	-5.9	-3.4	2.1	9	14.4	19	22.1	22.4	17.5	10.9	3.6	-3	18	24	45	81	100	142	356	307	147	49	46	24	9.05	1022.97	-10.6	20.65	-4.08333	99.4613
Cerris	731703916	Quercus acutissima	Carruth,, 1861	KR	PRESERVED_SPECIMEN	37.5667	126.978	-6.9	-4.6	0.3	6.6	12.2	17.4	21.4	21.7	16.1	8.8	2.1	-4.1	-2.8	-0.3	5	12	17.4	21.9	25	25.5	20.7	14	6.6	-0.1	24	26	47	79	98	136	327	323	150	53	53	27	12.0792	1023.59	-6.9	23.7333	-1.06667	95.3841
Cerris	2200585916	Quercus acutissima	Carruth,, 1861	KR	PRESERVED_SPECIMEN	37.265	126.985	-8	-5.6	-0.5	5.8	11.7	17.1	21.3	21.5	15.5	7.9	1.2	-4.9	-3.2	-0.7	4.7	11.5	17	21.7	25	25.4	20.3	13.5	6.2	-0.3	26	29	48	88	93	131	331	286	151	54	53	25	11.7458	1030.15	-8	23.5333	-1.41667	91.9705
Cerris	2005765621	Quercus acutissima	Carruth,, 1861	KR	PRESERVED_SPECIMEN	37.5508	126.991	-7.3	-5	-0.1	6.2	11.8	17	20.9	21.2	15.6	8.4	1.7	-4.5	-3.1	-0.7	4.6	11.6	17	21.5	24.5	25	20.3	13.6	6.2	-0.4	24	27	47	81	99	140	335	324	150	52	53	27	11.6667	1018.57	-7.3	23.25	-1.4	95.7041
Cerris	3339208604	Quercus acutissima	Carruth,, 1861	KR	PRESERVED_SPECIMEN	38.1866	126.992	-11.4	-8.6	-2.9	3.6	9.5	14.8	19.1	19.1	12.9	5.4	-1.4	-7.9	-5.8	-3	2.7	9.8	15.2	19.4	22.7	23	18	11.4	3.9	-2.8	16	18	36	66	88	122	339	293	147	47	43	22	9.54167	1036.1	-11.4	21.2167	-3.86667	103.748
Cerris	2200586134	Quercus acutissima	Carruth,, 1861	KR	PRESERVED_SPECIMEN	37.6	127.008	-7.4	-5.1	-0.2	6.1	11.8	16.9	20.9	21.2	15.6	8.3	1.6	-4.6	-3.2	-0.8	4.5	11.6	16.9	21.4	24.5	24.9	20.2	13.5	6.1	-0.5	21	25	46	77	99	136	331	326	150	51	51	24	11.5833	1020.18	-7.4	23.2	-1.51667	97.6512
Cerris	2609498484	Quercus acutissima	Carruth,, 1861	KR	PRESERVED_SPECIMEN	37.2634	127.029	-8	-5.6	-0.5	5.8	11.7	17.2	21.4	21.5	15.5	7.9	1.2	-5	-3.2	-0.7	4.7	11.6	17.1	21.8	25	25.4	20.4	13.5	6.2	-0.3	28	31	50	90	94	136	338	291	151	54	54	28	11.7958	1034.17	-8	23.6	-1.41667	91.3046
Cerris	2200573274	Quercus acutissima	Carruth,, 1861	KR	PRESERVED_SPECIMEN	37.3417	127.036	-9.7	-7.4	-2.2	4	9.8	15.1	19.3	19.4	13.5	6.2	-0.5	-6.7	-4.9	-2.5	2.9	9.8	15.1	19.7	22.9	23.2	18.2	11.6	4.4	-2.1	22	28	49	88	100	143	347	295	149	50	49	25	9.85417	1016.58	-9.7	21.4333	-3.18333	94.7451
Cerris	3339208071	Quercus acutissima	Carruth,, 1861	KR	PRESERVED_SPECIMEN	38.2418	127.064	-11.3	-8.6	-2.8	3.6	9.6	14.8	19.1	19.1	12.9	5.6	-1.2	-7.9	-5.8	-3.1	2.6	9.8	15.1	19.4	22.6	23	18	11.5	4	-2.9	16	19	36	65	87	123	336	290	147	47	44	22	9.50833	1034.82	-11.3	21.1667	-3.9	103.07
Cerris	2200578832	Quercus acutissima	Carruth,, 1861	KR	PRESERVED_SPECIMEN	37.6639	127.097	-9.7	-7.1	-1.9	4.4	10.2	15.5	19.8	19.8	13.8	6.3	-0.4	-6.7	-4.7	-2	3.4	10.3	15.7	20.3	23.5	23.8	18.8	12	4.7	-1.9	18	24	44	79	99	139	347	310	149	48	47	22	10.325	1029.43	-9.7	22.0167	-2.88333	99.4972
Cerris	1701544859	Quercus acutissima	Carruth,, 1861	KR	PRESERVED_SPECIMEN	37.7269	127.107	-8.6	-6.2	-1	5.4	11.1	16.3	20.6	20.7	14.9	7.5	0.8	-5.5	-4	-1.4	4.1	11.2	16.4	20.8	24	24.5	19.6	13	5.6	-1.1	19	22	42	74	96	130	331	309	148	48	47	22	11.0625	1024.13	-8.6	22.7	-2.13333	99.5347
Cerris	2200579819	Quercus acutissima	Carruth,, 1861	KR	PRESERVED_SPECIMEN	37.0722	127.342	-9.7	-7.4	-2.1	4.3	10.2	15.7	20	19.9	13.7	6.2	-0.4	-6.6	-4.6	-2.2	3.4	10.6	15.9	20.5	23.7	23.9	18.7	12.1	4.9	-1.5	24	30	51	90	96	142	336	267	152	47	48	27	10.4583	1031.09	-9.7	22.1333	-2.76667	91.2159
Cerris	1144532043	Quercus acutissima	Carruth,, 1861	KR	PRESERVED_SPECIMEN	35.5938	127.37	-6.6	-5.1	-0.5	5.5	11	16.4	20.9	20.8	15	7.7	1.3	-4.3	-1.8	0.2	5.2	11.7	16.8	21.1	24.6	25	19.9	13.6	6.8	0.8	33	43	54	100	92	174	302	239	142	56	47	33	11.9958	965.706	-6.6	23.5667	-0.266667	79.6858
Cerris	2005775297	Quercus acutissima	Carruth,, 1861	KP	PRESERVED_SPECIMEN	39.1475	127.446	-7.1	-5.2	-0.4	5.4	10.6	15.4	19.7	20.1	14.6	8.2	1.7	-4	-2.6	-0.7	4.1	10.8	16	19.3	22.9	23.4	18.9	13.3	6.4	0.5	17	20	30	50	70	108	255	228	146	48	42	23	11.0333	935.889	-7.1	21.7833	-0.95	93.8017
Cerris	731713198	Quercus acutissima	Carruth,, 1861	KP	PRESERVED_SPECIMEN	39.1533	127.454	-7	-5.1	-0.3	5.4	10.7	15.4	19.7	20.1	14.7	8.3	1.9	-3.9	-2.5	-0.7	4.1	10.7	16	19.3	23	23.5	19	13.4	6.5	0.6	15	18	28	48	69	106	251	226	146	48	41	21	11.075	932.12	-7	21.8	-0.85	95.1721
Cerris	1701544810	Quercus acutissima	Carruth,, 1861	KR	PRESERVED_SPECIMEN	35.7269	127.488	-9.5	-8	-3.3	2.7	8.1	13.2	17.7	17.7	12	5	-1.1	-6.9	-4.6	-2.8	2.3	8.8	13.7	18	21.4	21.7	16.7	10.6	4.1	-2	33	45	66	113	109	198	338	273	152	58	48	32	8.97917	951.844	-9.5	20.35	-3.16667	81.6293
Cerris	2200588259	Quercus acutissima	Carruth,, 1861	KR	PRESERVED_SPECIMEN	36.6475	127.509	-8.6	-6.4	-1.3	5.1	10.9	16.4	20.6	20.5	14.2	6.6	0.1	-6	-3.4	-1	4.6	11.7	17.1	21.6	24.7	24.8	19.6	12.9	5.7	-0.8	25	32	52	84	93	148	302	261	146	48	47	28	11.4375	1029.24	-8.6	23.7	-1.76667	86.9551
Cerris	2200576083	Quercus acutissima	Carruth,, 1861	KR	PRESERVED_SPECIMEN	37.45	127.567	-10.4	-8	-2.6	3.9	9.7	15.1	19.3	19.1	12.9	5.4	-1.2	-7.3	-5.2	-2.6	3	10.2	15.5	20.1	23.2	23.2	18.1	11.4	4.2	-2.3	19	26	46	85	99	143	356	277	151	44	43	23	9.90417	1031.7	-10.4	21.5	-3.35	97.6785
Cerris	2200602611	Quercus acutissima	Carruth,, 1861	KR	PRESERVED_SPECIMEN	37.3656	127.631	-9.3	-6.9	-1.5	5	10.8	16.2	20.4	20.3	14.1	6.4	0	-6.2	-4.2	-1.6	4.2	11.4	16.7	21.2	24.3	24.5	19.3	12.5	5.3	-1.2	23	27	47	85	96	139	342	257	154	45	45	27	11.0292	1038	-9.3	22.6833	-2.33333	93.5082
Cerris	2443052726	Quercus acutissima	Carruth,, 1861	KR	PRESERVED_SPECIMEN	35.525	127.727	-6.6	-4.9	-0.1	5.8	11.1	16.5	20.8	20.8	14.9	7.4	1	-4.5	-1.3	0.6	5.7	12.1	16.9	21.2	24.6	24.9	19.8	13.5	6.8	1	27	41	56	106	93	180	299	268	153	52	42	24	12.1542	948.471	-6.6	23.55	0.116667	83.5657
Cerris	3306442762	Quercus acutissima	Carruth,, 1861	KR	PRESERVED_SPECIMEN	36.0895	127.755	-8.7	-7.1	-2.2	4	9.4	14.6	18.9	18.8	12.9	5.7	-0.5	-6.3	-3.7	-1.8	3.4	10.3	15.2	19.5	22.7	22.9	17.8	11.6	4.8	-1.2	27	39	58	101	97	173	316	256	143	51	45	28	10.1417	967.626	-8.7	21.7333	-2.2	84.196
Cerris	1144533014	Quercus acutissima	Carruth,, 1861	KR	PRESERVED_SPECIMEN	36.2751	128.035	-8.1	-6.2	-1.5	4.7	10.1	15.3	19.3	19.3	13.3	6.1	-0.2	-5.6	-3	-1	4.3	11.2	16.1	20.3	23.4	23.5	18.4	12.3	5.5	-0.4	25	35	54	93	93	160	300	244	139	47	41	24	10.8833	963.791	-8.1	22.4	-1.43333	85.5439
Cerris	2200598378	Quercus acutissima	Carruth,, 1861	KR	PRESERVED_SPECIMEN	34.9871	128.114	-6.2	-5	-0.7	5	9.8	14.4	18.8	19.3	14.4	7.9	1.6	-4.1	-1.5	-0.1	4.3	10.1	14.6	18.5	22	22.8	18.4	12.9	6.6	0.9	30	49	84	143	144	239	334	295	172	61	49	24	10.8083	869.589	-6.2	21.1	2.01667	77.7974
Cerris	1144533139	Quercus acutissima	Carruth,, 1861	KR	PRESERVED_SPECIMEN	36.3309	128.2	-7.1	-5.1	-0.4	5.8	11	16.2	20.2	20.1	14.3	7.1	0.7	-4.7	-2	0.1	5.3	12.2	17.1	21.2	24.2	24.4	19.3	13.2	6.3	0.5	24	33	52	87	88	149	278	228	136	46	41	23	11.8292	958.852	-7.1	23.25	-0.433333	83.8508
Cerris	1701544836	Quercus acutissima	Carruth,, 1861	KR	PRESERVED_SPECIMEN	36.0833	128.404	-6	-4	0.8	6.9	12.1	17.1	21.2	21.3	15.5	8.3	1.7	-4	-0.5	1.6	6.7	13.4	18.4	22.3	25.4	25.8	20.8	14.7	7.7	1.8	22	31	50	84	82	153	247	220	135	46	38	19	13.1792	955.088	-6	24.5167	0.966667	82.1288
Cerris	1701544840	Quercus acutissima	Carruth,, 1861	KR	PRESERVED_SPECIMEN	38.1661	128.471	-8.8	-6.9	-2.2	4	9.2	13.7	17.8	18.1	12.8	6.6	0.5	-5.4	-4.5	-2.7	2.1	9.1	14.2	17.8	21.2	21.7	17.1	11.6	4.8	-1.4	30	38	48	75	89	122	259	269	177	64	56	33	9.25417	942.491	-8.8	19.9833	-2.85	80.3877
Cerris	1144532573	Quercus acutissima	Carruth,, 1861	KR	PRESERVED_SPECIMEN	36.151	128.541	-7.3	-5.2	-0.5	5.7	10.8	15.8	20	20.2	14.4	7.2	0.7	-5	-1.8	0.3	5.3	12	16.9	20.8	24	24.4	19.4	13.4	6.5	0.6	21	32	52	84	83	147	244	215	132	45	37	18	11.8208	949.606	-7.3	23.1	-0.316667	81.5485
Cerris	1144533443	Quercus acutissima	Carruth,, 1861	KR	PRESERVED_SPECIMEN	36.1387	128.842	-8.3	-6.3	-1.5	4.7	9.7	14.5	18.8	19	13.5	6.6	0.2	-5.9	-3	-0.9	4.1	10.8	15.5	19.4	22.6	23.1	18.2	12.4	5.8	-0.4	26	37	57	91	88	151	252	223	138	49	41	22	10.6458	936.644	-8.3	21.7167	-1.4	78.2551
Cerris	1144532810	Quercus acutissima	Carruth,, 1861	KR	PRESERVED_SPECIMEN	36.1534	129.041	-8.3	-6.4	-1.5	4.5	9.4	14.1	18.6	18.8	13.3	6.5	0.2	-5.8	-3	-1	4	10.6	15.1	18.9	22.4	22.9	18	12.3	5.8	-0.3	30	41	61	94	90	156	247	225	142	53	44	24	10.4667	923.785	-8.3	21.3833	-1.41667	74.6698
Cerris	2609499628	Quercus acutissima	Carruth,, 1861	KP	PRESERVED_SPECIMEN	41.0706	129.429	-12.7	-10	-4.4	1.1	6.4	11.9	16.3	17.2	11.4	4.4	-2.9	-9.6	-7.3	-4.8	0.6	6.9	11.9	16	19.8	20.9	16.3	10.2	2.6	-4.2	21	19	21	41	54	96	125	151	103	40	38	31	7.40833	993.369	-12.7	18.9833	-3.85	72.1104
Cerris	1701544855	Quercus acutissima	Carruth,, 1861	KR	PRESERVED_SPECIMEN	36.6814	129.461	-3.1	-2.3	1.6	6.9	11.5	15.8	20.2	20.8	15.9	9.8	4	-1.1	1.6	2.6	6.5	12.3	16.7	20	23.8	24.5	20.4	15.3	9.3	4	47	54	64	77	65	113	161	197	141	67	56	35	13.075	824.245	-3.1	22.8833	2.71667	56.5247
Cerris	731730414	Quercus acutissima	Carruth,, 1861	JP	PRESERVED_SPECIMEN	32.7502	129.878	2.7	3.3	6.2	10.8	14.9	19	23.5	24.1	20.5	15	9.6	4.7	6.2	7.1	10.2	15.1	19.1	22.4	26.5	27.5	24.1	19	13.6	8.5	71	89	130	173	189	362	342	214	214	98	84	62	16.6167	760.333	2.7	25.4833	9.45	59.5897
Cerris	2825654878	Quercus acutissima	Carruth,, 1861	JP	PRESERVED_SPECIMEN	32.6408	130.73	0.3	1.2	4.3	9.5	13.8	18.2	22.5	22.6	19.2	13.1	7.3	2.1	4.7	5.7	9.2	14.5	18.6	22.2	26.1	26.7	23.3	17.9	12.2	6.9	66	87	138	176	214	401	397	196	184	101	78	57	15.6583	795.398	0.3	22.2833	7.91667	66.9938
Cerris	1829886525	Quercus acutissima	Carruth,, 1861	JP	PRESERVED_SPECIMEN	31.1027	130.826	3.1	4.2	7.1	11.6	15.2	18.9	22.5	22.8	20.4	15.7	10.4	5.2	6.9	8	10.9	15.3	18.7	21.9	25.6	25.9	23.5	19.2	14.2	9.2	95	132	185	237	294	457	321	244	239	149	123	93	16.6042	686.223	3.1	22.0667	10.0833	50.1193
Cerris	2825656980	Quercus acutissima	Carruth,, 1861	JP	PRESERVED_SPECIMEN	34.1472	130.929	2.5	2.7	5.3	9.9	14.2	18.6	23.1	23.9	19.9	14	8.8	4.5	5.7	6	8.8	13.7	17.9	21.6	25.9	26.9	23	17.8	12.6	8.1	80	84	112	159	154	259	264	130	191	96	81	66	15.6583	761.83	2.5	21.8	8.81667	48.5038
Cerris	2825658020	Quercus acutissima	Carruth,, 1861	JP	PRESERVED_SPECIMEN	33.4686	130.978	-2.1	-1.6	1.2	6.6	11.1	15.5	19.8	20.3	16.7	10.7	5.3	0.1	1.1	1.8	5	10.7	15.1	18.8	22.8	23.5	19.8	14.4	9	3.7	78	99	140	186	207	378	423	231	217	115	81	64	12.1375	811.113	-2.1	21.7	4.6	62.547
Cerris	3324106501	Quercus acutissima	Carruth,, 1861	JP	PRESERVED_SPECIMEN	31.9948	131.24	1.3	2.6	6	11	15	19.2	22.9	23.2	20.2	14.5	8.7	3	6.2	7.3	10.5	15.4	19.1	22.5	26.3	26.7	23.7	18.8	13.4	8.1	64	92	158	222	255	417	328	283	284	150	86	53	16.4958	743.91	1.3	25.1667	9.25	58.2807
Cerris	2825649990	Quercus acutissima	Carruth,, 1861	JP	PRESERVED_SPECIMEN	32.2084	131.297	-0.3	0.8	4.2	9.3	13.3	17.4	21.3	21.6	18.6	13	7.3	1.7	4.1	5	8.3	13.4	17.2	20.6	24.4	24.9	21.9	16.9	11.6	6.2	65	99	164	227	271	442	385	305	281	153	87	55	14.5417	755.504	-0.3	23.3167	7.26667	60.355
Cerris	2244468555	Quercus acutissima	Carruth,, 1861	JP	PRESERVED_SPECIMEN	33.2845	131.491	1.4	1.7	4.5	9.4	13.8	18.1	22.3	22.8	19.5	13.8	8.3	3.3	5.2	5.7	8.8	13.9	18	21.5	25.5	26.3	23	17.8	12.5	7.5	46	81	101	150	164	276	287	195	236	120	67	52	15.475	765.419	1.4	24.45	8.4	57.1169
Cerris	2825658994	Quercus acutissima	Carruth,, 1861	JP	PRESERVED_SPECIMEN	33.5584	132.663	0.7	1.3	4.3	9.5	14	18.6	22.7	23.3	19.6	13.3	7.7	2.6	4.7	5.6	8.9	14.3	18.4	22.1	26.2	27	23.4	17.7	12.1	6.9	61	79	117	168	173	250	220	142	213	138	82	65	15.6083	804.026	0.7	22.2333	5.75	44.6852
Cerris	1830689698	Quercus acutissima	Carruth,, 1861	JP	PRESERVED_SPECIMEN	32.8667	132.7	1.9	2.6	5.5	10.6	14.6	18.6	22.6	23.2	20.1	14.5	9.1	3.9	6.3	7	10	14.8	18.5	21.7	25.6	26.4	23.6	18.6	13.5	8.6	63	96	147	214	241	304	293	160	299	185	99	70	16.2208	723.98	1.9	21.9333	7.28333	49.1928
Cerris	1830680017	Quercus acutissima	Carruth,, 1861	JP	PRESERVED_SPECIMEN	32.9667	132.783	1.8	2.5	5.6	10.7	14.8	18.9	23	23.6	20.4	14.6	9.1	3.8	6.2	7	10.2	15.2	18.9	22.2	26.1	26.9	24	18.8	13.5	8.4	62	95	146	213	237	299	289	138	292	182	99	72	16.4458	745.588	1.8	22.4	7.2	49.4179
Cerris	2825650997	Quercus acutissima	Carruth,, 1861	JP	PRESERVED_SPECIMEN	33.5606	132.821	-1.4	-0.8	2.3	7.9	12.3	16.7	20.8	21.4	17.8	11.7	6.1	0.8	2.2	3	6.4	12.1	16.3	19.9	23.9	24.6	21.1	15.5	10	4.7	62	89	134	198	212	314	295	164	245	150	89	65	13.3042	810.147	-1.4	20	5.65	51.0737
Cerris	2825656991	Quercus acutissima	Carruth,, 1861	JP	PRESERVED_SPECIMEN	33.7056	132.84	-1.2	-0.8	2.4	8	12.5	16.8	20.9	21.5	17.9	11.8	6.3	1	2.5	3	6.5	12.1	16.4	20	24	24.8	21.2	15.6	10.2	4.9	61	86	130	193	207	312	294	170	239	146	88	61	13.4333	806.511	-1.2	20.1333	3.5	51.7294
Cerris	1830533395	Quercus acutissima	Carruth,, 1861	JP	PRESERVED_SPECIMEN	33.4208	132.881	-1.5	-0.9	2.2	7.9	12.2	16.5	20.6	21.2	17.7	11.6	6	0.7	2.3	3.1	6.5	12.1	16.1	19.6	23.6	24.3	21	15.5	10.1	4.7	64	93	142	211	232	326	320	166	264	162	94	67	13.2292	796.733	-1.5	19.75	3.35	51.7316
Cerris	1830680039	Quercus acutissima	Carruth,, 1861	JP	PRESERVED_SPECIMEN	33.4167	132.883	-1.5	-0.9	2.2	7.9	12.2	16.5	20.6	21.2	17.7	11.6	6	0.7	2.3	3.1	6.5	12.1	16.1	19.6	23.6	24.3	21	15.5	10.1	4.7	64	93	142	211	232	326	320	166	264	162	94	67	13.2292	796.733	-1.5	19.75	3.35	51.7316
Cerris	1830675009	Quercus acutissima	Carruth,, 1861	JP	PRESERVED_SPECIMEN	33.2833	132.9	-1.6	-1.1	2.1	7.8	12	16.2	20.2	20.8	17.5	11.5	6.1	0.6	2.1	2.8	6.2	11.7	15.7	19.2	23	23.7	20.6	15.2	9.9	4.6	64	98	152	226	252	353	353	187	283	172	99	67	12.9	783.88	-1.6	19.3167	3.15	53.2529
Cerris	2825658049	Quercus acutissima	Carruth,, 1861	JP	PRESERVED_SPECIMEN	33.6911	133.068	-3.4	-2.9	0.3	6.1	10.5	14.9	19	19.6	16	9.8	4.3	-1.1	0.1	0.8	4.2	10.1	14.3	18	21.8	22.6	19.1	13.5	8.1	2.7	64	92	142	213	235	347	344	195	262	153	93	62	11.275	814.671	-3.4	18.05	1.18333	54.3401
Cerris	1830646135	Quercus acutissima	Carruth,, 1861	JP	PRESERVED_SPECIMEN	33.6042	133.081	-4.6	-4.2	-1.1	4.8	9.3	13.5	17.6	18.1	14.7	8.7	3.3	-2.1	-1.2	-0.5	2.8	8.7	12.9	16.5	20.3	21	17.7	12.2	6.9	1.5	69	98	155	228	257	382	392	242	280	162	98	66	9.90833	804.286	-4.6	16.5833	2.43333	55.7582
Cerris	2825659006	Quercus acutissima	Carruth,, 1861	JP	PRESERVED_SPECIMEN	33.389	133.09	-1.3	-0.7	2.6	8.2	12.4	16.6	20.7	21.3	17.9	11.9	6.4	1	2.6	3.4	6.8	12.3	16.3	19.8	23.6	24.3	21.1	15.7	10.4	5.1	56	95	148	225	251	346	341	157	285	172	98	60	13.4458	784.687	-1.3	19.8667	3.68333	54.9733
Cerris	2244518930	Quercus acutissima	Carruth,, 1861	JP	PRESERVED_SPECIMEN	33.1	133.133	2.1	2.6	5.7	10.9	14.8	18.7	22.7	23.3	20.3	14.9	9.6	4.4	6	6.6	9.8	14.7	18.4	21.6	25.4	26.2	23.4	18.4	13.4	8.4	58	103	160	240	270	340	334	107	310	192	109	69	16.025	727.697	2.1	21.7833	7.01667	54.5152
Cerris	2825654060	Quercus acutissima	Carruth,, 1861	JP	PRESERVED_SPECIMEN	33.5734	133.356	0.6	1.5	4.9	10.4	14.6	18.8	22.7	23.3	19.9	14	8.3	2.7	5.1	5.9	9.3	14.6	18.5	22	25.8	26.7	23.5	18.1	12.6	7.3	50	89	138	217	239	320	299	77	282	167	99	58	15.7875	779.703	0.6	22.1333	6.08333	57.7853
Cerris	2244519041	Quercus acutissima	Carruth,, 1861	JP	PRESERVED_SPECIMEN	33.5833	133.367	0.2	1	4.4	10	14.2	18.4	22.3	22.9	19.6	13.6	7.9	2.4	4.6	5.4	8.8	14.1	18.1	21.5	25.4	26.2	23	17.6	12.2	6.9	50	88	138	217	239	325	303	93	281	166	98	57	15.3167	780.875	0.2	21.6667	5.61667	57.2666
Cerris	1830680061	Quercus acutissima	Carruth,, 1861	JP	PRESERVED_SPECIMEN	33.7667	133.4	-3.1	-2.5	0.7	6.5	10.9	15.1	19.3	19.9	16.3	10.2	4.5	-0.7	0.4	1.1	4.6	10.4	14.7	18.2	22.2	22.9	19.4	13.7	8.3	3	52	85	134	210	232	340	327	181	270	154	93	54	11.5833	814.698	-3.1	18.3667	1.5	56.0959
Cerris	1829854954	Quercus acutissima	Carruth,, 1861	JP	PRESERVED_SPECIMEN	33.5413	133.515	1.2	2.3	5.7	11.2	15.3	19.4	23.3	23.9	20.6	14.7	9	3.4	6.1	7	10.4	15.6	19.4	22.8	26.5	27.4	24.4	19.1	13.6	8.3	52	91	139	221	244	330	315	91	298	173	104	60	16.7083	766.233	1.2	22.8667	7.15	57.4565
Cerris	395794404	Quercus acutissima	Carruth,, 1861	JP	PRESERVED_SPECIMEN	35.1726	133.515	-3.9	-4.1	-1.4	4.1	9.1	14	18.8	19.3	15	8.4	3.1	-1.5	-0.6	-0.4	3	9.1	13.9	17.9	22.3	23.1	18.7	12.6	7.3	2.4	90	95	114	143	154	242	273	171	224	122	88	79	10.7625	858.464	-4.1	21.0833	3.03333	43.4838
Cerris	395794536	Quercus acutissima	Carruth,, 1861	JP	PRESERVED_SPECIMEN	35.1964	133.537	-3.9	-4.1	-1.4	4.1	9.1	14	18.9	19.3	15	8.3	3.1	-1.5	-0.6	-0.4	3.1	9.1	14	18	22.4	23.1	18.7	12.7	7.4	2.4	92	96	114	142	153	239	270	171	225	121	89	81	10.8375	859.21	-4.1	21.1667	3.1	42.6894
Cerris	395794657	Quercus acutissima	Carruth,, 1861	JP	PRESERVED_SPECIMEN	35.1444	133.537	-3.9	-4.1	-1.5	4	9	13.9	18.8	19.2	14.9	8.3	3	-1.5	-0.6	-0.4	3	9	13.8	17.9	22.2	23	18.6	12.6	7.2	2.3	88	94	114	145	157	247	275	175	225	120	87	76	10.7	855.243	-4.1	21	2.98333	44.5655
Cerris	3325035889	Quercus acutissima	Carruth,, 1861	JP	PRESERVED_SPECIMEN	34.9371	133.562	-2.1	-2.2	0.6	5.9	10.9	16	20.9	21.2	16.9	10.2	4.6	0.1	1.7	1.9	5.3	11	15.9	20	24.5	25.3	20.9	14.7	9.1	4.2	57	73	98	137	148	232	243	150	207	108	71	51	12875	857.998	-2.2	23.2667	5.01667	50.8077
Cerris	395794719	Quercus acutissima	Carruth,, 1861	JP	PRESERVED_SPECIMEN	35.2572	133.593	-4.1	-4.4	-1.7	3.8	8.8	13.7	18.6	19	14.7	8.1	2.9	-1.8	-0.9	-0.7	2.7	8.9	13.7	17.7	22.1	22.9	18.4	12.5	7.2	2.1	96	99	117	143	154	240	271	175	226	123	93	84	10.5375	862.302	-4.4	20.8833	2.76667	41.4565
Cerris	1830680098	Quercus acutissima	Carruth,, 1861	JP	PRESERVED_SPECIMEN	33.7333	133.6	-1.8	-1.2	2.2	7.9	12.3	16.5	20.7	21.3	17.8	11.5	5.9	0.5	2	2.7	6.3	12	16.1	19.6	23.6	24.4	20.9	15.3	9.8	4.5	52	83	130	208	230	326	299	152	275	158	96	52	13.1	808.77	-1.8	19.7833	3.06667	55.185
Cerris	395794594	Quercus acutissima	Carruth,, 1861	JP	PRESERVED_SPECIMEN	35.28	133.6	-3.4	-3.6	-0.9	4.5	9.5	14.5	19.5	19.9	15.5	8.8	3.6	-1	-0.1	0.1	3.7	9.9	14.7	18.7	23.2	23.9	19.4	13.4	8.1	2.9	96	100	113	136	146	225	254	162	221	121	92	84	11.5	870.321	-3.6	21.9333	3.63333	39.4854
Cerris	395794848	Quercus acutissima	Carruth,, 1861	JP	PRESERVED_SPECIMEN	35.1331	133.636	-2.6	-2.8	-0.2	5.2	10.2	15.3	20.1	20.5	16.2	9.6	4.2	-0.4	0.9	1.1	4.5	10.3	15.2	19.3	23.7	24.5	20.1	14	8.6	3.6	78	86	106	137	148	228	250	156	217	115	82	68	12.1417	858.693	-2.8	22.5167	4.36667	44.6749
Cerris	731703917	Quercus acutissima	Carruth,, 1861	JP	PRESERVED_SPECIMEN	34.1987	133.718	0.6	1	3.8	9.2	13.9	18.8	23	23.6	19.7	13.3	7.6	2.5	4.7	5.1	8.3	13.9	18.5	22.5	26.6	27.5	23.6	17.7	12.1	7	44	58	92	150	158	243	205	109	227	124	77	38	15.6167	830.847	0.6	22.5333	5.58333	55.0353
Cerris	1830679977	Quercus acutissima	Carruth,, 1861	JP	PRESERVED_SPECIMEN	33.5333	133.767	1.6	2.5	6	11.1	15.2	19.2	22.9	23.8	20.6	15	9.3	3.8	6	6.8	10	15.1	18.9	22.1	25.8	26.8	23.9	18.8	13.6	8.3	55	88	134	216	239	323	272	119	293	171	109	56	16.3458	746.262	1.6	22.25	7.05	53.7938
Cerris	395794586	Quercus acutissima	Carruth,, 1861	JP	PRESERVED_SPECIMEN	35.2286	133.792	-4.2	-4.4	-1.8	3.8	8.8	13.7	18.5	18.9	14.7	8.1	2.9	-1.9	-0.9	-0.7	2.6	8.8	13.6	17.7	22	22.8	18.4	12.4	7.1	2	93	97	117	145	157	236	271	172	231	123	92	79	10.4958	861.562	-4.4	20.85	2.73333	42.2532
Cerris	1830670902	Quercus acutissima	Carruth,, 1861	JP	PRESERVED_SPECIMEN	33.8167	133.8	-2.6	-2	1.3	7	11.4	15.7	19.9	20.4	17	10.8	5.1	-0.2	0.9	1.7	5.2	10.9	15.2	18.8	22.7	23.5	20	14.4	8.9	3.5	62	84	128	205	228	330	294	181	278	156	98	56	12.1583	815.475	-2.6	18.9333	2.06667	53.1485
Cerris	1830675097	Quercus acutissima	Carruth,, 1861	JP	PRESERVED_SPECIMEN	33.7	133.833	-2.5	-2	1.3	7	11.4	15.5	19.6	20.2	16.9	10.9	5.2	-0.1	0.9	1.6	5.1	10.8	15	18.4	22.3	23.1	19.8	14.3	8.9	3.5	58	85	133	215	240	343	310	196	290	162	102	54	11.9708	802.166	-2.5	18.5667	2.01667	54.2936
Cerris	395794785	Quercus acutissima	Carruth,, 1861	JP	PRESERVED_SPECIMEN	35.2758	133.834	-4.9	-5	-2.5	3.2	8.2	13	17.9	18.4	14.1	7.6	2.3	-2.5	-1.6	-1.4	1.9	8.2	13.1	17	21.4	22.2	17.8	11.8	6.6	1.4	98	101	120	148	161	242	277	179	235	126	96	84	9.87083	863.53	-5	20.2	2.1	41.4166
Cerris	395794977	Quercus acutissima	Carruth,, 1861	JP	PRESERVED_SPECIMEN	34.6744	133.861	-0.2	0	2.7	8	12.9	18.2	22.8	23.4	19.2	12.5	6.6	1.7	4.1	4.5	7.6	13.3	18.2	22.4	26.6	27.5	23.1	17.1	11.4	6.4	40	55	88	135	144	223	208	118	213	106	66	32	15.1917	851.68	-0.2	22.3667	5	56.3516
Cerris	2825654051	Quercus acutissima	Carruth,, 1861	JP	PRESERVED_SPECIMEN	33.7068	133.895	-0.6	0	3.4	8.9	13.2	17.3	21.3	22	18.7	12.8	7	1.7	3.1	3.8	7.2	12.7	16.8	20.2	24.1	25	21.7	16.3	10.8	5.5	55	81	125	205	227	318	270	163	285	159	102	53	13.9333	790.987	-0.6	20.3667	4.11667	53.1869
Cerris	395794450	Quercus acutissima	Carruth,, 1861	JP	PRESERVED_SPECIMEN	35.3169	133.929	-4.7	-4.9	-2.4	3.3	8.3	13.2	18	18.5	14.3	7.7	2.5	-2.3	-1.4	-1.2	2	8.4	13.3	17.2	21.6	22.4	18	12	6.8	1.5	103	105	121	146	158	232	267	173	237	127	99	89	10.0583	864.601	-4.9	20.6833	2.31667	38.8363
Cerris	395794982	Quercus acutissima	Carruth,, 1861	JP	PRESERVED_SPECIMEN	34.5358	133.933	0.5	0.6	3.3	8.6	13.4	18.3	22.9	23.6	19.7	13.2	7.4	2.5	4.5	4.8	7.8	13.4	18.1	22.2	26.4	27.4	23.3	17.4	11.8	6.8	39	54	86	136	142	223	191	108	217	108	69	31	15.3292	833.482	0.5	22.25	5.38333	56.3149
Cerris	395795016	Quercus acutissima	Carruth,, 1861	JP	PRESERVED_SPECIMEN	34.5675	133.95	-0.4	-0.3	2.4	7.8	12.7	17.5	22.1	22.8	18.9	12.4	6.7	1.8	3.6	3.9	7	12.6	17.4	21.4	25.7	26.6	22.5	16.6	11.1	6.1	37	53	89	141	148	229	205	117	220	108	66	28	14.5417	836.741	-0.4	21.4667	4.53333	57.9736
Cerris	395794994	Quercus acutissima	Carruth,, 1861	JP	PRESERVED_SPECIMEN	34.5628	133.953	-0.1	0	2.7	8.1	12.9	17.8	22.3	23.1	19.1	12.7	7	2	3.9	4.1	7.2	12.8	17.5	21.6	25.8	26.9	22.7	16.8	11.3	6.3	37	53	88	139	145	224	198	112	219	109	67	29	14.7333	836.036	-0.1	21.65	4.73333	57.244
Cerris	395794761	Quercus acutissima	Carruth,, 1861	JP	PRESERVED_SPECIMEN	35.1325	133.999	-2.8	-2.9	-0.5	5	10.1	15.1	19.8	20.3	16	9.5	4.1	-0.7	1.2	1.4	4.5	10.4	15.2	19.4	23.6	24.5	20.1	14.1	8.6	3.7	74	83	108	142	152	228	253	149	227	115	83	61	12.2042	851.46	-2.9	19.4	4.46667	46.5225
Cerris	395794521	Quercus acutissima	Carruth,, 1861	JP	PRESERVED_SPECIMEN	35.3564	134.014	-5.9	-5.9	-3.5	2.4	7.4	12.2	17	17.5	13.3	6.8	1.6	-3.3	-2.6	-2.4	0.8	7.2	12.2	16.2	20.5	21.3	16.9	11	5.7	0.5	108	108	126	154	166	246	282	190	244	133	104	93	8.95833	867.506	-5.9	19.3333	1.23333	39.096
Cerris	1830670747	Quercus acutissima	Carruth,, 1861	JP	PRESERVED_SPECIMEN	33.4333	134.017	2.2	3.1	6.5	11.7	15.8	19.6	23.3	24.2	21.2	15.6	10	4.5	6.1	7	10.2	15.4	19.1	22.2	25.9	27	24.1	19.1	13.8	8.5	63	91	133	216	243	326	253	159	302	179	122	60	16.525	744.594	2.2	22.3833	7.2	49.9403
Cerris	1830630977	Quercus acutissima	Carruth,, 1861	JP	PRESERVED_SPECIMEN	34.0717	134.102	0.3	0.7	3.8	9.2	13.8	18.4	22.5	23.2	19.5	13.2	7.5	2.4	4.1	4.7	8.1	13.7	18.1	21.8	25.8	26.8	22.9	17.1	11.6	6.4	53	65	99	162	171	259	205	141	265	139	91	45	15.1	819.054	0.3	21.9167	5.08333	52.6666
Cerris	1830672045	Quercus acutissima	Carruth,, 1861	JP	PRESERVED_SPECIMEN	33.3333	134.133	1.7	2.2	5.5	10.8	14.7	18.4	22.2	23	20.2	14.8	9.4	4.1	5.1	5.8	9	14.1	17.8	20.9	24.6	25.6	22.8	17.9	12.8	7.6	72	98	143	234	266	355	272	218	312	189	131	63	15.3333	733.554	1.7	21.1	6.18333	48.6423
Cerris	1830636354	Quercus acutissima	Carruth,, 1861	JP	PRESERVED_SPECIMEN	34.0173	134.196	-3.6	-3.4	-0.4	5.6	10.2	14.5	18.7	19.2	15.7	9.6	4.1	-1.2	-0.2	0.3	3.7	9.5	14	17.7	21.6	22.3	18.7	13	7.7	2.5	58	79	125	197	216	321	289	215	281	151	95	50	10.8917	818.14	-3.6	17.75	0.833333	54.019
Cerris	395794989	Quercus acutissima	Carruth,, 1861	JP	PRESERVED_SPECIMEN	35.3592	134.209	-0.6	-0.7	1.5	6.6	11.5	16.5	21.2	21.7	17.5	11.1	6	1.5	3	3.1	6.2	12.1	16.7	20.8	25.1	26.1	21.6	15.7	10.5	5.6	132	125	116	125	130	183	202	120	231	130	122	117	13.8583	837.528	-0.7	24.2667	7.11667	26.4579
Cerris	2244460044	Quercus acutissima	Carruth,, 1861	JP	PRESERVED_SPECIMEN	34.483	134.234	0.5	0.5	3.2	8.7	13.4	18	22.4	23.3	19.5	13.3	7.7	2.6	4.3	4.4	7.4	13.1	17.6	21.5	25.8	26.9	23	17.1	11.7	6.7	40	53	87	138	144	219	179	117	234	116	74	30	14.9667	822.168	0.5	21.65	5.13333	55.7236
Cerris	395794911	Quercus acutissima	Carruth,, 1861	JP	PRESERVED_SPECIMEN	34.6783	134.264	0.7	0.6	2.9	8.3	13.1	17.7	22.2	23.1	19.6	13.6	8.1	3.1	4.4	4.3	7.1	12.7	17.2	21.2	25.5	26.8	22.9	17.3	12	7.1	40	54	88	135	141	210	180	105	218	107	70	31	14.8833	814.668	0.6	21.35	5.25	54.719
Cerris	1830604053	Quercus acutissima	Carruth,, 1861	JP	PRESERVED_SPECIMEN	33.9201	134.287	-3	-2.6	0.4	6.3	10.8	15	19.2	19.8	16.3	10.3	4.7	-0.6	0.3	0.9	4.3	10.2	14.5	18.1	22	22.7	19.2	13.5	8.2	2.9	58	79	125	199	219	330	280	218	290	160	100	52	11.3958	816.204	-3	18.2167	1.33333	53.6516
Cerris	1830636304	Quercus acutissima	Carruth,, 1861	JP	PRESERVED_SPECIMEN	34.0589	134.319	1	1.4	4.4	9.8	14.4	18.9	23.1	23.8	20.1	13.9	8.2	3.1	4.8	5.4	8.7	14.3	18.7	22.4	26.4	27.4	23.6	17.8	12.3	7.1	49	62	95	152	160	250	190	158	281	142	93	41	15.7292	814.98	1	25.7833	5.78333	54.2152
Cerris	1830494937	Quercus acutissima	Carruth,, 1861	JP	PRESERVED_SPECIMEN	35	134.42	-1.8	-1.7	0.7	6.2	11.1	16.2	20.8	21.4	17.2	10.6	5	0.3	2.3	2.6	5.7	11.6	16.3	20.4	24.6	25.7	21.4	15.3	9.7	4.8	64	74	100	135	144	211	201	118	221	112	80	51	13.3667	847.092	-1.8	20.4333	3.25	46.0075
Cerris	1828885706	Quercus acutissima	Carruth,, 1861	JP	PRESERVED_SPECIMEN	34.8036	134.467	0	0	2.4	7.8	12.6	17.5	22.2	23	19	12.6	7	2.1	4.2	4.3	7.1	12.8	17.4	21.5	25.7	27	22.9	17	11.5	6.6	47	59	92	131	139	206	176	107	214	110	72	37	14.825	827.377	0	21.5167	5.01667	50.9239
Cerris	1830489530	Quercus acutissima	Carruth,, 1861	JP	PRESERVED_SPECIMEN	34.12	134.48	1.6	1.9	4.8	10.2	14.8	19.4	23.5	24.2	20.5	14.3	8.7	3.7	5.5	6	9.2	14.8	19.2	22.9	26.8	27.9	24.2	18.4	12.9	7.8	49	59	90	144	148	243	182	168	289	139	94	40	16.3083	808.635	1.6	26.3	6.48333	55.5818
Cerris	1830636319	Quercus acutissima	Carruth,, 1861	JP	PRESERVED_SPECIMEN	34.0608	134.516	1.1	1.3	4.3	9.7	14.2	18.7	22.8	23.6	20	13.8	8.3	3.3	4.8	5.3	8.5	14.1	18.4	22.1	26	27.1	23.4	17.7	12.3	7.2	48	61	95	154	160	256	192	176	287	142	93	40	15.575	804.921	1.1	25.5167	5.78333	55.2065
Cerris	1830632646	Quercus acutissima	Carruth,, 1861	JP	PRESERVED_SPECIMEN	34.0378	134.538	2.1	2.3	5.3	10.6	15.1	19.5	23.5	24.3	20.8	14.7	9.2	4.2	5.8	6.3	9.5	14.9	19.2	22.8	26.7	27.8	24.2	18.6	13.2	8.2	48	59	90	144	150	242	176	175	295	143	95	39	16.4417	795.441	2.1	26.2667	6.75	56.0539
Cerris	1830493334	Quercus acutissima	Carruth,, 1861	JP	PRESERVED_SPECIMEN	34.2	134.54	0.4	0.5	3.2	8.7	13.3	17.7	21.9	22.7	19.2	13.1	7.7	2.6	4	4.3	7.3	13	17.3	21	25.1	26.2	22.4	16.7	11.5	6.4	45	59	95	152	157	248	188	160	267	134	88	37	14.6042	802.633	0.4	24.5667	4.91667	54.7255
Cerris	1830636372	Quercus acutissima	Carruth,, 1861	JP	PRESERVED_SPECIMEN	33.8991	134.634	2.1	2.3	5.2	10.6	14.9	19.1	23	23.9	20.6	14.8	9.4	4.5	5.7	6	9.1	14.5	18.6	22.1	26	27.1	23.8	18.3	13.1	8.1	52	66	100	159	168	257	180	176	292	150	103	42	16.0375	773.945	2.1	25.6167	6.61667	53.0536
Cerris	1828885607	Quercus acutissima	Carruth,, 1861	JP	PRESERVED_SPECIMEN	34.8324	134.663	-0.2	0	2.6	8	12.9	18	22.6	23.4	19.2	12.6	6.8	1.8	4.4	4.7	7.7	13.5	18.2	22.3	26.5	27.8	23.5	17.5	11.8	6.7	45	57	90	131	138	205	162	101	205	109	68	36	15.4042	846.193	-0.2	22.35	5.3	50.9854
Cerris	1828885716	Quercus acutissima	Carruth,, 1861	JP	PRESERVED_SPECIMEN	34.8155	134.685	-0.1	0.1	2.7	8.1	12.9	18	22.6	23.4	19.2	12.7	7	2	4.5	4.7	7.7	13.5	18.2	22.2	26.5	27.7	23.6	17.6	11.9	6.8	45	58	90	131	139	209	165	104	208	109	70	37	15.4042	841.931	-0.1	22.2833	5.35	51.1112
Cerris	1828885602	Quercus acutissima	Carruth,, 1861	JP	PRESERVED_SPECIMEN	34.9682	134.686	-1	-0.9	1.4	6.9	11.8	16.9	21.5	22.2	18.1	11.5	5.9	1	3.1	3.3	6.3	12.2	16.8	20.9	25.2	26.3	22.1	16.1	10.6	5.5	61	73	99	129	139	201	171	103	206	114	79	51	14.025	843.439	-1	20.9833	3.98333	43.4939
Cerris	1828885606	Quercus acutissima	Carruth,, 1861	JP	PRESERVED_SPECIMEN	34.8071	134.7	-0.3	-0.1	2.5	7.9	12.8	17.8	22.4	23.2	19.1	12.5	6.8	1.8	4.2	4.5	7.5	13.2	17.9	22	26.2	27.4	23.3	17.3	11.7	6.6	43	56	90	130	138	206	159	101	203	107	69	35	15.1708	841.742	-0.3	22.05	5.11667	51.3302
Cerris	1828885500	Quercus acutissima	Carruth,, 1861	JP	PRESERVED_SPECIMEN	34.8071	134.7	-0.3	-0.1	2.5	7.9	12.8	17.8	22.4	23.2	19.1	12.5	6.8	1.8	4.2	4.5	7.5	13.2	17.9	22	26.2	27.4	23.3	17.3	11.7	6.6	43	56	90	130	138	206	159	101	203	107	69	35	15.1708	841.742	-0.3	22.05	5.11667	51.3302
Cerris	1828885621	Quercus acutissima	Carruth,, 1861	JP	PRESERVED_SPECIMEN	34.8554	134.708	-0.4	-0.1	2.3	7.8	12.7	17.8	22.3	23.1	18.9	12.4	6.6	1.6	4.1	4.4	7.4	13.1	17.8	21.9	26.1	27.3	23.1	17.1	11.5	6.4	48	60	92	130	138	207	165	104	204	108	71	39	15.0167	841.209	-0.4	21.9167	4.96667	49.5041
Cerris	1828885494	Quercus acutissima	Carruth,, 1861	JP	PRESERVED_SPECIMEN	34.8554	134.708	-0.4	-0.1	2.3	7.8	12.7	17.8	22.3	23.1	18.9	12.4	6.6	1.6	4.1	4.4	7.4	13.1	17.8	21.9	26.1	27.3	23.1	17.1	11.5	6.4	48	60	92	130	138	207	165	104	204	108	71	39	15.0167	841.209	-0.4	21.9167	4.96667	49.5041
Cerris	1828885484	Quercus acutissima	Carruth,, 1861	JP	PRESERVED_SPECIMEN	35.1677	134.794	-2.3	-2.3	0	5.6	10.5	15.5	20.1	20.7	16.5	10.1	4.6	-0.1	1.4	1.6	4.7	10.7	15.5	19.5	23.9	24.9	20.4	14.5	9	4	99	101	116	132	143	205	197	130	220	127	99	80	12.5167	854.305	-2.3	23.1	4.78333	33.1751
Cerris	729288234	Quercus acutissima	Carruth,, 1861	JP	PRESERVED_SPECIMEN	34.3333	134.9	2.1	1.9	4.4	9.6	14.2	18.5	22.7	23.6	20.3	14.6	9.3	4.5	5.3	5.4	8.2	13.8	18.2	21.9	25.9	27.1	23.4	18	12.8	7.8	48	58	94	141	142	226	155	122	230	123	83	39	15.6417	790.132	1.9	21.9833	6.16667	50.992
Cerris	729279283	Quercus acutissima	Carruth,, 1861	JP	PRESERVED_SPECIMEN	34.7667	135.083	-0.4	-0.3	2.3	7.9	12.6	17.4	21.8	22.6	18.6	12.2	6.6	1.7	3.5	3.7	6.8	12.7	17.3	21.2	25.4	26.6	22.4	16.5	11	5.9	46	61	97	134	142	212	158	98	187	108	70	38	14.4125	836.152	-0.4	21.3	4.36667	48.7705
Cerris	1830489192	Quercus acutissima	Carruth,, 1861	JP	PRESERVED_SPECIMEN	35	135.19	-2	-2	0.4	6	10.8	15.7	20.1	20.9	16.9	10.4	4.9	0.1	1.8	1.9	5	11	15.7	19.7	23.9	25	20.8	14.7	9.4	4.2	70	81	112	139	151	220	194	134	207	119	84	59	12.7458	843.616	-2	19.75	2.65	41.0766
Cerris	1830517984	Quercus acutissima	Carruth,, 1861	JP	PRESERVED_SPECIMEN	34.8853	135.198	-0.7	-0.5	1.9	7.4	12.3	17.3	21.7	22.5	18.4	11.7	6	1.3	3.4	3.8	6.8	12.8	17.5	21.5	25.7	26.7	22.5	16.4	10.9	5.8	55	68	102	134	145	214	176	114	190	111	76	45	14.4833	847.457	-0.7	21.5667	4.33333	45.314
Cerris	1830491060	Quercus acutissima	Carruth,, 1861	JP	PRESERVED_SPECIMEN	34.36	135.31	1.4	1.4	4.1	9.6	14.1	18.7	22.9	23.7	19.9	13.8	8.3	3.5	5.3	5.5	8.5	14.2	18.6	22.4	26.5	27.5	23.7	18	12.6	7.6	45	55	95	135	144	218	150	104	195	118	75	37	15.8833	809.178	1.4	22.5167	6.13333	49.7635
Cerris	1830490990	Quercus acutissima	Carruth,, 1861	JP	PRESERVED_SPECIMEN	34.36	135.31	1.4	1.4	4.1	9.6	14.1	18.7	22.9	23.7	19.9	13.8	8.3	3.5	5.3	5.5	8.5	14.2	18.6	22.4	26.5	27.5	23.7	18	12.6	7.6	45	55	95	135	144	218	150	104	195	118	75	37	15.8833	809.178	1.4	22.5167	6.13333	49.7635
Cerris	731702831	Quercus acutissima	Carruth,, 1861	JP	PRESERVED_SPECIMEN	33.9173	135.311	1.2	1.5	4.3	9.8	14.1	18.3	22.2	23	19.8	14	8.6	3.6	4.8	5.1	8.3	13.8	17.9	21.4	25.2	26.3	23	17.5	12.4	7.3	63	72	115	169	181	271	189	163	256	152	106	52	15.2417	777.627	1.2	21.5	5.73333	47.243
Cerris	1828885734	Quercus acutissima	Carruth,, 1861	JP	PRESERVED_SPECIMEN	34.8923	135.377	0	0.1	2.5	8	12.8	17.6	22	22.8	18.9	12.4	6.7	2	3.9	4.2	7.1	13.2	17.7	21.6	25.9	27	22.8	16.8	11.3	6.3	51	67	103	132	142	209	172	110	181	111	74	44	14.8125	838.898	0	21.75	4.78333	45.0575
Cerris	3324819916	Quercus acutissima	Carruth,, 1861	JP	PRESERVED_SPECIMEN	35.0535	135.566	-0.1	0	2.4	7.8	12.6	17.6	21.9	22.7	18.7	12.1	6.4	1.7	3.8	4	7.1	13.1	17.8	21.7	25.9	27	22.8	16.6	11	6	74	80	112	137	148	219	201	135	190	118	83	61	14.7417	846.119	-0.1	21.8333	4.61667	39.9383
Cerris	204389692	Quercus acutissima	Carruth,, 1861	JP	PRESERVED_SPECIMEN	34.5535	135.66	0.6	0.6	3.2	8.8	13.5	18.2	22.4	23.1	19.3	13.1	7.4	2.5	4.8	5.1	8.1	13.9	18.4	22.3	26.3	27.4	23.4	17.5	12.1	7.1	43	57	101	139	147	224	171	119	193	122	74	35	15.5333	821.599	0.6	22.35	5.65	49.9918
Cerris	204389683	Quercus acutissima	Carruth,, 1861	JP	PRESERVED_SPECIMEN	34.6316	135.675	-0.4	-0.3	2.1	7.7	12.5	17.2	21.5	22.2	18.4	12.1	6.4	1.5	3.8	4	7	12.9	17.4	21.3	25.4	26.4	22.4	16.5	11.1	6.1	44	60	103	144	152	231	185	131	199	122	72	36	14.525	823.66	-0.4	21.3667	4.65	50.5596
Cerris	204389691	Quercus acutissima	Carruth,, 1861	JP	PRESERVED_SPECIMEN	34.2894	135.678	-1.6	-1.5	1.2	7	11.6	16.1	20.2	20.9	17.3	11.1	5.5	0.5	2.5	2.8	6	11.7	16.1	19.9	23.8	24.7	21.1	15.3	10	4.9	56	69	118	169	178	268	213	175	241	149	92	46	13.2417	808.503	-1.6	19.9333	3.41667	48.994
Cerris	204389690	Quercus acutissima	Carruth,, 1861	JP	PRESERVED_SPECIMEN	34.6945	135.71	-0.1	0.1	2.5	8.1	12.9	17.7	21.9	22.6	18.8	12.4	6.7	1.8	4.2	4.5	7.5	13.4	18	21.9	26.1	27	23	17	11.5	6.5	42	60	102	141	150	229	192	134	194	118	70	33	15.0458	832.558	-0.1	22	5.05	51.4467
Cerris	204389681	Quercus acutissima	Carruth,, 1861	JP	PRESERVED_SPECIMEN	34.662	135.754	0.3	0.4	3	8.5	13.3	18.1	22.3	23.1	19.2	12.7	7	2.1	4.6	5	8	13.8	18.5	22.4	26.5	27.5	23.4	17.5	11.9	6.9	43	59	102	140	149	227	187	131	193	121	72	35	15.5208	832.615	0.3	22.4667	5.51667	50.4694
Cerris	204389694	Quercus acutissima	Carruth,, 1861	JP	PRESERVED_SPECIMEN	34.6937	135.784	0.2	0.4	2.9	8.4	13.3	18.1	22.3	23	19.1	12.7	7	2	4.6	5	8	13.9	18.6	22.5	26.6	27.6	23.5	17.5	11.9	6.8	44	60	102	140	147	225	188	130	193	120	72	34	15.5292	835.778	0.2	22.5333	5.46667	50.2968
Cerris	204389686	Quercus acutissima	Carruth,, 1861	JP	PRESERVED_SPECIMEN	34.4069	135.798	-0.4	-0.1	2.4	8.1	12.8	17.3	21.5	22.1	18.5	12.4	6.7	1.7	3.9	4.2	7.3	13	17.4	21.2	25.2	26.2	22.4	16.6	11.3	6.3	51	64	110	154	162	243	190	146	217	139	86	43	14.5833	810.371	-0.4	21.2667	4.8	48.0988
Cerris	204389693	Quercus acutissima	Carruth,, 1861	JP	PRESERVED_SPECIMEN	34.6814	135.822	0.1	0.3	2.8	8.3	13.2	18	22.2	22.9	19.1	12.7	6.9	2	4.5	4.9	7.9	13.7	18.3	22.2	26.3	27.3	23.3	17.4	11.8	6.7	46	60	103	141	149	228	191	135	198	122	73	36	15.3458	831.746	0.1	22.2833	5.35	50.0922
Cerris	204389685	Quercus acutissima	Carruth,, 1861	JP	PRESERVED_SPECIMEN	34.5925	135.831	0.2	0.4	2.9	8.4	13.3	18	22.2	22.9	19.1	12.8	7	2	4.6	4.9	8	13.7	18.3	22.2	26.2	27.2	23.2	17.4	11.9	6.8	47	61	104	143	151	232	190	138	204	128	76	39	15.3792	824.763	0.2	22.25	5.45	49.4817
Cerris	731714420	Quercus acutissima	Carruth,, 1861	JP	PRESERVED_SPECIMEN	33.6719	135.891	0.7	1	3.9	9.3	13.4	17.4	21.3	22	19.1	13.5	8.2	3.1	4.7	5.2	8.1	13.3	17.1	20.5	24.2	25.1	22.2	17.1	12.2	7.2	72	91	150	216	232	342	263	252	312	206	142	63	14.7375	737.672	0.7	23.25	5.66667	46.9694
Cerris	204389687	Quercus acutissima	Carruth,, 1861	JP	PRESERVED_SPECIMEN	34.6693	135.898	-2.3	-2.2	0.3	6	10.8	15.5	19.8	20.4	16.8	10.5	4.8	-0.3	1.8	2.1	5.1	11	15.6	19.5	23.6	24.6	20.7	14.8	9.4	4.3	54	68	113	159	165	249	223	172	225	136	81	44	12.6917	827.823	-2.3	22.55	2.73333	49.4378
Cerris	204389689	Quercus acutissima	Carruth,, 1861	JP	PRESERVED_SPECIMEN	34.6705	135.907	-2.3	-2.1	0.3	6.1	10.9	15.5	19.8	20.5	16.8	10.5	4.8	-0.2	1.9	2.1	5.2	11	15.6	19.5	23.6	24.6	20.7	14.8	9.4	4.3	54	68	113	158	165	249	221	171	225	136	81	44	12.7292	827.28	-2.3	22.5667	2.78333	49.3598
Cerris	204389684	Quercus acutissima	Carruth,, 1861	JP	PRESERVED_SPECIMEN	34.4916	135.951	-1.7	-1.5	1.1	6.8	11.6	16.3	20.4	21.1	17.4	11.1	5.3	0.3	2.7	3	6.1	11.9	16.4	20.3	24.2	25.2	21.4	15.5	10.1	5	55	67	113	160	168	250	212	170	230	148	87	45	13.475	821.35	-1.7	23.2333	3.55	48.3275
Cerris	204389688	Quercus acutissima	Carruth,, 1861	JP	PRESERVED_SPECIMEN	34.5481	135.965	-1.8	-1.7	0.9	6.7	11.4	16	20.2	20.9	17.3	11	5.2	0.2	2.4	2.6	5.7	11.6	16	19.9	24	25	21.1	15.3	9.9	4.8	56	67	114	159	168	254	218	174	228	148	85	46	13.1875	821.797	-1.8	22.9333	3.26667	48.6267
Cerris	1830490244	Quercus acutissima	Carruth,, 1861	JP	PRESERVED_SPECIMEN	34.34	136.04	-3.9	-3.7	-1.2	4.7	9.4	13.7	17.8	18.5	15.2	9	3.4	-1.7	-0.1	0.2	3.4	9.1	13.6	17.4	21.3	22.2	18.6	12.9	7.5	2.4	72	83	137	195	207	308	270	249	288	179	108	63	10.7042	810.596	-3.9	20.25	0.866667	48.2038
Cerris	1830491199	Quercus acutissima	Carruth,, 1861	JP	PRESERVED_SPECIMEN	34.31	136.1	-4	-3.9	-1.3	4.6	9.2	13.6	17.7	18.3	14.9	8.9	3.2	-1.9	-0.2	0.1	3.3	9.1	13.4	17.2	21	21.9	18.4	12.7	7.5	2.3	73	84	139	199	210	309	273	257	294	183	109	62	10.5625	805.733	-4	20.05	0.733333	48.3403
Cerris	1830490182	Quercus acutissima	Carruth,, 1861	JP	PRESERVED_SPECIMEN	34.37	136.12	-4.1	-4.1	-1.5	4.4	9	13.4	17.5	18.1	14.8	8.7	3.1	-1.9	-0.5	-0.2	3	8.8	13.2	17	20.9	21.7	18.2	12.5	7.2	2.1	71	84	139	199	210	312	281	262	295	180	107	61	10.3333	809.274	-4.1	19.8667	0.483333	49.3101
Cerris	1828815218	Quercus acutissima	Carruth,, 1861	JP	PRESERVED_SPECIMEN	36.3377	136.293	0.2	-0.1	2.2	7.4	12.3	17.1	21.4	22.4	18.2	11.9	6.6	2.4	3.3	3.1	6	11.9	16.5	20.4	24.6	26.1	21.9	16	10.7	5.9	239	164	142	137	145	190	202	129	225	155	193	240	13.8708	826.541	-0.1	6.63333	11.5	22.2512
Cerris	1829897086	Quercus acutissima	Carruth,, 1861	JP	PRESERVED_SPECIMEN	35.9983	136.296	-1.1	-1.4	1.1	6.9	11.8	16.5	20.8	21.8	17.7	11.4	5.9	1.4	1.7	1.6	4.9	11.3	16.1	19.9	24.2	25.5	21.2	15.2	9.7	4.7	247	170	151	153	155	218	230	145	229	158	176	239	13.0125	862.921	-1.4	5.38333	10.75	20.85
Cerris	1828815512	Quercus acutissima	Carruth,, 1861	JP	PRESERVED_SPECIMEN	36.3543	136.413	0.3	0.1	2.4	7.5	12.6	17.4	21.6	22.6	18.3	12	6.7	2.5	3.3	3.3	6.4	12.2	16.9	20.9	25	26.4	22.1	16.3	10.9	6.1	223	157	143	142	150	200	218	146	236	157	189	221	14.1458	831.558	0.1	6.76667	11.85	19.8426
Cerris	2244459806	Quercus acutissima	Carruth,, 1861	JP	PRESERVED_SPECIMEN	34.8601	136.443	0	0.2	2.6	8.1	13	17.7	21.9	22.8	19	12.6	6.9	1.9	4.2	4.4	7.3	12.9	17.5	21.5	25.5	26.7	22.9	17	11.5	6.5	50	70	117	163	166	255	241	166	235	142	86	45	14.8167	818.381	0	21.4833	5.05	50.5086
Cerris	1828815594	Quercus acutissima	Carruth,, 1861	JP	PRESERVED_SPECIMEN	36.3178	136.519	-0.9	-1.4	1.2	6.7	11.5	16.3	20.7	21.7	17.5	11.3	6	1.5	2	1.7	5	11.2	15.8	19.7	24	25.4	21	15.2	9.8	4.9	198	145	143	150	155	213	232	155	244	159	175	198	12.9625	847.43	-1.4	23.4833	5.95	19.4656
Cerris	1828815397	Quercus acutissima	Carruth,, 1861	JP	PRESERVED_SPECIMEN	36.5266	136.655	-0.2	-0.4	1.8	7.1	12	16.9	21.3	22.3	18.1	11.8	6.6	2.2	2.8	2.8	5.8	11.9	16.6	20.6	24.8	26.2	21.9	16	10.6	5.7	177	134	136	141	151	203	227	160	247	157	178	178	13.8125	843.745	-0.4	24.3	6.83333	20.4973
Cerris	1828815155	Quercus acutissima	Carruth,, 1861	JP	PRESERVED_SPECIMEN	36.1336	136.734	-11.6	-11.4	-7.9	-1.2	3.9	9	13.6	14.5	10.4	3.6	-2.4	-8.4	-7.3	-6.9	-3.2	3.7	9	13.5	17.7	18.8	14.5	8.3	2.5	-3.8	108	102	134	171	184	262	289	259	282	154	120	106	5.55833	945.191	-11.6	16.9833	-6.01667	40.0782
Cerris	1830203949	Quercus acutissima	Carruth,, 1861	JP	PRESERVED_SPECIMEN	36.5167	136.8	-4.4	-4.8	-2.3	3.4	8.5	13.5	17.9	18.8	14.6	8.2	2.9	-1.8	-1.4	-1.5	1.9	8.5	13.4	17.5	21.6	22.9	18.4	12.4	7.2	1.9	147	117	134	151	154	223	252	200	260	153	144	146	10.2542	877.938	-4.8	20.9833	-0.316667	27.4338
Cerris	1830164684	Quercus acutissima	Carruth,, 1861	JP	PRESERVED_SPECIMEN	36.6833	136.817	-1.4	-1.5	0.8	6	11.1	16.1	20.5	21.5	17.3	10.9	5.6	1.1	1.5	1.6	4.8	10.8	15.7	19.7	23.9	25.4	21	15.1	9.7	4.6	188	138	133	135	139	194	220	158	242	158	179	189	12.8167	855.079	-1.5	23.4167	5.75	20.387
Cerris	1830184650	Quercus acutissima	Carruth,, 1861	JP	PRESERVED_SPECIMEN	36.5833	136.883	-1.3	-1.3	1.3	6.6	11.9	16.9	21.1	22.1	17.8	11.3	5.7	1.3	1.7	1.8	5.5	11.7	16.6	20.7	24.8	26.1	21.7	15.8	10.2	5	186	138	135	139	140	199	224	157	241	157	176	184	13.4667	876.888	-1.3	24.2167	6.36667	20.2273
Cerris	1830159056	Quercus acutissima	Carruth,, 1861	JP	PRESERVED_SPECIMEN	36.8667	136.883	-1.5	-1.7	0.4	5.7	10.7	15.7	20.2	21.2	17	10.7	5.4	0.9	1.5	1.3	4.4	10.4	15.1	19.2	23.6	25	20.6	14.7	9.3	4.4	204	146	130	127	131	183	212	161	239	157	193	209	12.45	849.933	-1.7	23.05	9.95	21.3892
Cerris	1830177430	Quercus acutissima	Carruth,, 1861	JP	PRESERVED_SPECIMEN	36.9	136.883	-1.6	-1.8	0.3	5.6	10.5	15.5	20	21	16.9	10.6	5.2	0.8	1.3	1.2	4.2	10.2	14.9	19	23.4	24.8	20.4	14.6	9.2	4.3	204	146	131	126	131	183	212	161	240	158	194	209	12.2917	847.858	-1.8	22.85	9.81667	21.4567
Cerris	1830162898	Quercus acutissima	Carruth,, 1861	JP	PRESERVED_SPECIMEN	36.75	136.933	-1.1	-1.1	1.1	6.4	11.5	16.6	21	22	17.7	11.3	5.8	1.4	1.8	1.9	5.2	11.2	16.1	20.1	24.4	25.8	21.4	15.5	10	4.9	210	149	132	128	130	188	216	157	237	160	190	212	13.1667	862.956	-1.1	5.53333	10.7833	21.452
Cerris	1830181671	Quercus acutissima	Carruth,, 1861	JP	PRESERVED_SPECIMEN	36.8833	136.95	-0.4	-0.6	1.4	6.5	11.6	16.6	21	22.1	18	11.7	6.3	2	2.5	2.4	5.3	11.1	15.9	20	24.3	25.8	21.5	15.7	10.2	5.3	228	157	131	123	126	177	208	156	234	162	205	231	13.3542	841.507	-0.6	6.03333	10.8	23.3145
Cerris	1830161344	Quercus acutissima	Carruth,, 1861	JP	PRESERVED_SPECIMEN	36.8833	136.967	-0.1	-0.4	1.7	6.7	11.8	16.8	21.2	22.3	18.2	12	6.5	2.3	2.8	2.7	5.6	11.3	16.1	20.2	24.5	26	21.8	16	10.5	5.6	232	159	132	123	125	178	207	155	232	162	207	235	13.5625	837.885	-0.4	6.28333	10.9833	23.6103
Cerris	1830164847	Quercus acutissima	Carruth,, 1861	JP	PRESERVED_SPECIMEN	36.95	136.967	-1.7	-1.8	0.1	5.4	10.4	15.4	19.9	20.9	16.8	10.6	5.2	0.8	1.2	1.2	4.1	10	14.8	18.9	23.2	24.6	20.3	14.5	9.1	4.2	204	145	129	124	128	181	211	164	239	162	192	211	12.1625	846.531	-1.8	22.7167	9.61667	21.7466
Cerris	1830213323	Quercus acutissima	Carruth,, 1861	JP	PRESERVED_SPECIMEN	34.8768	137.074	0.7	1	3.8	9.3	14	18.6	22.5	23.4	20	13.6	7.8	2.6	5	5.4	8.6	14.2	18.6	22.4	26.1	27.3	23.7	18	12.4	7.2	55	77	127	178	188	256	235	203	242	163	100	51	15.7458	810.139	0.7	25.2667	5.86667	46.5128
Cerris	1830207347	Quercus acutissima	Carruth,, 1861	JP	PRESERVED_SPECIMEN	36.7167	137.183	-1.6	-1.7	0.9	6.2	11.6	16.7	20.9	21.9	17.6	11	5.2	0.9	1.7	1.9	5.3	11.4	16.5	20.6	24.6	26	21.7	15.7	9.9	4.7	196	143	130	125	127	194	228	160	230	152	170	187	13.325	876.36	-1.7	24.0667	11.0833	21.6684
Cerris	1830232002	Quercus acutissima	Carruth,, 1861	JP	PRESERVED_SPECIMEN	36.6833	137.183	-1.8	-1.7	1	6.3	11.6	16.8	21	21.9	17.7	11.1	5.2	0.8	1.6	1.8	5.4	11.6	16.7	20.8	24.9	26.2	21.8	15.7	9.8	4.7	190	140	132	129	130	200	232	162	233	154	165	179	13.4042	886.416	-1.8	24.25	11.2333	21.6473
Cerris	1830221835	Quercus acutissima	Carruth,, 1861	JP	PRESERVED_SPECIMEN	36.7	137.183	-1.8	-1.7	0.9	6.2	11.6	16.7	21	21.9	17.7	11.1	5.2	0.8	1.6	1.8	5.4	11.5	16.6	20.7	24.8	26.1	21.7	15.7	9.8	4.7	193	142	131	128	129	199	235	165	234	155	167	181	13.3667	883.668	-1.8	24.2	11.1333	21.9537
Cerris	1830152194	Quercus acutissima	Carruth,, 1861	JP	PRESERVED_SPECIMEN	36.5167	137.183	-3.7	-3.9	-1	5.1	10.2	15.1	19.4	20.4	16.2	9.7	4.2	-0.7	-0.6	-0.6	3	9.9	14.8	18.8	23.1	24.4	19.8	13.8	8.1	2.7	151	118	129	136	137	208	230	167	238	149	141	143	11.4458	902.175	-3.9	22.4167	4.1	24.7504
Cerris	1830197980	Quercus acutissima	Carruth,, 1861	JP	PRESERVED_SPECIMEN	36.55	137.217	-3.2	-3.3	-0.6	5.3	10.4	15.4	19.7	20.6	16.5	10	4.3	-0.4	-0.1	0	3.5	10.4	15.2	19.2	23.4	24.7	20.2	14.2	8.5	3.2	151	117	127	133	134	205	226	163	234	147	141	143	11.8833	894.248	-3.3	22.7833	4.65	24.483
Cerris	1830177034	Quercus acutissima	Carruth,, 1861	JP	PRESERVED_SPECIMEN	36.5167	137.217	-3.9	-4	-1.2	4.8	9.9	14.8	19.2	20.2	16	9.5	3.9	-1	-0.7	-0.6	2.9	9.8	14.7	18.7	22.9	24.2	19.7	13.6	7.9	2.5	142	111	125	136	136	206	228	167	236	146	135	134	11.3083	900.769	-4	22.2833	4.01667	26.1505
Cerris	1830188710	Quercus acutissima	Carruth,, 1861	JP	PRESERVED_SPECIMEN	36.1667	137.25	-6.1	-5.8	-2.3	3.9	9	14.2	18.4	19.1	14.8	7.9	2.1	-2.8	-2.3	-1.7	2.6	9.6	14.6	18.7	22.6	23.8	19.1	12.6	6.9	1.3	101	91	126	151	151	224	246	197	249	140	108	96	10.6417	933.388	-6.1	21.8333	-0.883333	36.9871
Cerris	1830392691	Quercus acutissima	Carruth,, 1861	JP	PRESERVED_SPECIMEN	35.055	137.284	-2.2	-1.8	1.3	6.7	11.2	15.8	19.9	20.6	17.3	11.1	5.3	0.1	2.1	2.6	6.1	11.5	15.8	19.6	23.5	24.5	21	15.3	9.8	4.6	67	87	147	219	212	288	302	292	319	178	103	68	13.025	807.776	-2.2	22.9833	3.11667	50.0507
Cerris	1830199275	Quercus acutissima	Carruth,, 1861	JP	PRESERVED_SPECIMEN	36.6	137.333	-3.1	-3.3	-0.5	5.3	10.6	15.6	19.9	20.8	16.6	9.9	4.1	-0.6	0.3	0.2	4.1	10.8	15.7	19.8	23.8	25.1	20.7	14.6	8.8	3.4	151	117	123	126	127	197	217	154	225	144	139	142	12.275	901.276	-3.3	23.2167	5.01667	23.7748
Cerris	2576073734	Quercus acutissima	Carruth,, 1861	JP	PRESERVED_SPECIMEN	35.0795	137.37	-3.2	-2.7	0.3	5.9	10.3	14.9	19.2	19.8	16.5	10.2	4.4	-0.8	1.2	1.8	5.3	10.7	15	18.8	22.9	23.8	20.2	14.5	9	3.8	69	89	149	221	214	297	312	308	334	182	104	72	12.25	814.413	-3.2	22.3	2.26667	50.7868
Cerris	1830234075	Quercus acutissima	Carruth,, 1861	JP	PRESERVED_SPECIMEN	36.8833	137.533	-2.2	-2.5	0.1	5.7	10.9	15.9	20.2	21.3	17.1	10.5	4.8	0	1	0.9	4.4	10.9	15.8	19.9	24	25.4	21	14.9	9.2	3.9	202	141	127	108	111	171	199	143	214	150	173	195	12.6125	885.004	-2.5	4.71667	10.3667	22.4992
Cerris	1829833661	Quercus acutissima	Carruth,, 1861	JP	PRESERVED_SPECIMEN	36.759	137.786	-15	-14.8	-11.4	-4.3	0.8	5.9	10.6	11.7	7.8	0.8	-5.5	-11.8	-10.6	-10.2	-6.5	0.7	5.8	10.5	14.8	16.1	12	5.5	-0.9	-7.1	79	82	108	140	162	240	267	270	270	153	110	79	2.50833	967.153	-15	14.2833	-9.28333	47.4129
Cerris	2244471086	Quercus acutissima	Carruth,, 1861	JP	PRESERVED_SPECIMEN	36.5032	137.849	-7.1	-6.7	-3.4	2.9	8.2	13.3	17.5	18.4	14	6.9	1	-4.1	-2.7	-2.2	1.8	8.9	14.2	18.1	21.9	23.2	18.5	11.9	6.2	0.6	62	63	85	94	104	165	168	124	180	108	73	53	10.0333	932.77	-7.1	21.2	-1.43333	40.9953
Cerris	2244469698	Quercus acutissima	Carruth,, 1861	JP	PRESERVED_SPECIMEN	36.3028	137.9	-5.7	-5.3	-2.2	4	9.5	14.6	18.7	19.4	15	7.8	1.6	-3.1	-0.7	-0.1	3.8	10.6	15.8	19.8	23.5	24.6	19.9	13.3	7.4	2.2	47	53	80	93	98	157	146	103	168	99	63	38	11.6667	915.744	-5.7	22.65	0.483333	44.6988
Cerris	25762000537	Quercus acutissima	Carruth,, 1861	JP	PRESERVED_SPECIMEN	36.1429	137.938	-6.5	-6.1	-2.6	3.6	8.9	14.2	18.2	18.9	14.6	7.4	1.2	-3.7	-1	-0.5	3.6	10.4	15.5	19.5	23.2	24.3	19.6	12.9	7.1	1.9	37	49	80	97	103	163	149	110	172	100	58	29	11.3667	915.623	-6.5	22.3333	0.133333	49.5693
Cerris	2244469272	Quercus acutissima	Carruth,, 1861	JP	PRESERVED_SPECIMEN	36.1365	138.002	-8.2	-7.8	-4.5	2.1	7.1	12.2	16.3	17.1	13	6.1	0.2	-5.3	-3	-2.5	1.1	8.1	13.1	17	20.8	21.9	17.4	11	5.5	0	35	48	80	103	114	181	169	141	189	108	60	30	9.2125	903.451	-8.2	20.0667	-1.85	53.1015
Cerris	2244457848	Quercus acutissima	Carruth,, 1861	JP	PRESERVED_SPECIMEN	35.547	138.04	-7.2	-6.6	-3.2	3.2	7.9	12.6	16.6	17.4	13.8	7.2	1.2	-4.4	-1.8	-1.1	2.6	9	13.6	17.3	21	22.1	18.1	12	6.5	1.2	43	60	107	140	145	220	198	192	225	132	73	39	10.0375	859.564	-7.2	20.4	-0.583333	51.2321
Cerris	2244476333	Quercus acutissima	Carruth,, 1861	JP	PRESERVED_SPECIMEN	36.5713	138.06	-6	-5.8	-2.6	3.6	9	14.1	18.4	19.3	15	8	1.8	-3.1	-1.5	-1	2.7	9.6	14.8	18.9	22.8	24	19.2	12.7	6.8	1.5	57	57	73	76	89	140	143	100	152	96	62	46	10.8875	920	-6	22	-0.3	39.7209
Cerris	25762000576	Quercus acutissima	Carruth,, 1861	JP	PRESERVED_SPECIMEN	36.6021	138.062	-5.6	-5.4	-2.2	4.1	9.4	14.5	18.8	19.8	15.5	8.4	2.2	-2.8	-1.2	-0.8	3	10	15.1	19.1	23.1	24.4	19.5	13	7.2	1.8	67	62	75	73	85	135	141	95	147	98	66	56	11.1708	923.66	-5.6	22.3333	-0.0833333	34.9145
Cerris	2244476585	Quercus acutissima	Carruth,, 1861	JP	PRESERVED_SPECIMEN	36.5337	138.12	-4.8	-4.3	-1.3	4.8	10.2	15.3	19.7	20.6	16.3	9.2	2.8	-2.1	-0.1	0.5	4.2	11	16.3	20.3	24.2	25.4	20.6	14	8	2.8	68	64	75	74	86	137	145	101	148	97	65	56	12.2792	921.647	-4.8	23.4333	1.08333	35.2803
Cerris	2244471499	Quercus acutissima	Carruth,, 1861	JP	PRESERVED_SPECIMEN	36.6788	138.133	-7.4	-7.4	-4.1	2.2	7.5	12.7	17	18	13.8	6.8	0.8	-4.2	-2.8	-2.6	1	8.1	13.3	17.4	21.3	22.6	17.9	11.5	5.8	0.4	68	66	78	85	99	156	168	128	172	110	72	56	9.49167	921.032	-7.4	20.6	-1.7	39.4323
Cerris	2244470491	Quercus acutissima	Carruth,, 1861	JP	PRESERVED_SPECIMEN	36.4693	138.144	-4.9	-4.5	-1.5	4.7	9.9	15	19.3	20.2	16	9	2.6	-2.3	-0.3	0.2	3.7	10.6	15.7	19.6	23.6	24.9	20.1	13.5	7.6	2.4	57	57	72	73	84	136	135	94	144	93	59	45	11.8	910.117	-4.9	22.85	0.783333	38.6036
Cerris	2244470453	Quercus acutissima	Carruth,, 1861	JP	PRESERVED_SPECIMEN	36.5221	138.157	-5	-4.6	-1.6	4.6	9.9	15	19.4	20.3	16	8.9	2.6	-2.4	-0.3	0.2	3.7	10.6	15.8	19.7	23.7	25	20.2	13.6	7.7	2.4	58	57	71	71	83	133	136	94	141	93	59	47	11.8542	917.5	-5	22.9833	0.733333	37.835
Cerris	2244470111	Quercus acutissima	Carruth,, 1861	JP	PRESERVED_SPECIMEN	36.5425	138.161	-5.3	-4.9	-1.9	4.3	9.6	14.7	19.1	20	15.8	8.7	2.3	-2.7	-0.6	-0.2	3.4	10.3	15.6	19.6	23.5	24.8	20	13.4	7.4	2.1	53	54	68	70	83	133	136	93	141	91	55	43	11.5833	920.221	-5.3	22.7333	0.433333	40.4447
Cerris	2244458657	Quercus acutissima	Carruth,, 1861	JP	PRESERVED_SPECIMEN	36.4609	138.182	-4.9	-4.5	-1.6	4.7	9.9	14.9	19.3	20.2	16	8.9	2.5	-2.5	-0.1	0.4	3.8	10.7	15.8	19.7	23.7	24.9	20.2	13.6	7.7	2.5	55	55	70	72	84	135	135	95	144	92	57	44	11.8875	908.938	-4.9	22.9333	0.883333	39.6841
Cerris	2244470958	Quercus acutissima	Carruth,, 1861	JP	PRESERVED_SPECIMEN	36.6485	138.195	-4.6	-4.3	-1.3	4.8	10.1	15.5	19.8	20.7	16.3	9.2	2.8	-2.2	0	0.5	4.1	11	16.3	20.5	24.4	25.7	20.8	14.1	8	2.7	81	70	75	71	84	137	153	107	147	99	69	67	12.3458	931.674	-4.6	23.6167	5.23333	32.87
Cerris	1828669543	Quercus acutissima	Carruth,, 1861	JP	PRESERVED_SPECIMEN	36.3602	138.218	-5.5	-4.9	-1.9	4.3	9.6	14.8	19	19.9	15.5	8.4	1.9	-2.9	-0.3	0.3	3.9	10.7	15.9	19.7	23.6	24.8	20	13.5	7.5	2.3	42	49	67	74	87	139	133	98	145	91	52	33	11.8208	909.589	-5.5	22.8167	0.783333	45.3424
Cerris	2244473670	Quercus acutissima	Carruth,, 1861	JP	PRESERVED_SPECIMEN	35.9145	138.24	-7.3	-6.9	-3.7	2.5	7.5	12.5	16.5	17.2	13.3	6.5	0.5	-4.4	-1.8	-1.4	2.2	8.8	13.7	17.5	21.2	22.3	17.9	11.7	6.3	1.2	33	48	82	105	116	184	171	162	191	113	55	26	9.9625	870.4	-7.3	20.4667	-0.666667	55.1001
Cerris	2576103656	Quercus acutissima	Carruth,, 1861	JP	PRESERVED_SPECIMEN	36.3096	138.25	-6.1	-5.6	-2.5	3.8	9	14.1	18.2	19.1	14.9	7.9	1.6	-3.4	-1	-0.5	3.1	9.9	15	18.8	22.7	24	19.2	12.7	6.9	1.7	36	46	65	76	87	143	131	100	147	91	49	27	11.05	900.785	-6.1	21.95	0.1	48.8716
Cerris	3324288299	Quercus acutissima	Carruth,, 1861	JP	PRESERVED_SPECIMEN	36.4354	138.25	-7.1	-6.8	-4.1	2.1	7.4	12.4	16.8	17.7	13.5	6.5	0.5	-4.5	-2	-1.7	1.6	8.3	13.5	17.4	21.4	22.5	17.9	11.4	5.8	0.8	38	48	69	87	103	167	166	137	173	104	58	32	9.72917	889.988	-7.1	20.5833	-0.966667	52.1408
Cerris	25762000555	Quercus acutissima	Carruth,, 1861	JP	PRESERVED_SPECIMEN	36.5204	138.25	-7.6	-7.2	-4.3	2	7.2	12.2	16.6	17.5	13.4	6.4	0.4	-4.7	-2.8	-2.5	0.8	7.7	12.9	16.8	20.9	22.1	17.4	11	5.4	0.1	44	52	71	85	101	164	167	132	169	104	60	37	9.1375	901.794	-7.6	20.1	-1.75	49.114
Cerris	3324282280	Quercus acutissima	Carruth,, 1861	JP	PRESERVED_SPECIMEN	35.8946	138.312	-7.5	-7.2	-4.1	2	7	11.8	15.9	16.7	12.9	6.2	0.4	-4.8	-1.8	-1.6	1.9	8.3	13.1	16.8	20.6	21.6	17.5	11.4	6.2	1.1	32	47	81	109	122	194	180	185	205	123	58	27	9.5875	849.316	-7.5	19.8833	-0.75	57.2001
Cerris	3324290106	Quercus acutissima	Carruth,, 1861	JP	PRESERVED_SPECIMEN	36.8946	138.438	-7.8	-7.8	-4.8	1.6	7.1	12.5	16.9	17.9	13.7	6.8	0.9	-4.5	-3.7	-3.5	-0.2	7.4	12.9	17.1	21.1	22.4	17.8	11.4	5.7	-0.2	99	87	88	93	106	165	193	163	190	127	93	89	9.02917	948.967	-7.8	20.45	1.25	33.2136
Cerris	2244470543	Quercus acutissima	Carruth,, 1861	JP	PRESERVED_SPECIMEN	36.0956	138.484	-7.6	-7.1	-3.9	2.3	7.4	12.3	16.5	17.4	13.4	6.5	0.5	-4.6	-2	-1.6	2	8.6	13.5	17.2	21	22.3	17.8	11.5	6.1	1	29	43	68	88	106	173	162	157	179	111	52	23	9.775	875.187	-7.6	20.3667	-0.9	57.4634
Cerris	1829869874	Quercus acutissima	Carruth,, 1861	JP	PRESERVED_SPECIMEN	34.7919	138.802	2.1	2.2	5	10	13.9	17.6	21.3	22.5	19.8	14.7	9.6	4.6	5.9	6	8.7	13.6	17.4	20.4	24	25.4	22.7	17.8	13.2	8.4	71	90	152	185	185	259	222	242	244	178	119	73	15.3042	700.219	2.1	23.2667	6.8	39.9345
Cerris	3324585204	Quercus acutissima	Carruth,, 1861	JP	PRESERVED_SPECIMEN	35.1203	138.802	0.3	0.8	3.9	9.4	13.6	17.8	21.5	22.6	19.4	13.7	8.1	2.6	5.6	6	8.8	14	18	21.4	25	26.3	23.1	17.8	12.8	7.8	65	83	144	166	166	244	209	226	225	153	104	60	15.5708	747.993	0.3	24.2667	6.45	41.8045
Cerris	2243132659	Quercus acutissima	Carruth,, 1861	JP	PRESERVED_SPECIMEN	36.2469	138.829	-3.6	-3.1	-0.2	5.9	10.9	15.7	19.6	20.7	16.9	10.2	3.9	-1.3	2.2	2.5	5.6	11.8	16.6	20.2	23.9	25.3	20.9	14.9	9.3	4.5	53	61	70	79	93	150	145	153	174	116	63	44	13.1625	836.552	-3.6	23.3833	3.08333	44.9314
Cerris	1829853206	Quercus acutissima	Carruth,, 1861	JP	PRESERVED_SPECIMEN	34.8038	138.832	1.6	1.6	4.5	9.5	13.5	17.2	21	22.1	19.4	14.2	9.1	4.2	5.4	5.5	8.3	13.2	17	20.1	23.7	25.1	22.3	17.4	12.7	8	73	90	153	184	186	262	218	243	246	179	120	72	14875	707.42	1.6	22.95	6.3	39.9319
Cerris	2244461386	Quercus acutissima	Carruth,, 1861	JP	PRESERVED_SPECIMEN	36.326	138.887	-3.1	-2.6	0.4	6.3	11.3	16.1	20.1	21.1	17.3	10.6	4.2	-0.8	2.6	3	6.2	12.3	17.1	20.6	24.4	25.7	21.3	15.4	9.8	5	65	69	74	81	95	152	152	154	176	119	71	56	13625	833.338	-3.1	23.8	3.56667	40.2452
Cerris	1830213310	Quercus acutissima	Carruth,, 1861	JP	PRESERVED_SPECIMEN	34.9758	138.944	1.5	1.7	4.7	9.9	14	18	21.8	22.9	19.7	14.2	8.9	3.9	5.9	6.2	9.1	14.1	18.1	21.3	24.8	26.3	23	17.9	13.1	8.3	67	86	148	171	171	247	200	223	229	167	113	64	15.675	728.031	1.5	24.1333	6.83333	39.8901
Cerris	3324823971	Quercus acutissima	Carruth,, 1861	JP	PRESERVED_SPECIMEN	34.6596	138.965	5.5	4.9	7	11.2	15	18.6	22	23.4	21	16.5	12.1	7.9	8.5	8.1	10.2	14.5	18	21	24.3	25.9	23.5	19.1	15	10.9	73	92	156	175	185	260	198	211	229	186	127	72	16.5917	631.962	4.9	23.7667	9.18333	37.1718
Cerris	1829613664	Quercus acutissima	Carruth,, 1861	JP	PRESERVED_SPECIMEN	36.2789	138.979	-2.9	-2.4	0.6	6.6	11.6	16.4	20.2	21.3	17.5	10.9	4.5	-0.7	2.8	3.3	6.4	12.5	17.2	20.7	24.4	25.8	21.5	15.6	10	5.2	56	63	71	81	95	148	144	159	179	122	68	49	13.7792	828.014	-2.9	23.8833	3.76667	43.523
Cerris	234430059	Quercus acutissima	Carruth,, 1861	JP	PRESERVED_SPECIMEN	35.2241	138.991	-3	-3	-0.2	5.3	9.8	13.7	17.5	18.7	15.8	10.1	4.9	-0.2	2.2	2.2	4.8	10.2	14.7	17.7	21.2	22.7	19.5	14.2	9.7	5	57	71	119	140	159	224	183	262	251	184	97	51	12	739.038	-3	18.7833	3.13333	48.5991
Cerris	1829616019	Quercus acutissima	Carruth,, 1861	JP	PRESERVED_SPECIMEN	36.5919	138.998	-6.9	-6.8	-4.6	1.1	6.3	11.5	15.9	16.8	13	6.3	0.5	-4	-2.3	-2.3	0.5	6.9	12	16	20	21.2	17	10.8	5.5	0.7	54	67	80	108	128	195	213	248	235	138	75	46	8.85	857.711	-6.9	19.4167	-1.3	54.9062
Cerris	1829625933	Quercus acutissima	Carruth,, 1861	JP	PRESERVED_SPECIMEN	36.6075	139.002	-6	-5.8	-3.4	2.4	7.6	12.8	17.1	18	14.1	7.4	1.4	-3.2	-1.3	-1.1	1.8	8.2	13.3	17.2	21.2	22.5	18.1	11.9	6.5	1.6	73	79	80	98	116	177	199	216	212	130	72	58	9.98333	864.469	-6	20.6	2.23333	46.9462
Cerris	234430040	Quercus acutissima	Carruth,, 1861	JP	PRESERVED_SPECIMEN	35.4074	139.016	-2.7	-2.5	0.4	6.2	10.7	14.7	18.4	19.6	16.5	10.6	5.1	-0.1	2.7	2.8	5.6	11.1	15.5	18.6	22.2	23.7	20.2	14.7	10	5.4	47	61	105	122	139	202	164	231	226	166	84	44	12.7292	755.316	-2.7	19.5667	3.63333	49.9146
Cerris	234430053	Quercus acutissima	Carruth,, 1861	JP	PRESERVED_SPECIMEN	35.3158	139.016	-2.9	-2.7	0.2	5.8	10.3	14.2	18	19.2	16.2	10.3	5	-0.1	2.5	2.5	5.3	10.8	15.2	18.2	21.8	23.2	19.9	14.5	9.9	5.2	50	65	112	131	147	209	173	245	237	173	90	46	12.4375	748.787	-2.9	21.6667	3.4	49.4488
Cerris	234430047	Quercus acutissima	Carruth,, 1861	JP	PRESERVED_SPECIMEN	35.3908	139.041	-1.7	-1.2	1.8	7.6	12	16	19.8	21	17.8	11.8	6.1	0.8	3.4	3.7	6.6	12.2	16.4	19.7	23.3	24.8	21.2	15.7	10.7	5.9	52	64	112	127	143	208	161	204	210	160	87	46	13.6375	767.452	-1.7	23.1167	4.33333	45.4268
Cerris	234430052	Quercus acutissima	Carruth,, 1861	JP	PRESERVED_SPECIMEN	35.3324	139.041	-2.6	-2.4	0.4	6.1	10.5	14.4	18.2	19.4	16.5	10.6	5.3	0.2	2.6	2.6	5.4	10.9	15.2	18.3	21.9	23.3	20	14.6	10	5.3	49	65	111	129	145	208	172	242	234	171	90	46	12.5083	746.071	-2.6	21.7333	3.53333	49.311
Cerris	1829630147	Quercus acutissima	Carruth,, 1861	JP	PRESERVED_SPECIMEN	36.4169	139.048	-2.3	-1.8	1.1	6.9	11.8	16.6	20.5	21.6	17.8	11.2	5	0	3.1	3.6	6.7	12.8	17.7	21.1	24.8	26.2	21.9	16	10.3	5.5	73	76	77	85	99	156	161	166	184	125	76	65	14125	833.551	-2.3	24.2833	6.3	38.7419
Cerris	1829929157	Quercus acutissima	Carruth,, 1861	JP	PRESERVED_SPECIMEN	35.3241	139.053	-1.5	-1.3	1.7	7.4	11.8	15.7	19.5	20.7	17.6	11.8	6.3	1.1	3.3	3.5	6.3	11.9	16.1	19.3	22.9	24.4	21	15.5	10.7	5.9	53	67	116	133	147	211	167	216	219	167	91	49	13.4083	756.862	-1.5	22.75	4.25	45.3186
Cerris	1829945193	Quercus acutissima	Carruth,, 1861	JP	PRESERVED_SPECIMEN	35.3824	139.066	-1.7	-1.4	1.6	7.3	11.7	15.7	19.5	20.6	17.5	11.6	6	0.8	3.5	3.7	6.5	12	16.3	19.4	23.1	24.5	21	15.6	10.7	6	50	63	110	127	143	208	163	215	216	164	86	45	13.525	756.765	-1.7	20.3667	4.38333	47.1066
Cerris	234430049	Quercus acutissima	Carruth,, 1861	JP	PRESERVED_SPECIMEN	35.3908	139.066	-2.1	-1.8	1.1	6.8	11.3	15.3	19	20.2	17.1	11.2	5.7	0.5	3.2	3.3	6.1	11.6	16	19.1	22.7	24.1	20.7	15.2	10.5	5.8	48	61	107	125	142	206	163	224	223	167	86	44	13.1958	752.781	-2.1	20.0333	4.13333	48.846
Cerris	1829868328	Quercus acutissima	Carruth,, 1861	JP	PRESERVED_SPECIMEN	35.1241	139.066	-0.6	-0.6	2.1	7.3	11.7	15.5	19.2	20.4	17.5	12.1	7	2.1	4.2	4.1	6.7	11.8	16.1	19	22.6	24	20.9	15.8	11.3	6.8	63	77	130	149	163	230	182	242	240	185	104	55	13.6042	715.893	-0.6	20.2333	5.03333	44.0681
Cerris	1829940401	Quercus acutissima	Carruth,, 1861	JP	PRESERVED_SPECIMEN	35.1454	139.071	0.7	0.8	3.6	8.9	13.3	17.1	20.9	22	18.9	13.5	8.1	3.1	4.9	5	7.7	13	17.2	20.3	24	25.4	22	16.8	12	7.4	68	81	139	154	163	234	179	211	222	174	108	60	14.6375	737.179	0.7	23.2167	5.75	39.6005
Cerris	1829643948	Quercus acutissima	Carruth,, 1861	JP	PRESERVED_SPECIMEN	36.3294	139.077	-2.2	-1.5	1.5	7.3	12.2	17	20.8	22	18.2	11.5	5.2	0	3.4	4	7.1	13.1	17.9	21.6	25.1	26.5	22.2	16.3	10.7	5.8	60	67	72	84	99	154	153	163	182	125	72	54	14.475	831.719	-2.2	24.6167	4.41667	42.3718
Cerris	2244425161	Quercus acutissima	Carruth,, 1861	JP	PRESERVED_SPECIMEN	35.3241	139.078	-0.7	-0.5	2.5	8.2	12.5	16.5	20.3	21.5	18.3	12.6	7	1.8	3.9	4.1	7	12.5	16.7	19.9	23.6	25	21.5	16.2	11.2	6.4	55	69	120	136	150	216	167	206	214	166	94	51	13.9958	759.666	-0.7	22.85	4.81667	43.5463
Cerris	234430055	Quercus acutissima	Carruth,, 1861	JP	PRESERVED_SPECIMEN	35.2991	139.078	-1.6	-1.4	1.5	7.1	11.5	15.4	19.1	20.3	17.3	11.6	6.2	1.1	3.3	3.3	6.1	11.6	15.9	19	22.6	24	20.6	15.3	10.6	5.9	52	67	116	134	149	213	169	227	227	173	92	48	13.1833	747.366	-1.6	19.9833	4.16667	46.6766
Cerris	295934067	Quercus acutissima	Carruth,, 1861	JP	PRESERVED_SPECIMEN	35.2241	139.078	-0.7	-0.6	2.3	7.8	12.2	16	19.8	21	17.9	12.3	6.9	1.8	3.7	3.8	6.6	12.1	16.3	19.4	23.1	24.5	21.1	15.8	11	6.3	60	74	128	144	156	224	172	220	224	176	100	53	13.65	747.216	-0.7	20.4667	4.61667	43.023
Cerris	1829868340	Quercus acutissima	Carruth,, 1861	JP	PRESERVED_SPECIMEN	35.1241	139.078	0.8	0.8	3.4	8.6	12.9	16.7	20.4	21.6	18.7	13.3	8.1	3.3	5.1	5.1	7.7	12.8	16.9	19.9	23.6	25	21.8	16.7	12.1	7.6	65	79	136	153	164	233	180	222	227	178	107	57	14.5208	716.651	0.8	22.8333	5.95	41.3111
Cerris	393107240	Quercus acutissima	Carruth,, 1861	JP	PRESERVED_SPECIMEN	36.0085	139.084	-4.3	-3.3	0	6.5	11.4	16.1	19.9	20.8	17.2	10.4	3.8	-2	2.1	2.8	6	12.1	16.8	20.4	24.1	25.4	21.1	15.1	9.4	4.4	33	44	65	83	103	160	150	196	197	132	59	29	13.3042	839.335	-4.3	23.5333	3.08333	58.2899
Cerris	1829615839	Quercus acutissima	Carruth,, 1861	JP	PRESERVED_SPECIMEN	36.6761	139.087	-5.1	-4.7	-2	3.9	9.1	14.2	18.4	19.4	15.4	8.7	2.7	-2.1	-0.4	-0.1	3.1	9.6	14.7	18.6	22.5	23.8	19.3	13.2	7.7	2.7	122	110	90	94	107	162	189	186	195	131	81	93	11.225	873.058	-5.1	21.8667	9.15	32.1617
Cerris	234430054	Quercus acutissima	Carruth,, 1861	JP	PRESERVED_SPECIMEN	35.3158	139.091	-0.5	-0.2	2.8	8.4	12.7	16.7	20.5	21.7	18.5	12.8	7.2	1.9	4.2	4.4	7.2	12.8	16.9	20.1	23.8	25.3	21.8	16.4	11.4	6.6	56	70	122	138	151	217	166	204	214	167	96	53	14.2417	758.913	-0.5	23.0833	5.05	42.7563
Cerris	2244423547	Quercus acutissima	Carruth,, 1861	JP	PRESERVED_SPECIMEN	35.2991	139.091	-1.2	-1	1.9	7.5	11.9	15.8	19.6	20.8	17.6	11.9	6.5	1.4	3.6	3.7	6.5	12	16.3	19.4	23	24.4	21	15.7	10.9	6.2	53	67	118	135	150	215	170	221	224	172	93	49	13.575	748.643	-1.2	20.3667	4.53333	45.7887
Cerris	234430056	Quercus acutissima	Carruth,, 1861	JP	PRESERVED_SPECIMEN	35.2324	139.091	-0.4	-0.3	2.5	8	12.3	16.2	19.9	21.2	18.1	12.6	7.2	2.2	4.1	4.2	6.9	12.3	16.5	19.5	23.2	24.7	21.3	16	11.3	6.6	60	73	127	144	156	222	171	217	222	176	100	53	13.8708	741.98	-0.4	20.6833	4.93333	42.7833
Cerris	2244421824	Quercus acutissima	Carruth,, 1861	JP	PRESERVED_SPECIMEN	35.1741	139.091	-0.1	-0.1	2.6	8	12.3	16.1	19.8	21	18.1	12.7	7.4	2.5	4.3	4.3	6.9	12.2	16.4	19.4	23.1	24.5	21.2	16.1	11.4	6.9	63	77	131	149	161	230	177	224	231	181	104	55	13.9	727.693	-0.1	20.6167	5.16667	42.5803
Cerris	295934210	Quercus acutissima	Carruth,, 1861	JP	PRESERVED_SPECIMEN	35.1658	139.091	0.1	0.1	2.8	8.2	12.5	16.2	20	21.2	18.2	12.8	7.6	2.7	4.5	4.5	7.1	12.4	16.5	19.5	23.2	24.6	21.4	16.2	11.6	7	63	77	132	149	162	231	177	224	230	180	105	57	14.0542	725.464	0.1	20.7333	5.35	42.2317
Cerris	234430041	Quercus acutissima	Carruth,, 1861	JP	PRESERVED_SPECIMEN	35.1408	139.091	1.3	1.3	4	9.2	13.5	17.3	21	22.2	19.1	13.8	8.6	3.8	5.4	5.5	8.1	13.3	17.4	20.4	24.1	25.5	22.2	17.1	12.4	7.9	67	81	139	154	164	234	182	214	225	174	108	60	14.9458	722.903	1.3	23.3667	6.28333	40.0026
Cerris	393107246	Quercus acutissima	Carruth,, 1861	JP	PRESERVED_SPECIMEN	36.0805	139.092	-3.6	-2.8	0.4	6.8	11.5	16.1	19.9	21	17.4	10.8	4.3	-1.3	2.3	2.8	5.9	12	16.6	20.1	23.8	25.3	21	15.2	9.5	4.6	36	48	65	83	101	157	144	181	192	130	60	32	13.2542	826.932	-3.6	23.3833	3.23333	54.9933
Cerris	1829626581	Quercus acutissima	Carruth,, 1861	JP	PRESERVED_SPECIMEN	36.5889	139.093	-6	-5.7	-3	2.9	8	13.3	17.5	18.5	14.5	7.7	1.6	-3.2	-1.1	-0.8	2.4	8.9	14.1	17.9	21.8	23.1	18.6	12.5	6.9	1.9	83	86	82	98	114	172	193	211	210	131	71	62	10.5125	876.598	-6	21.1833	2.55	43.969
Cerris	1829694689	Quercus acutissima	Carruth,, 1861	JP	PRESERVED_SPECIMEN	36.1843	139.098	-3.1	-2.3	0.8	6.9	11.8	16.6	20.4	21.5	17.8	11.2	4.7	-0.7	2.9	3.5	6.6	12.6	17.4	20.9	24.6	25.9	21.7	15.8	10.2	5.3	44	54	67	84	100	154	147	171	187	125	64	39	13.9292	828.853	-3.1	24.05	3.88333	50.1024
Cerris	1829695495	Quercus acutissima	Carruth,, 1861	JP	PRESERVED_SPECIMEN	36.0945	139.103	-3.7	-2.9	0.2	6.6	11.3	15.9	19.8	20.8	17.2	10.7	4.3	-1.3	2.2	2.7	5.7	11.8	16.4	20	23.7	25.1	20.9	15	9.4	4.6	36	48	65	83	101	158	145	182	194	129	60	32	13.1333	825.157	-3.7	23.25	3.15	55.3222
Cerris	234430048	Quercus acutissima	Carruth,, 1861	JP	PRESERVED_SPECIMEN	35.3658	139.103	-0.5	-0.1	2.9	8.6	12.9	17	20.8	21.9	18.7	12.9	7.2	1.9	4.6	4.9	7.7	13.2	17.4	20.6	24.2	25.7	22.2	16.8	11.7	7	55	69	118	133	149	216	165	202	211	168	93	52	14.6625	759.166	-0.5	23.5167	5.46667	43.3231
Cerris	234430021	Quercus acutissima	Carruth,, 1861	JP	PRESERVED_SPECIMEN	35.3158	139.103	0.1	0.5	3.5	9	13.4	17.4	21.2	22.4	19.1	13.3	7.6	2.4	5	5.3	8.1	13.6	17.7	21	24.6	26.1	22.6	17.2	12.1	7.3	60	73	126	141	154	222	172	203	214	167	99	56	15.0417	757.972	0.1	23.8833	5.85	41.4785
Cerris	2244426726	Quercus acutissima	Carruth,, 1861	JP	PRESERVED_SPECIMEN	35.2991	139.103	-0.2	0	3	8.5	12.9	16.9	20.7	21.8	18.6	12.9	7.3	2.1	4.6	4.9	7.7	13.1	17.3	20.5	24.1	25.6	22.1	16.7	11.8	7	57	71	124	139	153	222	173	211	218	170	96	53	14.6167	753.104	-0.2	23.4	5.5	43.3381
Cerris	295934036	Quercus acutissima	Carruth,, 1861	JP	PRESERVED_SPECIMEN	35.2991	139.116	0.2	0.5	3.5	9	13.3	17.4	21.2	22.3	19	13.3	7.6	2.5	5.1	5.4	8.2	13.6	17.8	21	24.6	26.1	22.6	17.2	12.2	7.5	60	73	126	141	155	224	173	204	215	170	99	55	15.1208	753.484	0.2	23.9167	6	41.8393
Cerris	1829926369	Quercus acutissima	Carruth,, 1861	JP	PRESERVED_SPECIMEN	35.2491	139.116	0.7	0.7	3.3	8.6	12.8	16.6	20.4	21.6	18.6	13.3	8	3.2	5.3	5.2	7.7	12.9	17.1	20.1	23.7	25.2	21.9	16.8	12.1	7.7	59	73	127	142	156	222	170	212	219	175	100	53	14.6333	719.196	0.7	21.3	6.05	42.5195
Cerris	234430061	Quercus acutissima	Carruth,, 1861	JP	PRESERVED_SPECIMEN	35.1491	139.116	2.8	2.7	5.1	10.1	14.2	17.9	21.6	22.9	19.9	14.9	9.8	5.1	6.8	6.7	9.1	14.1	18.1	21.1	24.7	26.2	23	18.1	13.4	9.1	71	85	143	156	165	236	182	204	221	174	113	63	15.8667	700.391	2.7	24	7.53333	37.9556
Cerris	388858843	Quercus acutissima	Carruth,, 1861	JP	PRESERVED_SPECIMEN	35.3919	139.121	-1.6	-1.3	1.6	7.3	11.7	15.7	19.5	20.6	17.5	11.6	6.1	0.9	3.8	3.9	6.7	12.1	16.4	19.5	23.2	24.6	21.2	15.8	10.9	6.3	50	63	109	128	147	211	165	221	222	175	88	46	13.7	748.647	-1.6	20.5	4.68333	47.7362
Cerris	234430057	Quercus acutissima	Carruth,, 1861	JP	PRESERVED_SPECIMEN	35.3324	139.128	0.3	0.7	3.7	9.2	13.6	17.8	21.6	22.7	19.3	13.4	7.6	2.4	5.6	6	8.8	14.2	18.4	21.6	25.2	26.6	23.1	17.7	12.6	7.8	60	73	124	139	154	223	175	206	216	170	98	56	15625	756.558	0.3	24.4667	6.45	42.0394
Cerris	234430064	Quercus acutissima	Carruth,, 1861	JP	PRESERVED_SPECIMEN	35.2574	139.128	1.5	1.5	4.1	9.2	13.5	17.4	21.1	22.3	19.3	13.9	8.6	3.9	6.1	6.1	8.5	13.7	17.8	20.8	24.4	26	22.6	17.6	12.8	8.4	62	75	130	144	156	224	170	202	214	174	102	56	15.3958	715.416	1.5	23.7333	6.88333	40.735
Cerris	234430022	Quercus acutissima	Carruth,, 1861	JP	PRESERVED_SPECIMEN	35.2325	139.128	2	1.8	4.1	9.1	13.3	17	20.7	22	19.1	14.1	9.1	4.5	6.3	6.1	8.3	13.3	17.3	20.3	23.9	25.4	22.2	17.4	12.9	8.7	62	75	130	145	157	223	170	208	218	175	102	55	15.1708	691.535	1.8	23.2	7.03333	41.2441
Cerris	1829926080	Quercus acutissima	Carruth,, 1861	JP	PRESERVED_SPECIMEN	35.2075	139.128	2.5	2.2	4.4	9.3	13.5	17.1	20.8	22.1	19.3	14.5	9.7	5.1	6.6	6.3	8.4	13.3	17.3	20.3	23.9	25.4	22.3	17.5	13.2	9.1	64	77	133	148	159	226	171	206	219	176	104	56	15.3083	682.255	2.2	23.2167	7.31667	40.5605
Cerris	234430023	Quercus acutissima	Carruth,, 1861	JP	PRESERVED_SPECIMEN	35.1991	139.128	2.8	2.4	4.6	9.4	13.6	17.2	20.8	22.2	19.4	14.7	9.9	5.4	6.8	6.4	8.5	13.4	17.3	20.3	23.9	25.5	22.4	17.6	13.3	9.2	64	78	135	149	160	228	173	204	218	176	105	57	15.3917	677.518	2.4	23.25	7.48333	40.1891
Cerris	1829945070	Quercus acutissima	Carruth,, 1861	JP	PRESERVED_SPECIMEN	35.1741	139.128	2.7	2.3	4.5	9.4	13.5	17.1	20.8	22.1	19.3	14.5	9.7	5.2	6.8	6.5	8.6	13.4	17.4	20.4	23.9	25.5	22.4	17.6	13.3	9.2	64	78	135	149	160	229	173	207	222	175	106	57	15.3917	676.468	2.3	23.2333	7.46667	40.515
Cerris	1829915905	Quercus acutissima	Carruth,, 1861	JP	PRESERVED_SPECIMEN	35.2812	139.134	1	1.2	4	9.3	13.6	17.7	21.5	22.6	19.4	13.7	8.2	3.2	5.9	6.1	8.8	14.1	18.2	21.3	25	26.5	23	17.8	12.8	8.2	61	75	129	142	157	226	175	204	216	171	101	57	15.6458	738.347	1	24.2667	6.76667	41.2103
Cerris	1829694702	Quercus acutissima	Carruth,, 1861	JP	PRESERVED_SPECIMEN	36.1681	139.137	-3	-2.2	1	7	11.9	16.8	20.5	21.6	17.9	11.2	4.7	-0.7	3.1	3.7	6.9	12.8	17.5	21.1	24.7	26.1	21.8	15.9	10.3	5.4	41	52	66	84	102	156	146	172	188	128	63	37	14.1	827.021	-3	24.1833	4.06667	51.415
Cerris	234430044	Quercus acutissima	Carruth,, 1861	JP	PRESERVED_SPECIMEN	35.6324	139.141	-2.9	-2.4	0.8	6.8	11.3	15.5	19.3	20.5	17.1	10.9	5	-0.5	2.5	2.8	5.8	11.7	16	19.3	23	24.5	20.6	15	9.8	5	40	52	87	106	128	184	149	201	205	156	72	37	12.9917	789.798	-2.9	20.05	3.41667	51.6049
Cerris	234430058	Quercus acutissima	Carruth,, 1861	JP	PRESERVED_SPECIMEN	35.4074	139.141	-1.4	-1.1	1.9	7.6	12	16	19.9	21	17.8	11.9	6.3	1.1	4	4.2	6.9	12.4	16.7	19.8	23.5	24.9	21.4	16	11.1	6.4	52	63	111	129	148	213	164	215	219	175	89	48	13.9542	752.854	-1.4	20.7833	4.86667	46.6052
Cerris	234430065	Quercus acutissima	Carruth,, 1861	JP	PRESERVED_SPECIMEN	35.2824	139.141	1	1.2	4	9.3	13.6	17.7	21.5	22.6	19.4	13.7	8.2	3.2	5.9	6.1	8.8	14.1	18.2	21.3	25	26.5	23	17.8	12.8	8.2	61	75	129	142	157	226	175	204	216	171	101	57	15.6458	738.347	1	24.2667	6.76667	41.2103
Cerris	234430063	Quercus acutissima	Carruth,, 1861	JP	PRESERVED_SPECIMEN	35.1575	139.141	3.3	3	5.2	10	14.2	17.8	21.4	22.7	19.9	15.1	10.2	5.7	7.3	7	9.2	14	18	21	24.5	26.1	23	18.2	13.7	9.6	68	83	141	153	164	233	177	201	219	175	110	61	15.9542	680.827	3	23.85	7.95	38.5225
Cerris	736077458	Quercus acutissima	Carruth,, 1861	JP	PRESERVED_SPECIMEN	35.5958	139.144	-2.5	-2	1.2	7.2	11.7	15.9	19.7	20.8	17.4	11.2	5.2	-0.2	2.8	3.2	6.2	12	16.3	19.6	23.4	24.8	21	15.3	10.1	5.2	42	54	91	108	132	187	148	196	204	157	75	39	13.3375	789.154	-2.5	20.35	3.75	49.8427
Cerris	736077525	Quercus acutissima	Carruth,, 1861	JP	PRESERVED_SPECIMEN	35.6125	139.144	-2.5	-1.9	1.3	7.3	11.7	15.9	19.7	20.9	17.5	11.3	5.3	-0.1	2.8	3.2	6.2	12	16.3	19.6	23.4	24.8	21	15.3	10.1	5.2	42	53	90	107	131	186	147	194	202	157	74	39	13.325	789.61	-2.5	20.3833	3.73333	49.8702
Cerris	388858834	Quercus acutissima	Carruth,, 1861	JP	PRESERVED_SPECIMEN	35.6074	139.153	-2.5	-1.9	1.3	7.3	11.7	15.9	19.7	20.9	17.5	11.3	5.3	-0.1	2.8	3.2	6.2	12	16.3	19.6	23.3	24.8	21	15.3	10.1	5.2	42	54	91	108	132	188	148	195	204	158	75	39	13.325	789.61	-2.5	20.3833	3.73333	49.8459
Cerris	2244429274	Quercus acutissima	Carruth,, 1861	JP	PRESERVED_SPECIMEN	35.3658	139.153	-0.6	-0.2	2.8	8.4	12.7	16.8	20.6	21.7	18.5	12.6	7	1.8	4.7	5	7.8	13.2	17.4	20.5	24.2	25.6	22.1	16.8	11.8	7.1	54	67	117	133	150	214	162	206	214	172	92	51	14.675	749.617	-0.6	21.4833	5.6	44.1547
Cerris	1829929565	Quercus acutissima	Carruth,, 1861	JP	PRESERVED_SPECIMEN	35.3074	139.153	0.9	1.2	4.1	9.5	13.8	17.8	21.6	22.8	19.5	13.8	8.2	3.1	5.9	6.2	8.9	14.2	18.3	21.5	25.1	26.6	23.1	17.9	12.8	8.2	60	74	128	141	155	223	172	198	214	173	101	57	15.7167	742.619	0.9	24.3667	6.75	40.9431
Cerris	736077424	Quercus acutissima	Carruth,, 1861	JP	PRESERVED_SPECIMEN	35.6458	139.156	-3.4	-3.1	0	6	10.6	14.7	18.5	19.7	16.4	10.2	4.4	-0.9	2	2.2	5	10.9	15.3	18.6	22.3	23.7	20	14.3	9.3	4.5	38	51	87	107	129	187	155	218	217	160	72	34	12.35	782.554	-3.4	19.3333	2.91667	54.5015
Cerris	1834905671	Quercus acutissima	Carruth,, 1861	JP	PRESERVED_SPECIMEN	35.3958	139.169	-0.9	-0.5	2.5	8.1	12.5	16.6	20.4	21.5	18.3	12.4	6.7	1.5	4.5	4.8	7.6	13.1	17.3	20.4	24	25.5	22	16.6	11.5	6.9	53	65	114	131	151	218	166	210	217	174	91	50	14.5208	754.244	-0.9	21.3667	5.4	45.5134
Cerris	2244425947	Quercus acutissima	Carruth,, 1861	JP	PRESERVED_SPECIMEN	35.3324	139.178	-0.1	0.2	3.2	8.7	13	17	20.8	22	18.7	13	7.4	2.2	5.1	5.4	8.1	13.4	17.6	20.7	24.3	25.8	22.3	17	12.1	7.4	55	69	121	136	153	217	164	203	215	173	95	52	14.925	742.182	-0.1	21.7167	5.95	43.3023
Cerris	1829918263	Quercus acutissima	Carruth,, 1861	JP	PRESERVED_SPECIMEN	35.3658	139.178	-0.6	-0.2	2.8	8.4	12.7	16.8	20.6	21.7	18.5	12.6	7	1.8	4.7	5	7.8	13.2	17.4	20.5	24.2	25.6	22.1	16.8	11.8	7.1	54	67	117	133	151	217	165	209	216	174	93	51	14.675	750.456	-0.6	21.5	5.6	44.541
Cerris	388858816	Quercus acutissima	Carruth,, 1861	JP	PRESERVED_SPECIMEN	35.3074	139.191	1.3	1.5	4.2	9.5	13.8	17.7	21.5	22.7	19.5	13.9	8.4	3.5	6.1	6.3	8.9	14.1	18.2	21.2	24.8	26.4	23	17.8	12.9	8.3	61	74	128	141	155	222	167	195	212	176	101	57	15.6542	728.992	1.3	24.1333	6.9	40.5418
Cerris	387682899	Quercus acutissima	Carruth,, 1861	JP	PRESERVED_SPECIMEN	35.6	139.2	-2.5	-2	1.1	7	11.5	15.7	19.4	20.6	17.3	11.2	5.3	-0.1	2.8	3.1	6	11.8	16.2	19.4	23.1	24.6	20.8	15.2	10.1	5.2	40	53	91	110	134	190	152	204	211	162	75	39	13.2083	780.882	-2.5	20.2	3.75	51.2893
Cerris	393107243	Quercus acutissima	Carruth,, 1861	JP	PRESERVED_SPECIMEN	35.9891	139.2	-3.8	-3.2	-0.1	6.2	10.9	15.4	19.1	20.2	16.8	10.5	4.2	-1.4	1.9	2.2	5	11.1	15.7	19.2	23	24.3	20.3	14.5	9.1	4.3	33	45	68	90	111	172	155	205	207	144	61	30	12.55	813.366	-3.8	22.5333	2.75	58.58
Cerris	234430045	Quercus acutissima	Carruth,, 1861	JP	PRESERVED_SPECIMEN	35.6074	139.203	-2.3	-1.8	1.3	7.2	11.7	15.9	19.7	20.8	17.5	11.4	5.5	0.1	2.9	3.2	6.2	12	16.3	19.6	23.3	24.7	21	15.4	10.2	5.3	42	53	91	110	135	191	151	199	207	164	76	41	13.3208	783.742	-2.3	20.3333	3.83333	50.1515
Cerris	1829934209	Quercus acutissima	Carruth,, 1861	JP	PRESERVED_SPECIMEN	35.4074	139.203	-1.1	-0.8	2.2	7.8	12.2	16.3	20.1	21.2	18	12.1	6.5	1.3	4.3	4.6	7.3	12.8	17.1	20.1	23.7	25.2	21.7	16.3	11.4	6.7	51	63	112	130	150	213	164	215	221	176	89	48	14.2833	751.348	-1.1	21.1	5.2	46.735
Cerris	736068628	Quercus acutissima	Carruth,, 1861	JP	PRESERVED_SPECIMEN	36.0234	139.205	-3.9	-3.4	-0.3	6	10.7	15.3	19.1	20.1	16.7	10.2	4	-1.5	1.9	2.2	5.1	11.1	15.8	19.2	23	24.4	20.3	14.5	9.1	4.3	33	46	68	89	111	170	155	204	206	141	60	29	12.5667	814.631	-3.9	22.5833	2.76667	58.5625
Cerris	1834905805	Quercus acutissima	Carruth,, 1861	JP	PRESERVED_SPECIMEN	35.3958	139.206	-0.6	-0.1	2.9	8.5	12.8	16.9	20.7	21.9	18.6	12.7	7	1.8	4.7	5	7.9	13.3	17.5	20.7	24.3	25.8	22.2	16.9	11.8	7.1	54	66	116	133	152	216	165	205	215	177	93	52	14.7542	756.684	-0.6	21.6167	5.58333	44.2973
Cerris	1829920718	Quercus acutissima	Carruth,, 1861	JP	PRESERVED_SPECIMEN	35.3241	139.216	0.8	1	3.9	9.3	13.6	17.5	21.3	22.5	19.3	13.6	8.1	3	5.7	5.9	8.5	13.8	18	21	24.7	26.2	22.7	17.5	12.5	7.9	58	72	125	139	154	219	163	194	211	176	99	55	15.3708	736.816	0.8	22.1333	6.48333	41.3207
Cerris	1834905594	Quercus acutissima	Carruth,, 1861	JP	PRESERVED_SPECIMEN	35.3625	139.219	-0.1	0.3	3.3	8.8	13.2	17.3	21.1	22.2	18.9	13	7.4	2.2	5.1	5.5	8.3	13.7	17.9	21	24.6	26.2	22.6	17.2	12.1	7.4	57	69	120	135	154	220	170	206	216	176	96	53	15.1083	755.043	-0.1	21.95	5.96667	43.387
Cerris	1829917735	Quercus acutissima	Carruth,, 1861	JP	PRESERVED_SPECIMEN	35.3491	139.228	0.2	0.6	3.5	9	13.4	17.4	21.1	22.4	19.1	13.3	7.7	2.5	5.3	5.6	8.3	13.7	17.9	21	24.6	26.1	22.6	17.3	12.3	7.6	57	70	122	137	155	220	169	202	214	177	98	53	15.2	748.095	0.2	22.0333	6.15	42.7084
Cerris	1834911265	Quercus acutissima	Carruth,, 1861	JP	PRESERVED_SPECIMEN	35.4125	139.231	-1	-0.6	2.4	7.9	12.3	16.4	20.2	21.4	18.1	12.3	6.6	1.4	4.3	4.6	7.4	12.8	17.1	20.2	23.8	25.3	21.8	16.4	11.4	6.8	51	64	112	130	150	213	162	211	219	179	91	49	14.3125	752.508	-1	21.15	5.21667	46.0765
Cerris	360247723	Quercus acutissima	Carruth,, 1861	JP	PRESERVED_SPECIMEN	35.6252	139.244	-3	-2.5	0.6	6.5	11	15.3	19.1	20.2	17	10.8	4.9	-0.4	2.5	2.8	5.7	11.5	15.9	19.1	22.9	24.3	20.5	14.9	9.8	5	38	53	90	110	133	192	158	215	217	167	75	36	12.8958	783.461	-3	19.9	3.43333	53.3027
Cerris	1829598445	Quercus acutissima	Carruth,, 1861	JP	PRESERVED_SPECIMEN	36.4733	139.251	-2.9	-2.7	0	5.9	10.8	15.4	19.5	20.6	16.9	10.4	4.3	-0.7	2.2	2.4	5.2	11.3	16.1	19.6	23.4	24.8	20.6	14.8	9.3	4.6	62	72	75	91	107	162	163	177	193	132	70	54	12.8458	819.233	-2.9	22.9333	5.36667	43.663
Cerris	360247715	Quercus acutissima	Carruth,, 1861	JP	PRESERVED_SPECIMEN	35.6531	139.253	-2.7	-2.1	1.1	7	11.5	15.8	19.6	20.8	17.4	11.2	5.2	-0.3	2.8	3.2	6.2	12	16.4	19.6	23.4	24.8	21	15.4	10.1	5.2	40	52	88	107	133	191	155	206	212	165	74	38	13.3333	792.265	-2.7	20.4	3.71667	52.3027
Cerris	1829918222	Quercus acutissima	Carruth,, 1861	JP	PRESERVED_SPECIMEN	35.3824	139.253	-0.2	0.3	3.3	8.8	13.2	17.3	21	22.2	18.9	13	7.3	2.1	4.9	5.4	8.2	13.6	17.9	21	24.6	26.1	22.5	17.1	12	7.3	56	68	119	134	153	217	162	199	213	179	96	53	15.0583	755.937	-0.2	21.9167	5.88333	43.048
Cerris	1829913611	Quercus acutissima	Carruth,, 1861	JP	PRESERVED_SPECIMEN	35.4324	139.253	-1.8	-1.6	1.4	7	11.5	15.5	19.3	20.5	17.3	11.4	5.9	0.7	3.6	3.7	6.4	11.9	16.3	19.3	22.9	24.4	21	15.6	10.7	6.1	47	62	108	128	148	211	166	228	228	181	88	45	13.5	750.688	-1.8	20.3167	4.46667	49.1916
Cerris	1834905731	Quercus acutissima	Carruth,, 1861	JP	PRESERVED_SPECIMEN	35.4208	139.269	-0.6	-0.2	2.8	8.4	12.8	16.9	20.6	21.9	18.6	12.7	7	1.7	4.5	4.8	7.6	13.1	17.4	20.5	24.1	25.7	22.1	16.7	11.6	6.9	53	65	113	130	152	215	159	200	214	180	93	50	14.6042	758.487	-0.6	21.5	5.41667	44.7136
Cerris	736077403	Quercus acutissima	Carruth,, 1861	JP	PRESERVED_SPECIMEN	35.5958	139.269	-1.7	-1.1	2	7.8	12.3	16.5	20.2	21.4	18.1	12.1	6.1	0.7	3.4	3.8	6.7	12.5	16.8	20	23.7	25.2	21.5	15.9	10.7	5.9	44	55	94	113	140	197	152	194	207	169	79	45	13.8417	782.667	-1.7	20.8833	4.35	48.5884
Cerris	360247721	Quercus acutissima	Carruth,, 1861	JP	PRESERVED_SPECIMEN	35.6468	139.273	-2.2	-1.5	1.7	7.5	12.1	16.3	20.1	21.3	17.9	11.7	5.6	0.2	3.1	3.6	6.6	12.5	16.8	20.1	23.8	25.3	21.5	15.8	10.5	5.6	42	53	89	108	137	194	153	198	208	169	76	42	13.7708	792.927	-2.2	20.85	4.13333	50.4893
Cerris	295934212	Quercus acutissima	Carruth,, 1861	JP	PRESERVED_SPECIMEN	35.5491	139.278	-1.7	-1.2	1.8	7.6	12	16.3	19.9	21.2	17.9	11.9	6	0.7	3.5	3.9	6.7	12.4	16.7	20	23.6	25.1	21.4	15.9	10.8	6	45	56	99	117	142	199	156	201	212	172	81	44	13.8333	774.157	-1.7	20.8	4.45	48.6353
Cerris	1829913669	Quercus acutissima	Carruth,, 1861	JP	PRESERVED_SPECIMEN	35.4324	139.278	-0.9	-0.4	2.6	8.2	12.6	16.7	20.4	21.7	18.4	12.5	6.8	1.5	4.3	4.6	7.4	13	17.3	20.4	24	25.5	21.9	16.5	11.5	6.7	52	64	111	130	151	213	159	203	215	181	91	49	14.4292	760.378	-0.9	21.35	5.21667	45.4188
Cerris	234430024	Quercus acutissima	Carruth,, 1861	JP	PRESERVED_SPECIMEN	35.4741	139.278	-1.1	-0.6	2.4	8.2	12.5	16.6	20.3	21.6	18.3	12.5	6.7	1.4	3.8	4.1	7	12.7	16.8	20	23.7	25.3	21.6	16.2	11.1	6.3	49	62	108	126	149	207	156	198	213	180	89	49	14.0458	767.814	-1.1	21.0167	4.73333	45.7617
Cerris	1834905626	Quercus acutissima	Carruth,, 1861	JP	PRESERVED_SPECIMEN	35.4042	139.281	-0.2	0.4	3.4	8.9	13.3	17.5	21.2	22.4	19.1	13.2	7.4	2.2	5	5.4	8.2	13.7	18	21.1	24.7	26.2	22.6	17.3	12.1	7.3	55	68	118	133	154	214	161	195	212	180	96	53	15.1417	760.257	-0.2	22.0333	5.91667	42.8483
Cerris	736068629	Quercus acutissima	Carruth,, 1861	JP	PRESERVED_SPECIMEN	36.043	139.285	-2.5	-1.7	1.5	7.6	12.3	16.9	20.6	21.8	18.2	11.7	5.3	-0.3	3.2	3.8	6.9	12.8	17.4	20.8	24.5	25.9	21.9	16	10.5	5.5	34	48	68	89	112	167	145	175	193	138	62	34	14.1042	816.229	-2.5	24.1	4.18333	53.7799
Cerris	388858837	Quercus acutissima	Carruth,, 1861	JP	PRESERVED_SPECIMEN	35.5741	139.291	-1.5	-0.8	2.3	8	12.5	16.7	20.4	21.6	18.3	12.3	6.3	0.9	3.7	4.1	7.1	12.8	17.1	20.3	24	25.5	21.8	16.3	11	6.1	46	56	98	116	142	199	153	194	207	173	82	46	14.1542	781.242	-1.5	21.1833	4.65	47.6172
Cerris	1829872237	Quercus acutissima	Carruth,, 1861	JP	PRESERVED_SPECIMEN	35.5324	139.291	-0.9	-0.4	2.7	8.4	12.8	17	20.7	22	18.6	12.7	6.8	1.5	4	4.4	7.4	13.1	17.3	20.5	24.2	25.7	22	16.6	11.3	6.5	49	60	104	121	146	204	155	191	206	176	86	50	14.4125	775.913	-0.9	21.4333	5	45.5154
Cerris	736068630	Quercus acutissima	Carruth,, 1861	JP	PRESERVED_SPECIMEN	36.0372	139.292	-2.6	-1.8	1.4	7.5	12.3	16.8	20.5	21.7	18.2	11.6	5.2	-0.3	3.2	3.7	6.8	12.7	17.3	20.7	24.4	25.8	21.8	16	10.4	5.5	34	48	67	89	113	167	146	177	194	139	62	34	14.0292	815.084	-2.6	24.0167	4.13333	54.0827
Cerris	1834912156	Quercus acutissima	Carruth,, 1861	JP	PRESERVED_SPECIMEN	35.3375	139.294	0.9	1.2	4.1	9.4	13.8	17.8	21.4	22.8	19.5	13.8	8.2	3.2	5.7	5.9	8.7	14	18.2	21.3	24.8	26.4	23	17.7	12.6	8	59	73	125	139	158	224	169	196	215	183	102	55	15.5083	742.051	0.9	22.3333	6.55	41.6504
Cerris	1829913293	Quercus acutissima	Carruth,, 1861	JP	PRESERVED_SPECIMEN	35.4241	139.303	-0.2	0.4	3.5	9	13.4	17.6	21.3	22.6	19.2	13.2	7.4	2.1	5	5.5	8.4	13.9	18.2	21.3	24.9	26.5	22.9	17.4	12.2	7.4	56	68	117	132	154	215	160	192	210	181	96	53	15.3	767.262	-0.2	22.25	5.96667	42.6618
Cerris	736077522	Quercus acutissima	Carruth,, 1861	JP	PRESERVED_SPECIMEN	35.5708	139.306	-1.4	-0.8	2.3	8	12.5	16.7	20.4	21.7	18.3	12.3	6.3	0.9	3.8	4.3	7.2	12.9	17.2	20.5	24.1	25.6	21.9	16.4	11.1	6.2	46	57	98	116	143	200	154	194	208	175	82	46	14.2792	780.598	-1.4	21.3167	4.78333	47.6621
Cerris	1834905558	Quercus acutissima	Carruth,, 1861	JP	PRESERVED_SPECIMEN	35.3792	139.306	0.3	0.9	3.9	9.3	13.8	18	21.6	22.9	19.5	13.6	7.8	2.5	5.4	6	8.8	14.2	18.5	21.7	25.2	26.7	23.1	17.8	12.5	7.7	57	71	122	137	157	218	168	193	213	182	100	55	15.6417	762.969	0.3	22.5667	6.35	41.7823
Cerris	736068631	Quercus acutissima	Carruth,, 1861	JP	PRESERVED_SPECIMEN	36.0533	139.309	-2.3	-1.5	1.7	7.7	12.5	17.1	20.8	21.9	18.4	11.9	5.5	-0.1	3.4	4	7	12.9	17.5	20.9	24.6	26	22	16.2	10.6	5.6	33	48	68	90	112	168	146	173	192	137	63	34	14.2375	814.555	-2.3	24.2	4.33333	53.6108
Cerris	295934010	Quercus acutissima	Carruth,, 1861	JP	PRESERVED_SPECIMEN	35.5824	139.316	-1.2	-0.5	2.6	8.3	12.8	17	20.7	22	18.6	12.5	6.6	1.1	4	4.5	7.5	13.2	17.5	20.7	24.4	25.9	22.2	16.6	11.3	6.4	47	57	99	116	145	201	156	196	207	175	83	48	14.5208	784.424	-1.2	21.5833	4.96667	47.2115
Cerris	234430032	Quercus acutissima	Carruth,, 1861	JP	PRESERVED_SPECIMEN	35.4408	139.316	-0.2	0.4	3.4	9	13.4	17.6	21.3	22.6	19.2	13.3	7.4	2.1	4.9	5.4	8.2	13.8	18.1	21.2	24.8	26.4	22.7	17.3	12.1	7.3	54	67	116	132	153	214	162	192	210	182	94	53	15.1875	767.849	-0.2	22.1667	5.85	43.1665
Cerris	1834905595	Quercus acutissima	Carruth,, 1861	JP	PRESERVED_SPECIMEN	35.4042	139.319	0.2	0.8	3.8	9.3	13.7	18	21.6	22.9	19.4	13.5	7.7	2.5	5.3	5.9	8.7	14.2	18.5	21.7	25.2	26.7	23.1	17.7	12.5	7.7	57	70	120	134	156	216	165	192	212	184	99	55	15.5958	764.943	0.2	22.5167	6.3	41.9488
Cerris	234430031	Quercus acutissima	Carruth,, 1861	JP	PRESERVED_SPECIMEN	35.4408	139.328	-0.1	0.5	3.5	9.1	13.5	17.7	21.4	22.6	19.2	13.3	7.5	2.2	5	5.5	8.3	13.9	18.2	21.3	24.9	26.5	22.8	17.4	12.2	7.3	55	67	116	131	154	215	165	195	212	184	95	54	15.2875	767.588	-0.1	22.2333	5.95	43.2339
Cerris	234430026	Quercus acutissima	Carruth,, 1861	JP	PRESERVED_SPECIMEN	35.5824	139.341	-1.2	-0.4	2.7	8.3	12.8	17.1	20.8	22	18.6	12.6	6.6	1.2	4	4.6	7.6	13.3	17.7	20.9	24.5	26	22.3	16.7	11.4	6.4	47	57	98	116	144	200	153	191	206	176	83	48	14.6417	786.216	-1.2	21.7	5.05	46.9502
Cerris	234430033	Quercus acutissima	Carruth,, 1861	JP	PRESERVED_SPECIMEN	35.4408	139.341	-0.1	0.6	3.6	9.1	13.5	17.8	21.4	22.7	19.3	13.4	7.5	2.2	5	5.6	8.4	14	18.3	21.4	25	26.5	22.9	17.5	12.2	7.4	55	68	117	132	155	216	165	194	213	183	96	53	15.35	767.999	-0.1	22.3167	6	43.1448
Cerris	234430029	Quercus acutissima	Carruth,, 1861	JP	PRESERVED_SPECIMEN	35.4824	139.341	-0.3	0.3	3.3	8.9	13.4	17.6	21.2	22.5	19.1	13.2	7.3	2	4.7	5.3	8.1	13.7	18	21.2	24.8	26.4	22.7	17.2	12	7.1	52	64	111	128	152	210	161	192	209	184	93	52	15.1125	772.09	-0.3	22.1	5.71667	44.0567
Cerris	1834905678	Quercus acutissima	Carruth,, 1861	JP	PRESERVED_SPECIMEN	35.3375	139.344	1.1	1.5	4.3	9.7	14	18	21.6	22.9	19.7	14	8.4	3.4	5.8	6.2	8.9	14.3	18.5	21.6	25	26.6	23.2	17.9	12.9	8.2	60	74	127	141	158	221	165	186	214	184	104	56	15.7625	745.423	1.1	22.6	6.73333	40.5065
Cerris	2576030066	Quercus acutissima	Carruth,, 1861	JP	PRESERVED_SPECIMEN	35.5642	139.354	-0.9	-0.1	2.9	8.5	13	17.3	21	22.2	18.8	12.8	6.8	1.4	4.3	4.9	7.9	13.6	17.9	21.1	24.7	26.3	22.5	17	11.6	6.7	48	59	101	119	146	200	153	191	207	179	84	48	14.8917	785.068	-0.9	21.95	5.31667	46.3361
Cerris	2576030067	Quercus acutissima	Carruth,, 1861	JP	PRESERVED_SPECIMEN	35.5628	139.356	-0.9	-0.1	2.9	8.5	13	17.3	21	22.2	18.8	12.8	6.8	1.4	4.3	4.9	7.9	13.6	17.9	21.1	24.7	26.3	22.5	17	11.6	6.7	48	59	101	119	146	200	153	191	207	179	84	48	14.8917	785.068	-0.9	21.95	5.31667	46.3361
Cerris	1829697276	Quercus acutissima	Carruth,, 1861	JP	PRESERVED_SPECIMEN	36.0676	139.361	-2.1	-1.3	1.9	7.8	12.6	17.2	20.8	22.1	18.5	12	5.6	0.1	3.5	4.1	7.2	13	17.6	21	24.7	26.1	22.1	16.3	10.7	5.8	33	48	68	91	113	168	141	164	190	137	63	33	14.325	813.498	-2.1	24.2833	4.43333	52.9026
Cerris	234430030	Quercus acutissima	Carruth,, 1861	JP	PRESERVED_SPECIMEN	35.5158	139.366	-0.4	0.3	3.3	8.9	13.3	17.5	21.2	22.5	19	13.1	7.2	1.9	4.7	5.3	8.2	13.8	18.1	21.3	24.9	26.4	22.8	17.3	12	7.1	51	63	108	126	152	210	161	194	211	183	91	52	15.1375	775.16	-0.4	22.15	5.7	44.8338
Cerris	2576028269	Quercus acutissima	Carruth,, 1861	JP	PRESERVED_SPECIMEN	35.5242	139.366	-0.4	0.4	3.4	9	13.4	17.6	21.3	22.6	19.1	13.2	7.3	1.9	4.7	5.3	8.3	13.9	18.2	21.4	25	26.5	22.8	17.3	12	7.1	51	63	108	125	151	207	158	189	208	183	90	52	15.2125	778.314	-0.4	22.25	5.71667	44.3956
Cerris	234430039	Quercus acutissima	Carruth,, 1861	JP	PRESERVED_SPECIMEN	35.4824	139.391	0	0.7	3.7	9.2	13.7	17.8	21.4	22.8	19.3	13.4	7.6	2.3	5	5.6	8.5	14.1	18.3	21.5	25	26.6	23	17.5	12.3	7.4	52	66	113	130	153	212	161	187	209	186	95	53	15.4	770.738	0	22.3833	6	43.4062
Cerris	234430025	Quercus acutissima	Carruth,, 1861	JP	PRESERVED_SPECIMEN	35.5074	139.391	-0.2	0.5	3.5	9	13.5	17.7	21.3	22.6	19.2	13.2	7.4	2.1	4.8	5.4	8.3	13.9	18.2	21.3	24.9	26.5	22.9	17.4	12.1	7.2	52	64	110	127	152	210	161	191	210	185	93	52	15.2625	772.864	-0.2	22.25	5.85	44.1953
Cerris	1829788538	Quercus acutissima	Carruth,, 1861	JP	PRESERVED_SPECIMEN	35.6031	139.398	-1.1	-0.3	2.8	8.4	13	17.2	20.8	22.1	18.7	12.7	6.6	1.3	4	4.6	7.6	13.3	17.6	20.8	24.4	26	22.2	16.7	11.3	6.4	47	57	98	117	146	198	153	194	205	181	83	48	14.5667	785.625	-1.1	21.6333	4.98333	47.0101
Cerris	234430027	Quercus acutissima	Carruth,, 1861	JP	PRESERVED_SPECIMEN	35.5491	139.403	-0.6	0.1	3.2	8.8	13.2	17.4	21.1	22.4	19	12.9	7.1	1.7	4.5	5.1	8.1	13.7	18.1	21.3	24.8	26.4	22.7	17.1	11.8	6.9	49	60	105	123	150	205	157	194	210	183	88	50	15.0542	782.166	-0.6	22.1	5.5	45.8204
Cerris	234430036	Quercus acutissima	Carruth,, 1861	JP	PRESERVED_SPECIMEN	35.4408	139.403	0.1	0.7	3.7	9.2	13.7	17.9	21.4	22.8	19.4	13.5	7.7	2.4	5.1	5.7	8.5	14.1	18.4	21.5	25	26.6	23	17.6	12.4	7.5	55	68	118	134	157	216	165	191	216	189	97	53	15.4417	768.868	0.1	22.4333	6.08333	43.1848
Cerris	234430037	Quercus acutissima	Carruth,, 1861	JP	PRESERVED_SPECIMEN	35.4574	139.403	0.1	0.7	3.7	9.3	13.7	17.9	21.4	22.8	19.4	13.5	7.7	2.4	5.1	5.7	8.5	14.1	18.4	21.5	25	26.7	23.1	17.6	12.4	7.5	54	67	117	132	155	214	163	189	214	188	97	52	15.45	768.96	0.1	22.4333	6.08333	43.3113
Cerris	1829915388	Quercus acutissima	Carruth,, 1861	JP	PRESERVED_SPECIMEN	35.3741	139.403	0.7	1.2	4.2	9.5	14	18.1	21.7	23	19.7	13.8	8.2	3	5.6	6.1	8.9	14.3	18.5	21.7	25.2	26.8	23.3	17.9	12.7	7.9	59	73	126	140	160	219	165	185	214	189	104	55	15.7458	759.188	0.7	22.65	6.51667	40.8752
Cerris	2576028857	Quercus acutissima	Carruth,, 1861	JP	PRESERVED_SPECIMEN	37.4908	139.403	-9.5	-9.5	-6.6	-0.2	5.2	10.7	15.1	16.3	12.3	5.5	-0.1	-5.4	-5.6	-5.5	-2.5	4.3	10.2	14.9	19	20.4	15.9	9.6	4	-1.8	112	99	102	126	129	179	224	251	234	153	125	110	6.90417	945.822	-9.5	18.45	-4.56667	35.4199
Cerris	1834905504	Quercus acutissima	Carruth,, 1861	JP	PRESERVED_SPECIMEN	35.3708	139.406	0.7	1.2	4.2	9.5	14	18.1	21.7	23	19.7	13.8	8.2	3	5.6	6.1	8.9	14.3	18.5	21.7	25.2	26.8	23.3	17.9	12.7	7.9	59	73	126	140	160	219	165	185	214	189	104	55	15.7458	759.188	0.7	22.65	6.51667	40.8752
Cerris	234430034	Quercus acutissima	Carruth,, 1861	JP	PRESERVED_SPECIMEN	35.4824	139.416	-0.1	0.6	3.6	9.1	13.5	17.7	21.3	22.6	19.3	13.3	7.5	2.2	4.9	5.5	8.4	14	18.3	21.4	25	26.5	22.9	17.5	12.2	7.3	52	65	114	130	155	214	165	195	215	188	95	52	15.3167	771.496	-0.1	22.3	5.9	44.3801
Cerris	3324139038	Quercus acutissima	Carruth,, 1861	JP	PRESERVED_SPECIMEN	35.5492	139.416	-0.6	0.2	3.2	8.8	13.3	17.5	21.1	22.4	19	13	7.1	1.7	4.5	5.1	8.1	13.7	18.1	21.3	24.8	26.4	22.7	17.1	11.8	6.9	49	60	105	123	151	204	157	194	210	184	88	50	15.05	780.641	-0.6	22.0667	5.51667	45.7896
Cerris	1834905581	Quercus acutissima	Carruth,, 1861	JP	PRESERVED_SPECIMEN	35.3708	139.419	0.7	1.1	4.1	9.5	13.9	18	21.6	22.9	19.6	13.7	8.1	3	5.5	6	8.8	14.2	18.5	21.6	25.1	26.7	23.2	17.8	12.7	7.9	58	72	126	140	160	219	164	185	216	191	104	55	15.6583	758.122	0.7	22.5667	6.45	41.2625
Cerris	234430028	Quercus acutissima	Carruth,, 1861	JP	PRESERVED_SPECIMEN	35.5491	139.428	-0.5	0.3	3.3	8.9	13.3	17.5	21.1	22.5	19	13	7.2	1.8	4.5	5.2	8.1	13.8	18.1	21.3	24.8	26.4	22.7	17.2	11.8	6.9	49	61	106	124	151	204	159	194	210	185	89	50	15.05	780.574	-0.5	22.0833	5.51667	45.5407
Cerris	2244431375	Quercus acutissima	Carruth,, 1861	JP	PRESERVED_SPECIMEN	35.3908	139.428	0.6	1.1	4.1	9.5	13.9	18	21.6	23	19.6	13.8	8.1	2.9	5.4	5.9	8.8	14.2	18.5	21.6	25.1	26.8	23.2	17.8	12.6	7.8	58	71	125	139	159	219	165	184	215	191	103	55	15.6625	760.556	0.6	22.6	6.41667	41.4178
Cerris	3324138083	Quercus acutissima	Carruth,, 1861	JP	PRESERVED_SPECIMEN	35.5498	139.429	-0.5	0.3	3.3	8.9	13.3	17.5	21.1	22.5	19	13	7.2	1.8	4.5	5.2	8.1	13.8	18.1	21.3	24.8	26.4	22.7	17.2	11.8	6.9	49	61	106	124	151	204	159	194	210	185	89	50	15.05	780.574	-0.5	22.0833	5.51667	45.5407
Cerris	234430038	Quercus acutissima	Carruth,, 1861	JP	PRESERVED_SPECIMEN	35.4908	139.441	-0.1	0.6	3.6	9.1	13.5	17.7	21.3	22.6	19.3	13.3	7.5	2.2	4.9	5.5	8.4	14	18.3	21.4	25	26.6	23	17.5	12.2	7.3	53	65	113	131	155	214	165	194	217	189	95	52	15.3375	774.887	-0.1	22.3333	5.88333	44.3914
Cerris	1829781409	Quercus acutissima	Carruth,, 1861	JP	PRESERVED_SPECIMEN	35.6359	139.446	-0.7	0.1	3.2	8.8	13.3	17.5	21.1	22.4	19	13	7	1.6	4.2	4.8	7.8	13.5	17.9	21.1	24.7	26.2	22.5	16.9	11.5	6.6	46	57	97	116	145	196	158	193	206	181	82	48	14.8333	787.575	-0.7	21.9	5.21667	47.2608
Cerris	1829780964	Quercus acutissima	Carruth,, 1861	JP	PRESERVED_SPECIMEN	35.6317	139.451	-0.8	0	3.1	8.7	13.2	17.4	21	22.3	18.9	12.9	6.9	1.5	4.1	4.8	7.8	13.4	17.8	21	24.6	26.1	22.4	16.9	11.4	6.5	46	57	97	116	146	196	157	193	206	181	83	47	14.7375	786.408	-0.8	21.8	5.13333	47.2877
Cerris	234430035	Quercus acutissima	Carruth,, 1861	JP	PRESERVED_SPECIMEN	35.4158	139.453	0.5	1	4	9.4	13.9	18	21.6	22.9	19.6	13.7	8	2.8	5.3	5.8	8.7	14.2	18.4	21.6	25.1	26.8	23.2	17.7	12.5	7.7	56	70	123	138	159	218	166	187	216	192	102	54	15.5958	763.95	0.5	22.55	6.31667	42.1499
Cerris	1830127077	Quercus acutissima	Carruth,, 1861	JP	PRESERVED_SPECIMEN	35.4756	139.457	0	0.7	3.7	9.2	13.6	17.8	21.3	22.7	19.3	13.4	7.6	2.3	4.9	5.5	8.4	14	18.3	21.5	25	26.6	23	17.5	12.2	7.4	53	66	115	132	155	213	164	190	214	189	95	52	15.3708	772.944	0	22.3667	5.93333	43.781
Cerris	234430083	Quercus acutissima	Carruth,, 1861	JP	PRESERVED_SPECIMEN	35.6157	139.466	-0.7	0.1	3.1	8.8	13.2	17.4	21	22.3	19	13	7	1.7	4.2	4.8	7.8	13.5	17.8	21	24.6	26.1	22.4	16.9	11.5	6.6	46	58	99	119	146	197	156	189	205	182	85	47	14.7583	782.771	-0.7	21.8167	5.21667	46.597
Cerris	1834905586	Quercus acutissima	Carruth,, 1861	JP	PRESERVED_SPECIMEN	35.3458	139.481	0.9	1.3	4.3	9.7	14	18	21.6	23	19.7	13.9	8.4	3.3	5.6	6	8.9	14.3	18.5	21.6	25.1	26.7	23.3	17.9	12.8	8	62	76	131	145	162	223	168	181	218	196	110	56	15.7292	755.932	0.9	22.65	6.51667	40.0562
Cerris	2576088805	Quercus acutissima	Carruth,, 1861	JP	PRESERVED_SPECIMEN	35.6244	139.488	-0.6	0.2	3.2	8.8	13.3	17.5	21.1	22.4	19	13.1	7.1	1.7	4.3	4.9	7.8	13.5	17.8	21.1	24.6	26.2	22.5	17	11.6	6.7	46	58	99	118	145	197	155	186	205	181	85	46	14.8208	781.928	-0.6	21.8667	5.26667	46.6097
Cerris	234430087	Quercus acutissima	Carruth,, 1861	JP	PRESERVED_SPECIMEN	35.5241	139.491	0	0.7	3.7	9.2	13.7	17.8	21.4	22.7	19.4	13.4	7.6	2.3	4.8	5.4	8.3	13.9	18.2	21.4	25	26.5	22.9	17.4	12.1	7.2	50	64	111	129	151	207	160	185	211	186	93	49	15.2542	775.466	0	22.25	5.8	44.3969
Cerris	1829924232	Quercus acutissima	Carruth,, 1861	JP	PRESERVED_SPECIMEN	35.4824	139.491	0.2	0.8	3.8	9.3	13.7	17.8	21.4	22.8	19.4	13.5	7.7	2.5	4.9	5.5	8.4	14	18.3	21.5	25	26.6	22.9	17.5	12.2	7.4	52	66	116	133	155	211	161	185	212	189	96	50	15.3625	772.002	0.2	22.35	5.95	43.5966
Cerris	234430096	Quercus acutissima	Carruth,, 1861	JP	PRESERVED_SPECIMEN	35.4658	139.491	0.2	0.8	3.8	9.3	13.7	17.9	21.4	22.8	19.4	13.5	7.8	2.5	5	5.5	8.5	14.1	18.3	21.5	25	26.6	23	17.5	12.3	7.4	52	66	117	132	152	206	151	173	207	188	96	51	15.3875	770.331	0.2	22.35	6	42.5348
Cerris	234430094	Quercus acutissima	Carruth,, 1861	JP	PRESERVED_SPECIMEN	35.4574	139.491	0.3	0.8	3.8	9.3	13.7	17.9	21.4	22.8	19.4	13.5	7.8	2.6	5.1	5.6	8.5	14.1	18.3	21.5	25	26.6	23	17.5	12.3	7.5	53	67	118	134	154	209	157	177	210	190	98	51	15.4333	769.236	0.3	22.3833	6.06667	42.5802
Cerris	234430098	Quercus acutissima	Carruth,, 1861	JP	PRESERVED_SPECIMEN	35.4324	139.491	0.4	1	4	9.4	13.9	18	21.5	22.9	19.5	13.6	8	2.8	5.2	5.8	8.7	14.2	18.5	21.6	25.1	26.8	23.1	17.7	12.5	7.7	56	69	122	137	159	216	165	185	215	194	101	53	15.5708	766.113	0.4	22.5167	6.25	42.3445
Cerris	2244423750	Quercus acutissima	Carruth,, 1861	JP	PRESERVED_SPECIMEN	35.3908	139.491	0.8	1.3	4.2	9.6	14	18.1	21.7	23.1	19.7	13.9	8.3	3.1	5.5	6	8.9	14.3	18.6	21.7	25.2	26.9	23.3	17.9	12.7	8	58	73	127	142	160	220	166	182	217	196	106	55	15.7458	759.822	0.8	22.6833	6.51667	41.1668
Cerris	1829648933	Quercus acutissima	Carruth,, 1861	JP	PRESERVED_SPECIMEN	36.2606	139.498	-2.1	-1.4	1.8	7.7	12.6	17.3	20.9	22.2	18.5	11.9	5.5	0.1	3.4	4.1	7.2	13	17.7	21.3	24.8	26.3	22.2	16.4	10.8	5.8	36	51	70	93	113	162	144	154	183	136	67	38	14.4042	819.594	-2.1	24.3833	4.43333	49.1456
Cerris	2576088491	Quercus acutissima	Carruth,, 1861	JP	PRESERVED_SPECIMEN	35.6336	139.499	-0.4	0.4	3.4	9	13.5	17.7	21.2	22.6	19.2	13.3	7.2	1.9	4.4	5	8	13.7	18	21.2	24.7	26.3	22.6	17.1	11.7	6.8	45	58	99	118	144	196	158	186	205	182	84	47	14.975	783.22	-0.4	22.05	5.41667	46.6983
Cerris	442115444	Quercus acutissima	Carruth,, 1861	JP	PRESERVED_SPECIMEN	35.7	139.5	-0.8	0.1	3.2	8.8	13.3	17.6	21.1	22.5	19.1	13	6.8	1.5	4.2	4.9	8	13.7	18.1	21.3	24.8	26.4	22.6	17	11.5	6.5	44	56	94	113	142	195	163	190	206	177	80	46	14.9083	793.716	-0.8	22.0167	5.2	48.1518
Cerris	1829697313	Quercus acutissima	Carruth,, 1861	JP	PRESERVED_SPECIMEN	35.8353	139.502	-1.3	-0.5	2.8	8.5	13.1	17.5	21.1	22.4	18.8	12.6	6.3	0.9	3.9	4.6	7.7	13.5	18	21.2	24.8	26.3	22.4	16.7	11.1	6.2	39	55	86	105	133	183	166	182	204	167	74	42	14.7083	802.895	-1.3	21.8167	4.88333	49.8045
Cerris	1829642081	Quercus acutissima	Carruth,, 1861	JP	PRESERVED_SPECIMEN	36.2272	139.502	-2.1	-1.3	1.9	7.7	12.6	17.3	21	22.2	18.6	12	5.6	0.1	3.5	4.1	7.3	13.1	17.8	21.4	24.9	26.3	22.3	16.5	10.8	5.8	35	49	70	94	114	167	149	162	189	137	67	37	14.4667	821.828	-2.1	24.4833	4.45	50.982
Cerris	1829642890	Quercus acutissima	Carruth,, 1861	JP	PRESERVED_SPECIMEN	36.2361	139.502	-2.1	-1.3	1.9	7.7	12.6	17.3	21	22.2	18.5	11.9	5.5	0.1	3.4	4.1	7.2	13	17.8	21.3	24.8	26.3	22.2	16.5	10.8	5.8	35	50	70	94	114	167	150	163	190	137	67	37	14.4375	819.834	-2.1	24.4333	4.45	51.0208
Cerris	388858862	Quercus acutissima	Carruth,, 1861	JP	PRESERVED_SPECIMEN	35.5657	139.503	0	0.7	3.7	9.3	13.8	17.9	21.5	22.8	19.4	13.5	7.6	2.3	4.7	5.3	8.3	13.9	18.3	21.5	25	26.6	22.9	17.4	12.1	7.2	48	62	108	126	147	203	157	180	207	184	91	48	15.2583	778.95	0	22.2833	5.75	44.7111
Cerris	1829921701	Quercus acutissima	Carruth,, 1861	JP	PRESERVED_SPECIMEN	35.4824	139.503	0.2	0.8	3.8	9.3	13.7	17.8	21.4	22.7	19.4	13.4	7.7	2.5	4.9	5.5	8.4	14	18.2	21.4	24.9	26.5	22.9	17.4	12.2	7.4	52	65	116	134	154	209	160	182	212	190	96	50	15.3167	769.839	0.2	22.2667	5.93333	43.513
Cerris	234430095	Quercus acutissima	Carruth,, 1861	JP	PRESERVED_SPECIMEN	35.4491	139.503	0.4	1	3.9	9.4	13.8	17.9	21.5	22.9	19.5	13.6	7.9	2.7	5.1	5.7	8.6	14.1	18.4	21.5	25.1	26.7	23.1	17.6	12.4	7.6	54	68	121	136	158	213	164	184	215	191	99	51	15.4667	766.976	0.4	22.4167	6.13333	42.8301
Cerris	1829642661	Quercus acutissima	Carruth,, 1861	JP	PRESERVED_SPECIMEN	36.2606	139.503	-2.1	-1.4	1.8	7.7	12.6	17.3	20.9	22.2	18.5	11.9	5.5	0.1	3.4	4.1	7.2	13	17.7	21.3	24.8	26.2	22.2	16.4	10.8	5.8	36	51	70	93	113	162	144	155	184	136	67	38	14.4	820.072	-2.1	24.3833	4.41667	49.2853
Cerris	234430099	Quercus acutissima	Carruth,, 1861	JP	PRESERVED_SPECIMEN	35.4324	139.516	0.6	1.2	4.1	9.5	14	18	21.6	23	19.6	13.8	8.1	2.9	5.3	5.8	8.7	14.2	18.5	21.6	25.2	26.8	23.2	17.7	12.6	7.7	56	70	123	138	159	215	165	182	215	194	102	52	15.6083	765.129	0.6	22.5667	6.3	42.0981
Cerris	1829871977	Quercus acutissima	Carruth,, 1861	JP	PRESERVED_SPECIMEN	35.3574	139.516	0.9	1.4	4.3	9.6	14	18	21.5	23	19.6	13.9	8.4	3.4	5.5	5.9	8.8	14.2	18.4	21.5	25	26.6	23.2	17.8	12.7	8	60	75	131	146	163	224	166	179	218	198	109	55	15.6292	752.624	0.9	22.5333	6.48333	40.6264
Cerris	234430070	Quercus acutissima	Carruth,, 1861	JP	PRESERVED_SPECIMEN	35.3741	139.516	0.9	1.4	4.3	9.6	14	18	21.6	23	19.7	13.9	8.4	3.3	5.5	6	8.8	14.2	18.4	21.6	25.1	26.7	23.2	17.8	12.7	8	59	74	129	145	162	222	167	182	218	197	108	54	15.6875	754.3	0.9	22.5833	6.53333	41.0083
Cerris	731714423	Quercus acutissima	Carruth,, 1861	JP	PRESERVED_SPECIMEN	35.4953	139.522	0.2	0.8	3.8	9.3	13.8	17.9	21.4	22.8	19.4	13.5	7.8	2.5	4.9	5.5	8.4	14	18.2	21.4	24.9	26.5	22.9	17.4	12.2	7.3	51	65	115	132	152	207	157	179	212	189	95	49	15.2958	771.782	0.2	22.2667	5.88333	43.7151
Cerris	295934149	Quercus acutissima	Carruth,, 1861	JP	PRESERVED_SPECIMEN	35.6157	139.528	-0.2	0.5	3.6	9.1	13.6	17.8	21.3	22.7	19.3	13.3	7.4	2.1	4.6	5.2	8.1	13.8	18.1	21.3	24.9	26.5	22.8	17.2	11.9	7	45	59	102	122	146	197	160	184	208	182	87	45	15.1083	782.135	-0.2	22.15	5.55	46.4187
Cerris	388858859	Quercus acutissima	Carruth,, 1861	JP	PRESERVED_SPECIMEN	35.5907	139.528	-0.1	0.6	3.7	9.2	13.7	17.8	21.4	22.8	19.3	13.4	7.5	2.2	4.6	5.2	8.2	13.8	18.2	21.4	24.9	26.5	22.8	17.3	12	7.1	47	60	105	124	147	201	161	184	209	184	89	46	15.1625	781.34	-0.1	22.2	5.61667	45.8603
Cerris	1829893717	Quercus acutissima	Carruth,, 1861	JP	PRESERVED_SPECIMEN	35.4991	139.528	0.3	0.9	3.9	9.4	13.8	17.9	21.5	22.9	19.5	13.6	7.8	2.6	4.9	5.5	8.4	14	18.3	21.4	24.9	26.5	22.9	17.4	12.2	7.3	50	65	115	133	153	207	158	179	213	189	95	49	15.3292	771.072	0.3	22.3167	5.93333	43.8665
Cerris	234430071	Quercus acutissima	Carruth,, 1861	JP	PRESERVED_SPECIMEN	35.3908	139.528	1	1.5	4.4	9.7	14.1	18.1	21.8	23.2	19.8	14	8.5	3.4	5.6	6.1	8.9	14.3	18.5	21.7	25.2	26.8	23.3	17.9	12.8	8	58	73	128	143	159	217	162	175	215	195	107	54	15.775	757.146	1	22.6833	6.58333	40.7076
Cerris	1829640786	Quercus acutissima	Carruth,, 1861	JP	PRESERVED_SPECIMEN	36.2267	139.531	-2.1	-1.3	2	7.8	12.7	17.4	21	22.3	18.5	12	5.6	0.2	3.4	4.1	7.3	13.1	17.9	21.4	24.9	26.3	22.3	16.5	10.8	5.8	35	50	70	95	115	167	150	162	190	139	67	37	14.4917	822.642	-2.1	24.5	4.45	50.9077
Cerris	234430089	Quercus acutissima	Carruth,, 1861	JP	PRESERVED_SPECIMEN	35.5658	139.553	0.3	0.9	4	9.5	13.9	18	21.7	23	19.6	13.7	7.8	2.6	4.9	5.5	8.4	14.1	18.4	21.6	25.1	26.7	23	17.5	12.2	7.3	48	62	109	127	148	201	159	178	210	184	92	47	15.3958	778.995	0.3	22.4333	5.88333	44.6979
Cerris	295934278	Quercus acutissima	Carruth,, 1861	JP	PRESERVED_SPECIMEN	35.3992	139.553	0.9	1.4	4.3	9.7	14.1	18.1	21.7	23.1	19.7	13.9	8.4	3.3	5.5	5.9	8.7	14.2	18.4	21.6	25.1	26.7	23.2	17.8	12.7	7.9	57	73	128	143	160	217	164	176	217	197	107	53	15.65	760.2	0.9	22.5667	6.41667	41.1486
Cerris	736068635	Quercus acutissima	Carruth,, 1861	JP	PRESERVED_SPECIMEN	36.0053	139.563	-1.5	-0.7	2.6	8.3	13	17.6	21.2	22.4	18.8	12.5	6.1	0.6	3.8	4.5	7.6	13.4	17.9	21.3	24.8	26.4	22.5	16.7	11	6	34	50	78	101	123	175	159	172	200	154	70	37	14.6583	810.577	-1.5	24.5667	4.75	51.6668
Cerris	234430097	Quercus acutissima	Carruth,, 1861	JP	PRESERVED_SPECIMEN	35.4658	139.566	0.5	1.1	4.1	9.5	13.9	18	21.6	23	19.6	13.7	8	2.9	5.1	5.6	8.6	14.1	18.4	21.5	25.1	26.7	23.1	17.6	12.4	7.6	52	68	120	137	156	210	164	181	216	193	100	50	15.4833	769.685	0.5	22.45	6.11667	43.0388
Cerris	234430078	Quercus acutissima	Carruth,, 1861	JP	PRESERVED_SPECIMEN	35.4074	139.566	0.9	1.4	4.3	9.7	14.1	18.1	21.7	23.1	19.7	13.9	8.4	3.3	5.5	5.9	8.7	14.2	18.4	21.6	25.2	26.8	23.2	17.8	12.7	7.9	57	72	127	142	158	213	160	174	215	197	107	52	15.6458	759.75	0.9	22.55	6.41667	41.0546
Cerris	234430043	Quercus acutissima	Carruth,, 1861	JP	PRESERVED_SPECIMEN	35.3658	139.566	1.1	1.5	4.4	9.7	14.1	18	21.6	23.1	19.8	14.1	8.6	3.5	5.5	5.9	8.7	14.1	18.3	21.4	25	26.6	23.1	17.8	12.7	8	60	76	133	146	163	221	167	178	220	199	110	55	15.6083	752.236	1.1	22.5333	6.48333	40.3519
Cerris	3323221963	Quercus acutissima	Carruth,, 1861	JP	PRESERVED_SPECIMEN	35.4476	139.569	0.7	1.2	4.2	9.6	14	18.1	21.7	23.1	19.7	13.8	8.2	3.1	5.3	5.8	8.7	14.2	18.5	21.6	25.2	26.8	23.2	17.7	12.5	7.7	54	69	123	139	157	211	163	177	216	194	102	51	15.5792	766.582	0.7	22.5167	6.26667	42.2644
Cerris	360247736	Quercus acutissima	Carruth,, 1861	JP	PRESERVED_SPECIMEN	35.6208	139.57	0.2	0.9	4	9.5	13.9	18.1	21.7	23	19.6	13.6	7.7	2.5	4.8	5.4	8.5	14.1	18.4	21.6	25.2	26.7	23.1	17.5	12.1	7.2	45	60	104	123	143	193	161	176	208	182	88	44	15.3958	782.062	0.2	22.4333	5.85	45.7818
Cerris	2576088624	Quercus acutissima	Carruth,, 1861	JP	PRESERVED_SPECIMEN	35.6313	139.575	0.2	0.9	3.9	9.4	13.9	18.1	21.7	23	19.6	13.6	7.7	2.4	4.8	5.4	8.5	14.1	18.5	21.6	25.2	26.7	23.1	17.5	12.1	7.2	45	59	104	122	143	193	160	176	207	180	87	44	15.3958	783.081	0.2	22.45	5.83333	45.8565
Cerris	234430082	Quercus acutissima	Carruth,, 1861	JP	PRESERVED_SPECIMEN	35.6074	139.578	0.2	0.8	3.9	9.4	13.9	18	21.6	23	19.5	13.6	7.7	2.5	4.8	5.4	8.4	14	18.3	21.5	25.1	26.6	23	17.4	12.1	7.2	45	60	105	124	145	195	162	178	208	181	89	44	15.3208	781.378	0.2	22.3667	5.78333	45.7287
Cerris	234430091	Quercus acutissima	Carruth,, 1861	JP	PRESERVED_SPECIMEN	35.5491	139.578	0.5	1.2	4.2	9.7	14.1	18.2	21.8	23.2	19.7	13.8	8.1	2.8	5.1	5.6	8.6	14.2	18.5	21.7	25.3	26.8	23.2	17.7	12.4	7.5	48	63	112	130	148	201	160	175	209	184	94	47	15.5458	777.266	0.5	22.55	6.06667	44.0591
Cerris	234430042	Quercus acutissima	Carruth,, 1861	JP	PRESERVED_SPECIMEN	35.3491	139.578	1	1.3	4.2	9.6	13.9	17.8	21.4	22.8	19.6	14	8.5	3.5	5.4	5.7	8.5	13.8	18	21.1	24.7	26.3	22.9	17.6	12.6	7.9	60	77	134	148	164	221	161	172	218	202	112	55	15.3583	747.167	1	22.25	6.31667	40.0068
Cerris	234430092	Quercus acutissima	Carruth,, 1861	JP	PRESERVED_SPECIMEN	35.4824	139.578	0.6	1.2	4.1	9.6	14	18.1	21.7	23.1	19.6	13.7	8.1	2.9	5.2	5.7	8.6	14.1	18.4	21.6	25.1	26.8	23.1	17.6	12.4	7.6	51	67	119	135	154	205	162	177	214	190	99	49	15.5208	770.111	0.6	22.4833	6.15	42.9637
Cerris	360247730	Quercus acutissima	Carruth,, 1861	JP	PRESERVED_SPECIMEN	35.7495	139.587	-0.5	0.3	3.5	9	13.6	17.8	21.4	22.8	19.3	13.2	7.1	1.8	4.4	5	8.2	13.9	18.3	21.5	25.1	26.6	22.8	17.2	11.7	6.8	42	56	95	114	138	187	166	180	208	172	79	41	15.1333	795.959	-0.5	22.2333	5.4	48.3341
Cerris	2576088655	Quercus acutissima	Carruth,, 1861	JP	PRESERVED_SPECIMEN	35.6254	139.588	0.2	0.9	4	9.5	14	18.1	21.7	23.1	19.6	13.7	7.7	2.5	4.9	5.5	8.5	14.1	18.5	21.6	25.3	26.8	23.2	17.6	12.2	7.3	44	59	104	123	143	193	162	177	209	180	88	44	15.4417	784.564	0.2	22.5	5.85	46.0619
Cerris	1829936998	Quercus acutissima	Carruth,, 1861	JP	PRESERVED_SPECIMEN	35.4574	139.591	0.8	1.3	4.3	9.7	14.1	18.1	21.7	23.1	19.7	13.9	8.3	3.2	5.3	5.8	8.7	14.2	18.5	21.6	25.2	26.8	23.2	17.7	12.6	7.8	54	70	122	138	156	210	164	177	217	194	102	51	15.6083	765.037	0.8	22.55	6.3	42.2446
Cerris	234430074	Quercus acutissima	Carruth,, 1861	JP	PRESERVED_SPECIMEN	35.4158	139.591	1.1	1.5	4.4	9.8	14.2	18.2	21.8	23.2	19.8	14.1	8.6	3.5	5.6	6	8.8	14.3	18.5	21.7	25.2	26.8	23.3	17.8	12.8	8	57	72	127	142	159	215	165	175	219	198	106	53	15.7292	759.729	1.1	22.6333	6.5	41.4047
Cerris	1830666998	Quercus acutissima	Carruth,, 1861	JP	PRESERVED_SPECIMEN	35.7662	139.592	-0.6	0.2	3.4	8.9	13.5	17.8	21.4	22.7	19.2	13.1	7	1.7	4.3	5	8.1	13.8	18.3	21.5	25.1	26.6	22.8	17.1	11.6	6.7	40	55	93	113	136	184	162	176	203	170	78	41	15.0583	794.987	-0.6	22.15	5.33333	48.2342
Cerris	1829635760	Quercus acutissima	Carruth,, 1861	JP	PRESERVED_SPECIMEN	36.2161	139.602	-2.2	-1.4	1.9	7.7	12.6	17.3	20.8	22.1	18.4	11.9	5.6	0.1	3.3	4	7.2	13	17.6	21	24.5	26	22.1	16.4	10.7	5.7	35	50	73	98	116	161	143	152	186	143	68	36	14.3	812.312	-2.2	24.1833	4.35	49.2638
Cerris	234430072	Quercus acutissima	Carruth,, 1861	JP	PRESERVED_SPECIMEN	35.4491	139.603	1	1.5	4.4	9.8	14.2	18.2	21.8	23.3	19.9	14.1	8.5	3.4	5.5	6	8.8	14.3	18.6	21.7	25.2	26.9	23.3	17.8	12.7	7.9	56	71	124	139	156	211	164	176	217	195	105	53	15.7292	764.069	1	22.6833	6.45	41.4381
Cerris	234430079	Quercus acutissima	Carruth,, 1861	JP	PRESERVED_SPECIMEN	35.4074	139.603	1.2	1.5	4.4	9.7	14.1	18.1	21.7	23.1	19.8	14.1	8.6	3.6	5.6	5.9	8.7	14.2	18.4	21.5	25.1	26.7	23.2	17.8	12.8	8	57	73	128	143	159	215	165	177	220	199	108	53	15.6708	755.358	1.2	22.5667	6.51667	41.2488
Cerris	1829641599	Quercus acutissima	Carruth,, 1861	JP	PRESERVED_SPECIMEN	36.2161	139.606	-2.2	-1.4	1.9	7.7	12.6	17.3	20.8	22.1	18.4	11.9	5.6	0.1	3.3	4	7.2	13	17.6	21	24.5	26	22.1	16.4	10.7	5.7	35	50	73	98	116	161	143	152	186	143	68	36	14.3	812.312	-2.2	24.1833	4.35	49.2638
Cerris	234430084	Quercus acutissima	Carruth,, 1861	JP	PRESERVED_SPECIMEN	35.5907	139.616	0.5	1.1	4.1	9.6	14.1	18.1	21.8	23.2	19.7	13.8	8	2.8	5	5.6	8.5	14.1	18.5	21.6	25.3	26.8	23.1	17.6	12.3	7.4	45	60	108	126	141	189	152	163	204	180	91	43	15.4958	778.864	0.5	22.5167	6	44.4434
Cerris	234430066	Quercus acutissima	Carruth,, 1861	JP	PRESERVED_SPECIMEN	35.3824	139.616	1.3	1.7	4.5	9.9	14.2	18.2	21.8	23.2	19.9	14.2	8.8	3.8	5.7	6	8.8	14.2	18.4	21.5	25.1	26.8	23.3	17.9	12.9	8.2	58	76	131	145	160	217	166	175	220	200	110	54	15.7208	753.457	1.3	22.6167	6.6	40.5686
Cerris	234430080	Quercus acutissima	Carruth,, 1861	JP	PRESERVED_SPECIMEN	35.3241	139.616	1.4	1.6	4.5	9.8	14.1	17.9	21.6	23	19.8	14.2	8.9	3.8	5.6	5.8	8.6	13.9	18.1	21.1	24.7	26.4	23	17.7	12.8	8.1	63	80	138	151	164	224	164	171	219	204	116	57	15.4792	742.016	1.4	22.3333	6.5	39.0496
Cerris	388858672	Quercus acutissima	Carruth,, 1861	JP	PRESERVED_SPECIMEN	35.6392	139.618	0.2	0.9	4	9.4	14	18.1	21.7	23.1	19.6	13.6	7.7	2.5	4.9	5.5	8.5	14.1	18.6	21.7	25.3	26.9	23.2	17.5	12.2	7.3	45	60	105	123	142	192	163	175	209	179	88	43	15.4667	785.28	0.2	22.5167	5.88333	45.7779
Cerris	1829903697	Quercus acutissima	Carruth,, 1861	JP	PRESERVED_SPECIMEN	35.5241	139.628	0.8	1.5	4.4	9.8	14.3	18.3	22	23.4	19.9	14	8.3	3.2	5.3	5.9	8.8	14.3	18.6	21.8	25.4	27	23.3	17.8	12.6	7.7	49	65	116	132	147	197	157	166	209	186	97	46	15.7083	772.028	0.8	22.6833	6.31667	43.0559
Cerris	234430073	Quercus acutissima	Carruth,, 1861	JP	PRESERVED_SPECIMEN	35.4491	139.628	1.4	1.8	4.7	10	14.4	18.3	22	23.4	20	14.3	8.8	3.8	5.7	6.1	9	14.4	18.7	21.7	25.3	26.9	23.4	18	12.9	8.2	55	71	124	138	153	208	160	168	213	194	105	51	15.8667	757.434	1.4	22.7833	6.68333	41.2544
Cerris	234430085	Quercus acutissima	Carruth,, 1861	JP	PRESERVED_SPECIMEN	35.5658	139.641	0.7	1.3	4.3	9.7	14.2	18.2	22	23.3	19.8	13.9	8.1	3	5.1	5.7	8.7	14.2	18.6	21.7	25.4	26.9	23.3	17.7	12.4	7.6	46	62	111	129	142	190	153	161	204	181	93	44	15.6125	776.797	0.7	22.6167	6.15	43.6339
Cerris	1835659127	Quercus acutissima	Carruth,, 1861	JP	PRESERVED_SPECIMEN	35.5563	139.642	0.7	1.4	4.3	9.7	14.3	18.3	22	23.4	19.9	13.9	8.2	3.1	5.2	5.8	8.7	14.3	18.7	21.8	25.4	26.9	23.3	17.8	12.5	7.7	48	64	113	130	146	196	161	170	212	185	95	46	15.6708	776.014	0.7	22.6667	6.23333	43.8465
Cerris	360247727	Quercus acutissima	Carruth,, 1861	JP	PRESERVED_SPECIMEN	35.6318	139.656	0.5	1.1	4.1	9.5	14.1	18.2	21.9	23.2	19.7	13.7	7.9	2.7	5	5.6	8.6	14.2	18.7	21.8	25.5	26.9	23.3	17.6	12.3	7.5	45	60	107	125	141	191	163	172	210	178	89	42	15.5875	784.614	0.5	22.6167	6.03333	45.5772
Cerris	731703924	Quercus acutissima	Carruth,, 1861	JP	PRESERVED_SPECIMEN	35.2406	139.661	1.5	1.7	4.5	9.7	14	17.7	21.4	22.8	19.6	14.2	9	4	5.8	5.9	8.6	13.8	17.9	20.9	24.5	26.2	22.8	17.7	12.9	8.3	67	85	145	155	164	224	158	165	221	208	124	61	15.4125	728.445	1.5	22.2	6.63333	37.3373
Cerris	234430093	Quercus acutissima	Carruth,, 1861	JP	PRESERVED_SPECIMEN	35.5241	139.666	0.9	1.5	4.5	9.8	14.3	18.4	22	23.4	19.9	14	8.4	3.3	5.4	5.9	8.8	14.3	18.7	21.9	25.5	27	23.4	17.8	12.6	7.8	50	66	117	134	147	198	160	168	212	187	99	47	15.7708	772.886	0.9	22.7333	6.36667	42.8123
Cerris	234430086	Quercus acutissima	Carruth,, 1861	JP	PRESERVED_SPECIMEN	35.5491	139.666	0.9	1.6	4.5	9.9	14.4	18.4	22.1	23.5	20	14.1	8.4	3.2	5.4	5.9	8.9	14.4	18.8	21.9	25.5	27.1	23.4	17.9	12.7	7.8	50	65	115	132	145	196	161	167	212	185	97	46	15.8042	774.636	0.9	22.8	6.36667	43.1546
Cerris	388858909	Quercus acutissima	Carruth,, 1861	JP	PRESERVED_SPECIMEN	35.2158	139.666	1.7	1.8	4.5	9.7	13.9	17.6	21.3	22.7	19.6	14.2	9.1	4.1	6	6.1	8.7	13.8	17.9	20.8	24.4	26.2	22.8	17.7	13	8.4	67	86	146	155	163	222	154	162	220	210	125	60	15.4792	721.187	1.7	22.2333	6.81667	37.2667
Cerris	388858821	Quercus acutissima	Carruth,, 1861	JP	PRESERVED_SPECIMEN	35.4158	139.666	2.2	2.4	5	10.1	14.4	18.2	21.7	23.3	20.2	14.7	9.5	4.6	6.2	6.3	8.9	14.2	18.4	21.3	24.8	26.6	23.3	18.1	13.2	8.7	56	73	127	140	151	205	152	158	210	194	107	51	15.825	728.559	2.2	22.6333	7.06667	40.2316
Cerris	234430075	Quercus acutissima	Carruth,, 1861	JP	PRESERVED_SPECIMEN	35.4408	139.678	2.2	2.3	5	10.1	14.5	18.2	21.8	23.3	20.2	14.7	9.4	4.6	6.2	6.3	8.9	14.2	18.4	21.4	24.9	26.6	23.3	18	13.2	8.6	54	70	125	138	148	199	148	152	206	192	105	49	15.8292	731.637	2.2	22.65	7.03333	40.5707
Cerris	3323118609	Quercus acutissima	Carruth,, 1861	JP	PRESERVED_SPECIMEN	35.6894	139.692	0.7	1.3	4.2	9.7	14.2	18.3	21.9	23.3	19.8	13.9	8.1	3	5.1	5.6	8.6	14.2	18.7	21.8	25.4	26.9	23.2	17.6	12.3	7.5	49	60	105	123	136	183	162	166	207	174	88	45	15.5792	782.125	0.7	22.6	6.06667	44.074
Cerris	3324970628	Quercus acutissima	Carruth,, 1861	JP	PRESERVED_SPECIMEN	35.6391	139.719	1.5	1.9	4.6	10	14.5	18.3	21.9	23.4	20	14.3	8.8	3.9	5.5	5.8	8.6	14.1	18.5	21.5	25.1	26.7	23.2	17.7	12.7	8	44	59	108	126	135	180	159	161	206	174	90	40	15.6208	759.864	1.5	22.5333	6.45	44.7662
Cerris	381834654	Quercus acutissima	Carruth,, 1861	JP	PRESERVED_SPECIMEN	36.0259	139.907	-1.7	-0.8	2.4	8.3	13.1	17.4	20.9	22.2	18.6	12.3	6	0.5	3.5	4.2	7.3	13.1	17.5	20.7	24.3	25.9	22.2	16.5	10.9	5.8	34	53	85	110	120	159	146	144	189	162	75	38	14.3292	799.819	-1.7	21.5	4.53333	47.1898
Cerris	381834952	Quercus acutissima	Carruth,, 1861	JP	PRESERVED_SPECIMEN	36.2399	139.92	-2.6	-1.7	1.6	7.4	12.5	16.9	20.6	21.8	18.2	11.7	5.2	-0.3	3.1	3.8	7	12.7	17.2	20.5	24.1	25.7	21.9	16.1	10.5	5.4	33	50	81	108	121	159	152	148	186	160	72	38	14	810.154	-2.6	21.25	4.08333	48.2574
Cerris	388858796	Quercus acutissima	Carruth,, 1861	JP	PRESERVED_SPECIMEN	35.8249	139.923	-0.3	0.5	3.7	9.2	13.8	18	21.5	23	19.4	13.3	7.3	1.8	4.4	5.1	8.2	13.9	18.2	21.4	25	26.6	22.9	17.3	11.8	6.8	37	56	94	116	120	163	143	144	194	164	81	37	15.1333	792.006	-0.3	22.2667	5.43333	45.8632
Cerris	3323221636	Quercus acutissima	Carruth,, 1861	JP	PRESERVED_SPECIMEN	34.9367	139.934	2.5	2.3	4.7	9.7	13.8	17.4	20.9	22.2	19.6	14.5	9.7	4.8	6.7	6.6	8.9	13.6	17.5	20.4	23.8	25.5	22.7	18	13.6	9.1	81	103	164	160	165	224	141	158	230	234	149	75	15.5333	676.019	2.3	22.0667	7.48333	33.9259
Cerris	3324824970	Quercus acutissima	Carruth,, 1861	JP	PRESERVED_SPECIMEN	35.9426	139.965	-1.2	-0.4	2.9	8.5	13.3	17.4	21	22.5	18.9	12.7	6.5	0.9	3.7	4.5	7.5	13.2	17.6	20.8	24.3	26	22.3	16.7	11.2	6.1	35	54	89	112	118	158	141	141	190	165	79	38	14.4875	793.597	-1.2	21.6833	4.75	46.3098
Cerris	381834944	Quercus acutissima	Carruth,, 1861	JP	PRESERVED_SPECIMEN	36.2634	139.974	-2.8	-1.8	1.5	7.3	12.4	16.8	20.4	21.7	18.1	11.6	5.1	-0.5	3	3.7	6.9	12.6	17.1	20.4	24	25.6	21.8	16.1	10.4	5.3	33	50	82	109	122	160	152	147	186	162	72	39	13.9125	808.723	-2.8	21.1667	4	48.0832
Cerris	1829558299	Quercus acutissima	Carruth,, 1861	JP	PRESERVED_SPECIMEN	36.0132	139.979	-1.6	-0.7	2.6	8.3	13.2	17.4	20.9	22.3	18.7	12.4	6.2	0.5	3.5	4.3	7.4	13.1	17.5	20.7	24.3	25.9	22.3	16.6	11	5.9	36	54	87	112	119	156	143	141	189	164	78	39	14.3708	798.679	-1.6	21.5833	4.56667	46.0172
Cerris	381834777	Quercus acutissima	Carruth,, 1861	JP	PRESERVED_SPECIMEN	36.2007	139.987	-2.5	-1.6	1.8	7.6	12.6	16.9	20.5	21.8	18.3	11.9	5.4	-0.3	3.1	3.9	7	12.7	17.2	20.5	24.1	25.6	22	16.2	10.6	5.4	34	51	83	110	121	158	148	144	185	164	74	40	14.0208	805.302	-2.5	21.2833	4.11667	47.1289
Cerris	3324827975	Quercus acutissima	Carruth,, 1861	JP	PRESERVED_SPECIMEN	35.9309	139.991	-1.2	-0.3	2.9	8.6	13.4	17.5	21.1	22.5	19	12.7	6.5	0.9	3.8	4.5	7.6	13.3	17.7	20.8	24.3	26.1	22.4	16.8	11.2	6.1	36	55	90	113	118	159	139	139	188	167	80	38	14.55	793.674	-1.2	21.7333	4.81667	45.7668
Cerris	381834769	Quercus acutissima	Carruth,, 1861	JP	PRESERVED_SPECIMEN	36.024	140.003	-1.8	-0.8	2.5	8.3	13.2	17.3	20.8	22.2	18.6	12.3	6.1	0.4	3.5	4.2	7.3	13	17.4	20.6	24.1	25.8	22.2	16.5	11	5.8	36	55	87	111	118	158	142	139	189	165	78	40	14.2917	796.135	-1.8	21.5	4.5	45.8883
Cerris	2244458180	Quercus acutissima	Carruth,, 1861	JP	PRESERVED_SPECIMEN	40.1949	140.035	-2.8	-2.6	0	4.6	9.8	14.8	19.2	20.9	16	9.5	3.8	-0.3	-0.2	0.2	3.5	9.1	14.2	18.6	22.7	24.6	20	13.8	7.6	2.5	109	88	85	98	98	111	157	151	173	135	131	138	11375	884.787	-2.8	22.4	4.26667	23.267
Cerris	1829470730	Quercus acutissima	Carruth,, 1861	JP	PRESERVED_SPECIMEN	39.3923	140.048	-2.7	-2.9	-0.6	4.4	9.8	14.9	19.3	20.7	16	9.4	3.7	-0.4	0.2	0.2	3.1	9	14.2	18.7	22.8	24.6	20.1	13.8	7.8	2.8	153	120	105	103	96	126	175	157	169	155	173	184	11.4292	884.391	-2.9	8.1	8.75	21.7516
Cerris	1835653316	Quercus acutissima	Carruth,, 1861	JP	PRESERVED_SPECIMEN	38.0609	140.05	-4.2	-3.9	-1.4	4.6	10.3	15.3	19.1	20.3	15.6	8.7	3	-1.4	-1.2	-0.8	2.4	10	15.6	19.7	23.3	24.8	19.9	13.5	7.4	2.1	118	93	88	86	85	119	160	141	148	117	116	124	11.3958	942.189	-4.2	22.6667	9.3	21.2618
Cerris	1835659124	Quercus acutissima	Carruth,, 1861	JP	PRESERVED_SPECIMEN	38.0533	140.063	-4.3	-3.8	-1.3	4.6	10.3	15.3	19.1	20.3	15.6	8.7	3	-1.3	-1.2	-0.7	2.4	10	15.6	19.7	23.3	24.8	20	13.6	7.4	2.1	116	91	87	85	84	119	160	142	146	115	113	121	11.4125	941.525	-4.3	22.6833	9.33333	21.7514
Cerris	381834852	Quercus acutissima	Carruth,, 1861	JP	PRESERVED_SPECIMEN	35.9439	140.064	-1.4	-0.5	2.8	8.5	13.4	17.4	20.9	22.4	18.8	12.6	6.4	0.8	3.7	4.4	7.5	13.2	17.6	20.7	24.1	25.9	22.3	16.7	11.2	6	38	57	91	113	117	155	134	132	185	168	82	41	14.4417	790.557	-1.4	21.6333	4.71667	44.0535
Cerris	1829561462	Quercus acutissima	Carruth,, 1861	JP	PRESERVED_SPECIMEN	36.331	140.089	-2.9	-2.1	1.1	7	12	16.3	20	21.3	17.8	11.3	4.9	-0.7	2.7	3.3	6.4	12.1	16.6	19.9	23.6	25.2	21.4	15.8	10.1	5	34	52	84	112	126	163	149	143	183	166	74	41	13.5083	805.091	-2.9	20.7833	3.66667	46.8121
Cerris	2576018036	Quercus acutissima	Carruth,, 1861	JP	PRESERVED_SPECIMEN	35.4283	140.097	0.3	0.8	3.8	9.4	13.9	17.7	21.3	22.8	19.6	13.7	8	2.8	4.9	5.3	8.2	13.5	17.7	20.8	24.3	26	22.7	17.4	12.2	7.4	57	77	123	131	130	179	122	136	200	194	110	53	15.0333	754.433	0.3	22.0333	5.85	38.15
Cerris	1835653326	Quercus acutissima	Carruth,, 1861	JP	PRESERVED_SPECIMEN	38.0662	140.097	-4.5	-4	-1.6	4.3	9.9	14.9	18.8	19.9	15.3	8.4	2.7	-1.6	-1.4	-0.8	2.2	9.6	15.2	19.3	23	24.5	19.6	13.2	7.1	1.9	108	86	83	83	84	117	160	146	148	111	107	112	11.1042	935.299	-4.5	22.35	9.01667	23.7955
Cerris	1829774947	Quercus acutissima	Carruth,, 1861	JP	PRESERVED_SPECIMEN	35.5	140.1	0.9	1.4	4.4	9.7	14.3	18.1	21.7	23.3	19.9	14	8.3	3.2	5.5	5.9	8.7	14	18.4	21.4	24.8	26.5	23.3	17.9	12.7	7.9	55	74	115	126	121	169	120	132	195	186	103	53	15.5792	752.038	0.9	22.55	6.43333	38.1251
Cerris	381834718	Quercus acutissima	Carruth,, 1861	JP	PRESERVED_SPECIMEN	36.328	140.106	-2.8	-2	1.2	7	12	16.2	20	21.3	17.8	11.4	5	-0.6	2.7	3.3	6.4	12.1	16.6	19.8	23.5	25.1	21.4	15.8	10.1	5	34	52	85	112	126	161	148	140	182	166	75	40	13.4625	803.292	-2.8	20.75	3.65	46.552
Cerris	3324107646	Quercus acutissima	Carruth,, 1861	JP	PRESERVED_SPECIMEN	36.0919	140.109	-2.2	-1.2	2.2	7.9	12.7	17	20.6	21.9	18.5	12.2	5.8	0	3.2	4	7.1	12.8	17.2	20.4	24	25.7	22.1	16.4	10.8	5.5	36	56	88	113	122	161	143	141	187	170	80	43	14.1083	801.439	-2.2	21.3833	4.25	45.2296
Cerris	624041765	Quercus acutissima	Carruth,, 1861	JP	PRESERVED_SPECIMEN	35.37	140.109	0	0.4	3.5	9.1	13.5	17.3	20.9	22.4	19.3	13.5	7.9	2.7	4.4	4.7	7.6	13	17.1	20.3	23.8	25.5	22.3	17	11.9	7.1	60	81	129	136	139	189	127	143	208	202	117	56	14.5667	751.503	0	21.5833	5.41667	37.8158
Cerris	1829770928	Quercus acutissima	Carruth,, 1861	JP	PRESERVED_SPECIMEN	35.5033	140.122	0.8	1.4	4.3	9.7	14.3	18.1	21.7	23.2	19.9	14	8.3	3.1	5.4	5.9	8.7	14.1	18.4	21.4	24.8	26.5	23.3	17.9	12.7	7.9	55	75	114	125	120	169	120	132	195	185	102	53	15.5875	754.234	0.8	22.5833	6.4	38.0816
Cerris	3323226377	Quercus acutissima	Carruth,, 1861	JP	PRESERVED_SPECIMEN	35.2533	140.122	-0.3	0.1	3.2	8.8	13.1	16.9	20.5	22	18.9	13.3	7.7	2.4	4.2	4.5	7.5	12.7	16.8	19.9	23.4	25.1	22	16.8	11.8	6.9	66	87	141	145	152	204	136	155	221	217	126	62	14.2875	744.755	-0.3	21.2833	5.2	37.2342
Cerris	3323225540	Quercus acutissima	Carruth,, 1861	JP	PRESERVED_SPECIMEN	35.32	140.122	-0.3	0.1	3.3	8.9	13.2	17	20.7	22.1	19	13.2	7.7	2.3	4.2	4.6	7.5	12.9	17	20.1	23.6	25.3	22.1	16.8	11.8	6.9	62	83	135	141	146	197	133	153	215	210	122	59	14.4083	751.761	-0.3	21.4	5.21667	37.7107
Cerris	1835659146	Quercus acutissima	Carruth,, 1861	JP	PRESERVED_SPECIMEN	37.9035	140.127	-4.6	-4.1	-1.6	4.3	10	15.1	18.9	20.1	15.5	8.6	2.8	-1.7	-1.3	-0.7	2.3	10	15.6	19.7	23.3	24.8	20	13.6	7.5	1.9	94	79	84	85	85	125	166	150	152	109	92	96	11.3833	947.519	-4.6	22.7167	3.83333	27.748
Cerris	381835122	Quercus acutissima	Carruth,, 1861	JP	PRESERVED_SPECIMEN	36.4007	140.13	-2.9	-2.4	0.8	6.6	11.5	15.8	19.6	20.9	17.4	11.2	4.9	-0.7	2.3	2.7	5.7	11.5	15.9	19.3	23	24.6	20.9	15.3	9.8	4.7	32	52	85	113	128	164	149	145	183	163	74	39	12.9833	800.365	-2.9	20.25	3.25	47.2206
Cerris	3323226821	Quercus acutissima	Carruth,, 1861	JP	PRESERVED_SPECIMEN	35.6283	140.134	0.4	1	4	9.5	14	18	21.6	23.1	19.7	13.8	7.9	2.7	5	5.6	8.5	13.9	18.3	21.4	24.9	26.6	23.1	17.6	12.4	7.5	50	68	102	118	111	157	117	129	188	173	93	47	15.3875	770.582	0.4	22.4667	6	39.6112
Cerris	3323226444	Quercus acutissima	Carruth,, 1861	JP	PRESERVED_SPECIMEN	35.32	140.134	0	0.5	3.6	9.3	13.7	17.4	21	22.5	19.4	13.6	8	2.6	4.5	4.9	7.9	13.2	17.3	20.5	24	25.7	22.5	17.2	12.1	7.2	65	86	135	139	144	193	127	143	209	209	123	61	14.7375	754.704	0	21.7833	5.5	36.416
Cerris	3323222769	Quercus acutissima	Carruth,, 1861	JP	PRESERVED_SPECIMEN	35.2533	140.134	-0.1	0.3	3.5	9.1	13.4	17.1	20.8	22.2	19.2	13.5	7.9	2.5	4.3	4.6	7.6	12.9	17	20.1	23.7	25.3	22.2	17	12	7	67	89	142	144	151	202	132	150	217	217	128	64	14.4875	747.654	-0.1	21.5	5.35	36.427
Cerris	1835659121	Quercus acutissima	Carruth,, 1861	JP	PRESERVED_SPECIMEN	38.4453	140.135	-4.9	-4.9	-2.4	3.6	9.2	14.3	18.5	19.5	14.9	8.2	2.5	-2	-1.9	-1.6	1.1	8.1	14	18.4	22.3	23.7	18.8	12.4	6.4	1.1	131	100	89	90	88	120	160	163	154	124	138	139	10.2458	933.319	-4.9	21.6167	7.73333	22.0561
Cerris	624042058	Quercus acutissima	Carruth,, 1861	JP	PRESERVED_SPECIMEN	35.4116	140.147	0.2	0.7	3.8	9.5	13.9	17.6	21.3	22.8	19.6	13.7	8	2.7	4.7	5.1	8.1	13.5	17.6	20.7	24.2	25.9	22.7	17.3	12.2	7.3	60	80	126	131	132	180	121	135	200	198	113	56	14.9625	755.992	0.2	22	5.71667	37.2369
Cerris	1829768296	Quercus acutissima	Carruth,, 1861	JP	PRESERVED_SPECIMEN	35.32	140.147	0.1	0.6	3.8	9.4	13.8	17.6	21.2	22.7	19.6	13.7	8.1	2.7	4.6	5	8	13.4	17.5	20.6	24.1	25.8	22.6	17.3	12.2	7.3	66	87	136	139	142	193	126	140	208	209	124	62	14.8667	756.371	0.1	21.9333	5.6	36.0584
Cerris	381834785	Quercus acutissima	Carruth,, 1861	JP	PRESERVED_SPECIMEN	36.0836	140.151	-2.2	-1.2	2.1	7.9	12.7	16.9	20.6	21.9	18.4	12.2	5.8	0	3.2	4	7.1	12.8	17.2	20.4	23.9	25.6	22.1	16.4	10.8	5.5	37	58	90	113	121	160	139	135	184	171	81	44	14.0833	797.648	-2.2	21.35	4.28333	44.1276
Cerris	1829767343	Quercus acutissima	Carruth,, 1861	JP	PRESERVED_SPECIMEN	35.3283	140.172	-0.1	0.5	3.7	9.3	13.7	17.5	21.1	22.6	19.5	13.6	8	2.6	4.5	4.9	8	13.3	17.4	20.5	24	25.7	22.5	17.3	12.2	7.2	66	86	135	138	142	193	126	142	208	210	124	62	14.7875	755.995	-0.1	21.85	5.51667	36.234
Cerris	1835659113	Quercus acutissima	Carruth,, 1861	JP	PRESERVED_SPECIMEN	38.0474	140.174	-4.3	-4	-1.3	4.7	10.4	15.3	19.1	20.3	15.7	8.7	3	-1.5	-1.1	-0.7	2.7	10.1	15.7	19.7	23.4	24.9	20	13.6	7.5	2.1	100	82	82	81	83	118	161	147	147	109	100	103	11.5042	941.393	-4.3	22.7667	4.05	25.5969
Cerris	1835659143	Quercus acutissima	Carruth,, 1861	JP	PRESERVED_SPECIMEN	38.0145	140.183	-4.6	-4.2	-1.3	4.6	10.3	15.3	19	20.2	15.6	8.6	2.9	-1.6	-1.3	-0.8	2.6	10.1	15.7	19.8	23.3	24.8	20	13.6	7.5	2.1	97	80	79	80	81	116	154	140	144	109	97	100	11.4333	942.488	-4.6	22.65	3.98333	24.9721
Cerris	381835501	Quercus acutissima	Carruth,, 1861	JP	PRESERVED_SPECIMEN	36.1109	140.193	-2.3	-1.3	2	7.7	12.5	16.7	20.3	21.7	18.3	12.1	5.7	-0.1	3.1	3.8	6.9	12.6	16.9	20.1	23.7	25.4	21.9	16.2	10.7	5.4	38	59	90	115	123	165	144	140	186	173	83	45	13.9042	795.657	-2.3	21.1833	4.13333	44.1103
Cerris	1829773210	Quercus acutissima	Carruth,, 1861	JP	PRESERVED_SPECIMEN	35.4	140.2	0.1	0.6	3.7	9.4	13.7	17.5	21.2	22.6	19.6	13.7	8	2.6	4.5	5	8	13.4	17.5	20.5	24.1	25.8	22.6	17.3	12.2	7.2	62	82	128	133	136	183	121	137	204	203	116	59	14.8375	756.49	0.1	21.9167	5.58333	36.9873
Cerris	1829775182	Quercus acutissima	Carruth,, 1861	JP	PRESERVED_SPECIMEN	35.5	140.2	0.3	0.9	3.9	9.4	13.9	17.8	21.4	22.9	19.7	13.8	7.9	2.6	4.9	5.4	8.3	13.7	17.9	21	24.5	26.2	22.9	17.5	12.3	7.5	56	77	117	126	124	169	117	129	195	191	106	54	15.1875	758.387	0.3	22.2333	5.93333	37.797
Cerris	1835659129	Quercus acutissima	Carruth,, 1861	JP	PRESERVED_SPECIMEN	37.8359	140.207	-5	-4.7	-2.7	3.2	8.6	13.4	17.5	18.8	14.5	7.8	2	-2.3	-1.8	-1.6	1	8.1	13.6	17.5	21.4	23	18.3	12.1	6.2	1.1	77	68	78	87	90	129	163	160	162	109	85	79	9.92917	901.374	-5	20.9333	-0.783333	33.743
Cerris	1835659137	Quercus acutissima	Carruth,, 1861	JP	PRESERVED_SPECIMEN	38.0454	140.216	-4.2	-4	-1.4	4.6	10.2	15	18.9	20.1	15.6	8.7	2.9	-1.5	-1.1	-0.8	2.5	9.9	15.4	19.3	23	24.5	19.7	13.4	7.3	2	94	78	78	80	82	115	153	141	144	107	95	96	11.2625	927.509	-4.2	22.4	3.88333	25.6
Cerris	1835659123	Quercus acutissima	Carruth,, 1861	JP	PRESERVED_SPECIMEN	38.1199	140.22	-4.4	-3.9	-1.6	4.4	9.9	14.6	18.7	19.9	15.3	8.5	2.8	-1.6	-1.2	-0.8	2.2	9.4	14.9	18.8	22.6	24.2	19.3	12.9	6.9	1.8	96	80	78	79	82	117	155	147	146	107	97	97	10.9083	917.826	-4.4	22.05	3.58333	26.286
Cerris	2243080856	Quercus acutissima	Carruth,, 1861	JP	PRESERVED_SPECIMEN	38.1108	140.228	-4.4	-4	-1.7	4.3	9.9	14.6	18.6	19.8	15.3	8.5	2.7	-1.6	-1.3	-0.8	2.1	9.3	14.8	18.7	22.6	24.1	19.2	12.9	6.9	1.8	93	78	78	80	82	117	154	148	146	105	95	94	10.8625	917.403	-4.4	21.9667	3.51667	26.8392
Cerris	381834896	Quercus acutissima	Carruth,, 1861	JP	PRESERVED_SPECIMEN	36.0064	140.261	-1.8	-0.9	2.4	8.1	12.7	16.9	20.4	21.9	18.6	12.4	6.1	0.4	3.4	4	7.1	12.7	16.9	20.1	23.7	25.4	22	16.4	10.9	5.7	41	63	94	115	121	158	131	127	184	175	88	48	14.0167	785.454	-1.8	21.25	4.36667	41.634
Cerris	2243082824	Quercus acutissima	Carruth,, 1861	JP	PRESERVED_SPECIMEN	37.9707	140.274	-5.8	-5.8	-3.8	2.1	7.5	12.4	16.5	17.8	13.5	6.9	1.2	-3	-2.6	-2.6	0	7.1	12.5	16.5	20.5	22	17.3	11.1	5.4	0.4	80	72	83	100	101	140	175	190	179	122	93	81	8.975	895.048	-5.8	19.9167	-1.56667	35.8732
Cerris	381835126	Quercus acutissima	Carruth,, 1861	JP	PRESERVED_SPECIMEN	36.1961	140.287	-2.9	-1.9	1.5	7.3	12	16.4	20	21.4	18	11.6	5.2	-0.7	2.8	3.5	6.6	12.2	16.6	19.9	23.5	25.2	21.6	16	10.3	5.1	38	61	92	116	128	168	148	139	185	177	84	48	13.6125	799.364	-2.9	20.9333	3.8	43.5318
Cerris	2243108599	Quercus acutissima	Carruth,, 1861	JP	PRESERVED_SPECIMEN	36.1906	140.288	-2.8	-1.9	1.5	7.3	12.1	16.4	20.1	21.4	18	11.7	5.2	-0.6	2.8	3.5	6.6	12.3	16.6	19.9	23.5	25.2	21.7	16	10.4	5.1	39	61	92	116	128	169	148	139	184	177	85	48	13.6333	799.131	-2.8	20.95	3.83333	43.2782
Cerris	1829900311	Quercus acutissima	Carruth,, 1861	JP	PRESERVED_SPECIMEN	36.7728	140.293	-3.6	-3.2	-0.4	5.3	10.3	14.7	18.7	20	16.4	9.9	3.7	-1.4	1.3	1.6	4.4	10.3	15	18.4	22.2	23.8	20	14.2	8.5	3.7	31	50	82	110	129	169	155	159	182	147	69	39	11.9542	812.612	-3.6	22	2.2	48.6451
Cerris	2576012331	Quercus acutissima	Carruth,, 1861	JP	PRESERVED_SPECIMEN	35.7199	140.297	-0.5	0.3	3.4	9	13.5	17.5	21.1	22.7	19.4	13.3	7.2	1.7	4.3	5	8	13.5	17.7	20.8	24.3	26.1	22.7	17.2	11.8	6.7	50	70	105	119	118	160	121	126	190	181	96	50	14.8625	773.663	-0.5	22	5.38333	39.3533
Cerris	2576014632	Quercus acutissima	Carruth,, 1861	JP	PRESERVED_SPECIMEN	35.7199	140.309	-0.6	0.2	3.4	9	13.5	17.5	21.1	22.6	19.4	13.3	7.2	1.6	4.3	5	8	13.5	17.7	20.9	24.3	26.1	22.7	17.2	11.8	6.7	51	71	106	119	119	161	123	127	191	183	96	51	14.8542	773.656	-0.6	21.9833	5.35	39.1683
Cerris	2576012709	Quercus acutissima	Carruth,, 1861	JP	PRESERVED_SPECIMEN	35.7116	140.334	-0.6	0.2	3.4	8.9	13.4	17.4	21	22.5	19.3	13.2	7.1	1.6	4.3	5	8	13.4	17.7	20.8	24.3	26	22.6	17.2	11.8	6.7	51	72	107	120	120	165	127	131	194	184	97	51	14.8292	771.355	-0.6	21.9333	5.36667	39.3767
Cerris	381835124	Quercus acutissima	Carruth,, 1861	JP	PRESERVED_SPECIMEN	36.7784	140.36	-3.3	-2.9	-0.1	5.6	10.4	14.9	18.9	20.2	16.7	10.2	4	-1.1	1.5	1.9	4.7	10.5	15.1	18.5	22.3	23.9	20.2	14.4	8.8	3.9	32	51	84	112	130	166	154	151	178	150	70	41	12.1542	807.723	-3.3	22.1667	2.45	47.07
Cerris	1829470786	Quercus acutissima	Carruth,, 1861	JP	PRESERVED_SPECIMEN	40.2261	140.371	-4	-3.7	-0.9	4.2	9.7	14.9	19.4	21.1	15.8	9	3.3	-1.1	-1.3	-0.7	2.6	8.9	14.3	18.8	22.9	24.9	19.8	13.4	7.2	1.7	119	96	91	95	92	107	154	150	162	129	133	141	11.0375	932.248	-4	22.55	8.56667	21.0681
Cerris	381835121	Quercus acutissima	Carruth,, 1861	JP	PRESERVED_SPECIMEN	36.4799	140.378	-3.1	-2.5	0.6	6.4	11.4	15.7	19.5	20.9	17.4	11	4.5	-1	2.5	2.9	5.9	11.5	16	19.3	23	24.7	21.1	15.4	9.9	4.8	35	57	92	119	136	173	158	141	181	169	78	47	13.0875	797.816	-3.1	20.4167	3.38333	44.7528
Cerris	1835659313	Quercus acutissima	Carruth,, 1861	JP	PRESERVED_SPECIMEN	38.2384	140.379	-4.4	-4.3	-1.7	4.5	10	14.6	18.6	19.9	15.3	8.6	2.7	-1.6	-1.4	-1	2.2	9.3	14.8	18.7	22.5	24.1	19.2	12.9	6.8	1.7	86	74	73	81	84	117	153	152	147	100	91	86	10.8083	920.222	-4.4	21.95	3.45	29.299
Cerris	1835659157	Quercus acutissima	Carruth,, 1861	JP	PRESERVED_SPECIMEN	38.4862	140.395	-4	-3.7	-1	4.6	10.3	15.5	19.5	20.8	16.1	9.2	3.2	-1	-1.3	-0.9	2.3	9.3	15.1	19.2	23	24.5	19.8	13.3	7.1	1.8	116	89	80	86	84	118	151	154	146	115	118	118	11.1125	936.927	-4	22.4333	8.91667	22.6016
Cerris	1835653253	Quercus acutissima	Carruth,, 1861	JP	PRESERVED_SPECIMEN	38.4445	140.404	-3.8	-3.5	-0.7	4.8	10.5	15.6	19.7	20.9	16.3	9.3	3.3	-0.9	-1.1	-0.6	2.7	9.6	15.3	19.4	23.2	24.7	19.9	13.5	7.3	2	108	85	77	84	83	117	150	152	145	110	112	110	11.3042	930.856	-3.8	22.5667	9.2	23.6831
Cerris	3323223502	Quercus acutissima	Carruth,, 1861	JP	PRESERVED_SPECIMEN	35.6366	140.447	-0.5	0.3	3.6	9.3	13.7	17.5	20.9	22.6	19.5	13.7	7.5	1.9	4.3	5	8	13.4	17.5	20.5	23.9	25.8	22.7	17.4	12	6.8	55	76	115	122	124	167	125	130	200	191	104	56	14.7792	763.314	-0.5	21.9667	5.35	38.1713
Cerris	381835119	Quercus acutissima	Carruth,, 1861	JP	PRESERVED_SPECIMEN	36.3719	140.454	-2.8	-1.9	1.3	6.9	11.8	16.2	20	21.4	17.9	11.5	5.1	-0.6	3	3.6	6.6	12.2	16.6	19.9	23.6	25.3	21.8	16.1	10.4	5.2	39	62	96	120	138	174	157	138	182	178	83	51	13.6958	799.851	-2.8	21.0667	3.93333	42.8874
Cerris	391298070	Quercus acutissima	Carruth,, 1861	JP	PRESERVED_SPECIMEN	37.6667	140.467	-3.1	-2.9	-0.6	5.1	10.4	14.9	18.7	20.1	16.1	9.4	3.3	-0.7	0.8	1.1	4.1	10.5	15.6	19	22.7	24.3	20	14.1	8.2	3.5	46	51	68	82	88	127	143	139	160	114	63	50	11.9792	849.084	-3.1	22.3333	1.8	42.6767
Cerris	2579447468	Quercus acutissima	Carruth,, 1861	JP	PRESERVED_SPECIMEN	37.7431	140.473	-2.3	-2	0.3	5.9	11.2	15.6	19.4	20.9	16.8	10.2	4.2	-0.1	1.5	1.9	4.9	11.4	16.5	19.9	23.6	25.3	20.9	14.9	8.9	4.2	48	52	69	78	86	126	144	137	159	110	64	50	12.8125	854.744	-2.3	23.2333	2.53333	42.186
Cerris	2244458634	Quercus acutissima	Carruth,, 1861	JP	PRESERVED_SPECIMEN	39.1512	140.493	-5.3	-5.3	-2.5	3.2	9.2	14.4	19.1	20.3	15.5	8.3	2.6	-2.2	-2	-1.8	1.4	8.1	14.2	18.6	22.9	24.5	19.6	13	6.8	0.8	155	118	98	100	92	123	173	151	155	136	151	173	10.4875	964.299	-5.3	22.3333	7.86667	21.0551
Cerris	381834918	Quercus acutissima	Carruth,, 1861	JP	PRESERVED_SPECIMEN	36.5372	140.529	-2.6	-2	1	6.6	11.6	15.8	19.6	21.1	17.7	11.3	5	-0.5	2.9	3.4	6.2	11.7	16.2	19.3	23	24.8	21.4	15.8	10.3	5.2	36	60	97	122	142	178	167	139	181	176	79	51	13.3292	783.301	-2.6	20.65	3.81667	44.1631
Cerris	2244464910	Quercus acutissima	Carruth,, 1861	JP	PRESERVED_SPECIMEN	39.3115	140.553	-5.2	-5.1	-2	3.5	9.6	14.9	19.7	21.1	16	8.6	2.8	-2.2	-2	-1.6	1.8	8.6	14.8	19.1	23.6	25.2	20.2	13.4	7.1	0.9	166	129	105	100	91	120	179	144	156	138	154	188	10.95	983.664	-5.2	2.05	8.4	22.2632
Cerris	381835127	Quercus acutissima	Carruth,, 1861	JP	PRESERVED_SPECIMEN	36.424	140.566	-2.5	-1.8	1.3	6.7	11.6	15.9	19.7	21.2	17.9	11.5	5.2	-0.4	3.1	3.7	6.5	11.9	16.4	19.5	23.2	25	21.6	16	10.5	5.4	38	62	99	122	141	176	160	135	182	181	82	52	13.5625	780.985	-2.5	20.85	4.05	43.1389
Cerris	381835123	Quercus acutissima	Carruth,, 1861	JP	PRESERVED_SPECIMEN	36.5293	140.579	-2.2	-1.7	1.2	6.7	11.5	15.7	19.5	21	17.8	11.5	5.3	-0.1	3.1	3.5	6.2	11.6	16	19.1	22.8	24.6	21.3	15.9	10.4	5.4	36	60	99	124	144	177	164	134	179	177	79	51	13.35	770.699	-2.2	20.6167	4.01667	43.8008
Cerris	381835128	Quercus acutissima	Carruth,, 1861	JP	PRESERVED_SPECIMEN	36.4353	140.593	-1.7	-1.2	1.6	7	11.7	15.8	19.6	21.1	18.1	11.9	5.8	0.4	3.6	3.9	6.6	11.8	16.1	19.2	22.9	24.7	21.5	16.2	10.8	5.9	38	62	100	122	141	177	160	134	181	180	82	52	13.5958	756.422	-1.7	20.7833	4.46667	43.0206
Cerris	381835125	Quercus acutissima	Carruth,, 1861	JP	PRESERVED_SPECIMEN	36.4969	140.613	-1.2	-0.8	1.8	7.1	11.8	15.7	19.5	21.1	18.2	12.2	6.2	1	3.9	4.1	6.6	11.7	16	18.9	22.7	24.5	21.5	16.3	11	6.2	38	62	100	124	144	179	167	138	181	179	81	52	13625	740.941	-1.2	20.7667	4.75	43.3251
Cerris	731738064	Quercus acutissima	Carruth,, 1861	JP	PRESERVED_SPECIMEN	40.8229	140.747	-4	-3.7	-1.3	3.6	8.7	13.4	17.7	19.4	15.1	8.3	2.8	-1.2	-1.1	-0.6	2.4	8.4	13.6	17.4	21.5	23.5	19.6	13.2	6.9	1.8	120	100	79	69	73	85	104	138	140	115	117	122	10.5417	879.144	-4	18.7333	8.11667	22.8855
Cerris	2244475268	Quercus acutissima	Carruth,, 1861	JP	PRESERVED_SPECIMEN	37.3484	141.006	-1.1	-0.9	1.4	6.3	11	15.2	18.9	20.8	17.7	11.7	5.9	1.2	3.2	3.2	5.6	10.8	15	18.1	21.7	23.8	20.9	15.7	10.5	5.7	34	55	83	110	120	152	129	135	185	159	74	41	12.8333	739.574	-1.1	20.1	4.03333	45.5285
Cerris	3323118611	Quercus acutissima	Carruth,, 1861	JP	PRESERVED_SPECIMEN	43.0473	141.316	-8.5	-8.1	-4.4	1.8	6.9	11.7	16.4	17.8	12.9	6.2	0.3	-5.1	-4.9	-4.3	-0.6	6.1	11.7	16	20.2	21.6	17.2	10.8	4.1	-1.7	109	84	74	68	73	76	105	154	141	121	125	117	8.00833	957.342	-8.5	16.5167	5.71667	27.467
Cerris	731714905	Quercus acutissima	Carruth,, 1861	NP	PRESERVED_SPECIMEN	27.3556	87.8865	4.4	5.7	9	12.1	13.3	15.5	15.9	15.8	14.6	12.3	8.4	5.3	10.1	11.5	15.1	17.8	18.9	20.3	20.4	20.5	19.4	17.9	14.4	11.2	19	24	56	104	163	352	471	429	280	103	20	8	16.4417	385.433	4.4	20.3833	11.8833	99.9112
Cerris	731731232	Quercus acutissima	Carruth,, 1861	IN	PRESERVED_SPECIMEN	24.9664	93.8806	6.5	8.5	12.2	15.6	18.4	20.7	20.9	20.9	19.8	17.4	12.6	8	13.7	15.9	19.6	22.1	23.5	24.5	24.4	24.3	23.7	22.1	18.4	14.6	22	39	102	148	210	539	511	408	285	194	34	11	20.575	400.888	6.5	24.4	15.5833	90.3671
Cerris	731714906	Quercus acutissima	Carruth,, 1861	IN	PRESERVED_SPECIMEN	25.5143	94.1362	2.7	4.6	7.9	11	13.6	16.1	16.5	16.4	15.6	13	8.3	4.2	9.1	10.8	14.2	16.5	18.2	19.6	19.8	19.8	19.2	17.2	13.5	10.2	18	31	62	91	184	364	380	363	233	151	37	10	15.6583	398.057	2.7	19.7	10.0333	88.8469
Cerris	2513864061	Quercus acutissima	Carruth,, 1861	MM	PRESERVED_SPECIMEN	22.0167	96.4667	6.9	8.4	12.1	16.7	18.6	19.6	19.7	19.3	18.9	17.1	13.2	8.6	15	17.2	20.9	24.3	24.1	23.7	23.4	23	22.9	21.7	18.7	15.6	3	7	12	66	237	237	179	252	248	198	90	19	20.8875	339.559	6.9	22.5667	17.7167	80.9831
Cerris	919567788	Quercus acutissima	Carruth,, 1861	CN	PRESERVED_SPECIMEN	24.7052	97.9319	6	7.7	11.3	15.2	18.7	21.1	21.5	21.2	20	17.3	12.3	7.6	13.6	15.5	19.2	22.2	24.2	24.8	24.5	24.7	24.3	22.4	18.4	14.6	12	23	34	57	160	350	405	316	188	134	44	12	20.7	423.637	6	24.65	14.6	97.4909
Cerris	1426161622	Quercus acutissima	Carruth,, 1861	CN	PRESERVED_SPECIMEN	25.0181	98.4769	1.4	3.1	6.1	9.6	13.7	17.1	17.5	17	15.7	12.6	7.3	3	8.9	10.5	13.7	16.4	19.1	20.5	20.4	20.7	19.9	17.7	13.4	10	15	32	41	70	127	245	282	246	177	134	53	16	15.9417	444.976	1.4	20.55	9.81667	80.4907
Cerris	919599520	Quercus acutissima	Carruth,, 1861	CN	PRESERVED_SPECIMEN	25.0206	98.49	1.7	3.4	6.5	10.1	14.1	17.5	17.9	17.5	16.1	13	7.7	3.3	9.2	10.9	14.2	16.9	19.6	21	20.8	21.1	20.3	18.1	13.8	10.4	15	32	41	70	130	255	296	252	180	134	53	16	16.3708	447.419	1.7	20.9833	10.1833	81.9342
Cerris	574824385	Quercus acutissima	Carruth,, 1861	CN	PRESERVED_SPECIMEN	25.75	98.5667	-0.5	1.2	4.3	6.8	11	13.9	14.4	14.1	13.2	10	4.7	1	6.3	7.8	10.8	12.7	16.1	17.5	17.8	17.9	17.3	14.8	10.6	7.7	19	51	69	87	104	207	232	217	162	121	45	17	13.1083	435.738	-0.5	17.7333	8.18333	68.9171
Cerris	1426108066	Quercus acutissima	Carruth,, 1861	CN	PRESERVED_SPECIMEN	25.2933	98.5931	2.2	4	7.2	10.7	14.8	18	18.4	17.8	16.7	13.6	8.1	3.7	9.3	11.1	14.5	17.3	20.1	21.5	21.4	21.6	20.8	18.5	14.1	10.5	17	39	52	73	120	257	284	243	177	129	48	17	16.7375	464.181	2.2	21.4833	10.3167	79.4445
Cerris	575050189	Quercus acutissima	Carruth,, 1861	CN	PRESERVED_SPECIMEN	25.75	98.6667	-0.6	1.1	4.2	6.5	10.7	13.4	14.1	13.7	12.8	9.7	4.6	0.9	5.9	7.4	10.4	12.2	15.6	17	17.4	17.5	16.8	14.3	10.1	7.2	19	49	68	85	98	189	217	208	153	117	44	17	12.6625	435.275	-0.6	17.3167	7.75	67.3823
Cerris	919590052	Quercus acutissima	Carruth,, 1861	CN	PRESERVED_SPECIMEN	24.5867	98.6892	2.7	4.2	7.3	11.1	15	18.1	18.4	18	16.7	13.9	9	4.4	10	11.7	15	17.9	20.3	21.6	21.5	21.7	20.9	18.7	14.6	11.1	15	25	27	58	120	238	293	258	161	133	52	16	17.0833	440.76	2.7	21.5667	10.9333	86.2166
Cerris	575036325	Quercus acutissima	Carruth,, 1861	CN	PRESERVED_SPECIMEN	25.5	98.9667	1.3	3.1	6.2	8.9	13.1	15.9	16.4	16	14.8	11.9	6.7	2.7	8.4	10.1	13.4	15.6	18.8	19.8	19.8	19.9	19	16.9	12.6	9.5	16	41	57	70	85	175	196	191	143	116	42	16	15.3208	435.365	1.3	19.8167	9.35	68.9964
Cerris	919567764	Quercus acutissima	Carruth,, 1861	CN	PRESERVED_SPECIMEN	22.5559	99.9321	6.2	7.1	9.9	13.7	17.5	19.8	19.8	19.7	18.6	16.4	12.3	8.1	14.1	15.9	19.1	21.8	23.6	24	23.6	23.8	23.1	21.3	17.9	14.6	16	14	14	44	161	254	340	314	199	148	83	27	20.2458	378.342	6.2	23.8333	16.3667	88.8001
Cerris	731017795	Quercus afares	Pomel, 1875	DZ	PRESERVED_SPECIMEN	36.4799	2.80057	6.1	6.5	7.7	9.5	13	16.7	19.8	20.5	18	14.1	10.1	7.3	10.7	11.3	12.9	14.9	18.3	22.3	25.6	26.3	23.5	19.1	14.8	11.8	114	83	88	70	72	29	3	5	39	70	120	125	17.6292	569.822	6.1	12.4333	24.7333	60.5186
Cerris	731017821	Quercus afares	Pomel, 1875	DZ	PRESERVED_SPECIMEN	36.7538	3.05876	6.8	7	7.9	9.6	12.9	16.5	19.1	20.1	18.1	14.5	10.5	8	11.7	12.1	13.3	15.1	18.3	21.8	24.6	25.7	23.4	19.6	15.5	12.8	89	85	74	62	47	16	2	3	37	68	93	98	17.8167	511.128	6.8	13.3167	24.0333	60.9026
Cerris	731017825	Quercus afares	Pomel, 1875	DZ	PRESERVED_SPECIMEN	36.7484	3.07574	6.8	7	7.9	9.6	12.9	16.5	19.1	20.2	18.2	14.5	10.4	8	11.7	12.1	13.3	15.1	18.3	21.8	24.7	25.7	23.5	19.6	15.5	12.8	88	85	74	61	46	15	2	4	36	68	92	97	17.8417	512.041	6.8	13.3333	24.0667	60.9797
Cerris	731017826	Quercus afares	Pomel, 1875	DZ	PRESERVED_SPECIMEN	36.7484	3.07578	6.8	7	7.9	9.6	12.9	16.5	19.1	20.2	18.2	14.5	10.4	8	11.7	12.1	13.3	15.1	18.3	21.8	24.7	25.7	23.5	19.6	15.5	12.8	88	85	74	61	46	15	2	4	36	68	92	97	17.8417	512.041	6.8	13.3333	24.0667	60.9797
Cerris	731017786	Quercus afares	Pomel, 1875	DZ	PRESERVED_SPECIMEN	36.8434	3.98978	4.9	5.5	7.1	9	12.5	15.9	19.1	20	17.4	13.4	9	5.7	9.3	10.1	11.9	14	17.5	21.3	24.9	25.8	22.8	18.4	13.5	10	162	112	103	72	62	23	2	8	50	100	156	184	16625	598.135	4.9	10.9333	23.9667	69.7125
Cerris	1842873066	Quercus afares	Pomel, 1875	DZ	PRESERVED_SPECIMEN	36.7248	4.4352	3	3.5	5	7.3	10.7	14.2	18	18.7	15.8	11.9	7.4	3.9	6.7	7.5	9.4	11.8	15.5	19.5	23.6	24.3	20.9	16.3	11.2	7.5	185	124	136	95	62	29	3	8	43	83	153	175	14.5167	640.956	3	8.46667	22.4833	68.9243
Cerris	731017792	Quercus afares	Pomel, 1875	DZ	PRESERVED_SPECIMEN	36.7339	4.43863	3.5	4	5.4	7.7	11.1	14.6	18	18.8	16.2	12.3	7.9	4.3	7.3	8.1	9.9	12.3	15.9	19.8	23.6	24.3	21.2	16.7	11.8	8	190	119	130	85	57	28	3	8	41	80	150	177	14.9083	622.246	3.5	9.03333	22.5667	71.3427
Cerris	1842911012	Quercus afares	Pomel, 1875	DZ	PRESERVED_SPECIMEN	36.7207	4.4548	3.1	3.6	5.1	7.3	10.8	14.3	18	18.7	15.9	12	7.5	3.9	6.8	7.6	9.5	11.9	15.6	19.6	23.6	24.2	20.8	16.3	11.3	7.6	185	122	132	92	60	29	3	8	41	81	150	172	14.55	635.342	3.1	8.55	22.4333	69.4503
Cerris	731017824	Quercus afares	Pomel, 1875	DZ	PRESERVED_SPECIMEN	36.6187	4.53514	0.7	1.1	2.6	5	8.6	12.6	17.1	17.4	13.8	9.9	5.1	1.6	3.9	4.7	6.8	9.6	13.5	18	22.9	23.1	18.8	13.8	8.5	4.8	152	121	134	104	76	33	7	13	51	85	142	150	12.3625	705.286	0.7	5.73333	21.3833	59.0212
Cerris	731017823	Quercus afares	Pomel, 1875	DZ	PRESERVED_SPECIMEN	36.6619	4.58944	1.1	1.5	2.9	5.3	9	12.9	17.2	17.6	14.1	10.3	5.5	2	4.3	5.1	7.1	9.8	13.6	18	22.6	22.9	18.7	14	8.8	5.2	157	123	132	102	72	32	7	13	49	84	143	152	12.5208	680.239	1.1	6.11667	21.1833	60.3635
Cerris	1842842516	Quercus afares	Pomel, 1875	DZ	PRESERVED_SPECIMEN	36.6333	4.6	2.1	2.6	4.1	6.3	9.9	13.8	17.9	18.3	15	11.2	6.5	3	5.5	6.2	8.3	10.9	14.7	19.2	23.5	23.8	19.9	15.2	10	6.3	153	112	122	93	64	30	7	11	44	75	128	139	13.6333	672.716	2.1	7.26667	22.1667	61.3845
Cerris	731017857	Quercus afares	Pomel, 1875	DZ	PRESERVED_SPECIMEN	36.6683	4.62179	0.8	1.2	2.6	4.9	8.6	12.6	16.9	17.2	13.8	10	5.2	1.7	4	4.7	6.7	9.4	13.2	17.6	22.2	22.4	18.3	13.6	8.4	4.8	157	123	134	103	75	33	7	14	52	87	143	154	12.1042	678.784	0.8	5.71667	20.7667	59.3278
Cerris	1424547292	Quercus afares	Pomel, 1875	DZ	PRESERVED_SPECIMEN	36.6307	4.6244	3.1	3.7	5.2	7.4	11.1	14.9	18.4	18.9	16	12.1	7.6	4	6.8	7.6	9.6	12.1	15.9	20.2	24	24.5	20.9	16.4	11.4	7.6	154	99	110	79	51	29	6	8	34	59	113	121	14.7625	649.777	3.1	8.56667	22.9167	65.8791
Cerris	731017854	Quercus afares	Pomel, 1875	DZ	PRESERVED_SPECIMEN	36.7202	4.7381	4.4	4.8	6.2	8.2	11.8	15.4	18.7	19.3	16.7	13	8.7	5.3	8.4	9.1	10.9	13.1	16.9	20.9	24.5	25	21.8	17.6	12.8	9.3	151	95	104	69	47	26	5	8	32	62	113	122	15.8583	610.353	4.4	10.15	23.4667	67.5335
Cerris	731017834	Quercus afares	Pomel, 1875	DZ	PRESERVED_SPECIMEN	36.5008	5.47134	-2	-1.8	-0.5	1.9	5.4	9.7	13.7	13.9	10.5	6.4	1.9	-1.1	1.2	1.8	3.7	6.7	10.9	16.1	20.5	20.3	16	10.8	5.4	2.1	149	119	115	93	73	35	10	23	58	78	125	147	9.62917	719.531	-2	2.9	18.9833	54.6666
Cerris	731017853	Quercus afares	Pomel, 1875	DZ	PRESERVED_SPECIMEN	36.5011	5.47222	-2	-1.8	-0.5	1.9	5.4	9.7	13.7	13.9	10.5	6.4	1.9	-1.1	1.2	1.8	3.7	6.7	10.9	16.1	20.5	20.3	16	10.8	5.4	2.1	149	119	115	93	73	35	10	23	58	78	125	147	9.62917	719.531	-2	2.9	18.9833	54.6666
Cerris	731017836	Quercus afares	Pomel, 1875	DZ	PRESERVED_SPECIMEN	36.5017	5.47417	-2	-1.8	-0.5	1.9	5.4	9.7	13.7	13.9	10.5	6.4	1.9	-1.1	1.2	1.8	3.7	6.7	10.9	16.1	20.5	20.3	16	10.8	5.4	2.1	149	119	115	93	73	35	10	23	58	78	125	147	9.62917	719.531	-2	2.9	18.9833	54.6666
Cerris	3327455879	Quercus afares	Pomel, 1875	DZ	PRESERVED_SPECIMEN	36.5408	5.48722	0.5	0.9	2.4	4.7	8.4	12.6	16.3	16.4	13	9.3	4.7	1.5	3.9	4.6	6.8	9.5	13.7	18.8	22.7	22.7	18.4	13.7	8.4	4.9	138	106	93	79	61	29	8	17	50	64	103	133	12.35	698.092	0.5	4.48333	21.3833	57.7258
Cerris	1424542847	Quercus afares	Pomel, 1875	DZ	PRESERVED_SPECIMEN	36.7	5.61667	4.2	4.4	5.8	7.7	11	14.7	17.6	18.3	16	12.5	8.3	5.2	8	8.4	10.1	12.2	15.6	19.5	22.6	23.1	20.5	16.7	12.1	8.9	176	133	102	81	58	25	4	12	43	79	124	164	14.8	561.026	4.2	8.41667	21.7333	68.3689
Cerris	1424542805	Quercus afares	Pomel, 1875	DZ	PRESERVED_SPECIMEN	36.7	5.61667	4.2	4.4	5.8	7.7	11	14.7	17.6	18.3	16	12.5	8.3	5.2	8	8.4	10.1	12.2	15.6	19.5	22.6	23.1	20.5	16.7	12.1	8.9	176	133	102	81	58	25	4	12	43	79	124	164	14.8	561.026	4.2	8.41667	21.7333	68.3689
Cerris	731017841	Quercus afares	Pomel, 1875	DZ	PRESERVED_SPECIMEN	36.7	5.61667	4.2	4.4	5.8	7.7	11	14.7	17.6	18.3	16	12.5	8.3	5.2	8	8.4	10.1	12.2	15.6	19.5	22.6	23.1	20.5	16.7	12.1	8.9	176	133	102	81	58	25	4	12	43	79	124	164	14.8	561.026	4.2	8.41667	21.7333	68.3689
Cerris	731017783	Quercus afares	Pomel, 1875	DZ	PRESERVED_SPECIMEN	36.6511	6.18417	1.2	1.4	2.6	4.7	7.9	11.8	15	15.6	13	9.3	5.2	2.1	4.7	5.2	6.9	9.5	13.3	17.8	21.4	21.7	18.3	13.6	8.9	5.6	218	175	131	100	78	33	6	18	54	96	154	208	12.2542	632.881	1.2	5.18333	20.3	67.5255
Cerris	731017818	Quercus afares	Pomel, 1875	DZ	PRESERVED_SPECIMEN	36.6567	6.18694	1.2	1.4	2.6	4.7	7.9	11.8	15	15.6	13	9.3	5.2	2.1	4.7	5.2	6.9	9.5	13.3	17.8	21.4	21.7	18.3	13.6	8.9	5.6	218	175	131	100	78	33	6	18	54	96	154	208	12.2542	632.881	1.2	5.18333	20.3	67.5255
Cerris	731017846	Quercus afares	Pomel, 1875	DZ	PRESERVED_SPECIMEN	36.9678	6.42944	2.5	2.5	3.4	5.4	8.6	12.2	15.2	15.9	13.8	10.3	6.4	3.4	5.9	6.2	7.6	9.9	13.4	17.4	20.8	21.3	18.4	14.3	9.9	6.8	270	204	153	115	90	34	5	21	62	127	203	270	12.675	574.233	2.5	6.31667	19.85	70.7275
Cerris	137484435	Quercus afares	Pomel, 1875	TN	PRESERVED_SPECIMEN	36.6	8.65	4.5	4.9	6.1	8.1	11.7	15.7	18.5	19.1	16.6	12.9	8.6	5.4	9.2	9.7	11.3	13.7	18.1	22.7	25.9	26.3	23	18.5	13.5	10.2	116	103	86	71	47	22	6	11	43	69	93	114	16.85	642.912	4.5	9.68333	25	59.0973
Cerris	3033689749	Quercus afares	Pomel, 1875	TN	PRESERVED_SPECIMEN	36.6	8.65	4.5	4.9	6.1	8.1	11.7	15.7	18.5	19.1	16.6	12.9	8.6	5.4	9.2	9.7	11.3	13.7	18.1	22.7	25.9	26.3	23	18.5	13.5	10.2	116	103	86	71	47	22	6	11	43	69	93	114	16.85	642.912	4.5	9.68333	25	59.0973
Cerris	1038235499	Quercus brantii	Lindl,, 1840	SY	PRESERVED_SPECIMEN	36.7667	36.8	0.4	1.3	4.3	8.6	12.8	17.3	20.4	20.4	16.8	11.5	5.7	2.1	4.7	6	9.7	14.7	19.7	24.4	27.4	27.6	24.4	18.6	11.5	6.4	123	108	86	57	37	6	1	3	7	31	57	121	16.2417	858.222	0.4	5.65	26.4667	86.2566
Cerris	3351850665	Quercus brantii	Lindl,, 1840	TR	PRESERVED_SPECIMEN	37.73	37.42	-4.4	-3	0.6	5.1	9	13.1	16.1	15.8	11.4	6.5	1.7	-1.8	-0.2	1.4	5.9	11.2	16	20.8	24.6	24.5	20.4	14.2	7.6	2.5	83	68	77	63	45	13	3	3	7	40	64	88	12.425	900.097	-4.4	1.25	23.1833	68.6578
Cerris	3351792573	Quercus brantii	Lindl,, 1840	TR	PRESERVED_SPECIMEN	39.45	38.54	-3.9	-2.5	1.6	6.9	10.9	14.7	18.4	18.1	14.4	9.1	3.5	-0.9	-0.6	1.3	6.1	12	16.7	21.3	25.4	25.2	21.2	14.6	7.5	2.3	68	60	64	72	60	30	8	5	11	51	69	79	12.7458	938.532	-3.9	3.06667	23.9167	55.1931
Cerris	731803436	Quercus brantii	Lindl,, 1840	TR	PRESERVED_SPECIMEN	38.7041	39.2514	-4.7	-3.5	0.6	5.9	10.1	14.5	18.8	18.4	14.3	8.5	2.7	-1.7	-1.2	0.5	5.2	11.2	16.4	21.5	26.2	25.9	21.6	14.5	7.1	1.6	95	86	88	96	71	20	5	3	8	57	90	109	12.5292	992.379	-4.7	2.5	24.5333	65.5699
Cerris	731574377	Quercus brantii	Lindl,, 1840	TR	PRESERVED_SPECIMEN	38.2267	42.4224	-4.6	-3.9	-0.8	3.8	8.2	12.3	16.2	15.8	11.9	6.8	1.6	-2.4	-1.3	-0.2	3.3	8.7	13.8	19.1	23.3	23	19	12.5	6.1	1	96	112	116	127	80	19	4	4	10	76	110	107	10.7042	905.07	-4.6	3.93333	21.8	66.5526
Cerris	731498276	Quercus brantii	Lindl,, 1840	TR	PRESERVED_SPECIMEN	38.1546	42.4714	-4.8	-4	-0.7	4.2	8.6	12.9	16.8	16.4	12.5	7.2	1.9	-2.3	-1.5	-0.2	3.5	9	14.1	19.4	23.8	23.5	19.3	12.7	6.2	1	92	109	113	120	76	17	4	4	9	72	105	103	10.9	920.469	-4.8	4.1	22.1833	66.948
Cerris	731400164	Quercus brantii	Lindl,, 1840	TR	PRESERVED_SPECIMEN	38.1546	42.4914	-5.5	-4.8	-1.6	3.1	7.5	11.9	15.8	15.4	11.6	6.3	1	-3.1	-2	-1	2.4	7.8	12.9	18.2	22.7	22.4	18.3	11.7	5.4	0.4	88	104	111	120	79	19	4	4	10	73	103	97	9.92917	908.031	-5.5	3.06667	21.15	65.742
Cerris	1831334141	Quercus brantii	Lindl,, 1840	IQ	PRESERVED_SPECIMEN	37.0333	43.0833	-0.9	0.4	4.3	9	14.3	19.2	22.9	22.3	18.1	12	6.2	1.6	3.5	5.3	9.4	14.4	20.5	26.5	30.6	30	25.9	18.7	11.6	5.9	119	144	135	101	50	0	0	0	1	23	77	120	16.85	987.474	-0.9	6.06667	29.0167	89.3263
Cerris	1831334147	Quercus brantii	Lindl,, 1840	IQ	PRESERVED_SPECIMEN	37.2167	43.4333	-4.8	-3.4	0.7	5.7	11.3	16.2	20.1	19.6	15.5	9.4	3.3	-1.7	-0.6	1	5.6	11.2	17	22.7	27.1	26.7	22.6	15.5	8.4	2.5	103	140	135	125	64	3	1	0	2	44	101	105	13.3125	1007.21	-4.8	5.91667	25.4833	80.9338
Cerris	1831334083	Quercus brantii	Lindl,, 1840	IQ	PRESERVED_SPECIMEN	37.2167	43.4333	-4.8	-3.4	0.7	5.7	11.3	16.2	20.1	19.6	15.5	9.4	3.3	-1.7	-0.6	1	5.6	11.2	17	22.7	27.1	26.7	22.6	15.5	8.4	2.5	103	140	135	125	64	3	1	0	2	44	101	105	13.3125	1007.21	-4.8	5.91667	25.4833	80.9338
Cerris	574997936	Quercus brantii	Lindl,, 1840	TR	PRESERVED_SPECIMEN	37.4833	43.65	-6.6	-5.2	-0.8	4.6	10	15	19.1	18.6	14.5	8.5	2.1	-3.3	-2.9	-1.4	3.2	9.3	15.2	20.9	25.5	25.2	21	13.9	6.5	0.2	87	111	119	118	61	8	3	2	6	48	93	91	11.3958	1034.04	-6.6	3.73333	23.8667	74.6793
Cerris	1801082903	Quercus brantii	Lindl,, 1840	TR	PRESERVED_SPECIMEN	37.5006	43.7803	-7.8	-6.5	-2	3.8	8.8	13.6	17.7	17.4	13.3	7.4	0.9	-4.5	-3.9	-2.5	1.9	8.3	14	19.6	24.2	24	20	13	5.5	-0.8	84	106	118	119	58	11	4	3	8	52	92	88	10.2792	1031.38	-7.8	2.56667	22.75	72.4546
Cerris	731803432	Quercus brantii	Lindl,, 1840	IQ	PRESERVED_SPECIMEN	36.2063	44.0089	1.6	3.7	7.5	11.6	17.6	22.8	26.3	25.4	20.7	14	7.5	3.6	6	8.4	12.7	17.3	24.4	30.2	33.9	33.1	28.4	21	13.6	8.1	114	106	96	71	26	0	0	0	0	11	57	82	19.7625	1013.46	1.6	9.06667	32.4	95.1069
Cerris	1831334081	Quercus brantii	Lindl,, 1840	IQ	PRESERVED_SPECIMEN	36.5667	44.15	0.1	2	6.1	10.6	16.2	21.2	24.9	24.1	19.3	12.7	6.8	2.4	4.6	6.9	11.2	16.1	22.8	28.7	32.7	32.1	27.4	19.9	12.8	7	150	163	135	99	32	0	0	0	0	12	82	105	18.5208	1018.14	0.1	7.58333	31.15	97.7699
Cerris	731802946	Quercus brantii	Lindl,, 1840	IQ	PRESERVED_SPECIMEN	36.4091	44.3123	-0.9	1.1	5.2	9.9	15.6	20.4	24.2	23.6	19	12.3	6.6	1.7	3.3	5.6	10.1	15.2	21.7	27.4	31.4	30.9	26.3	18.8	12	6	145	193	158	113	44	0	0	0	1	9	76	123	17.4042	1015.75	-0.9	6.33333	29.9167	98.8434
Cerris	2517244984	Quercus brantii	Lindl,, 1840	IR	PRESERVED_SPECIMEN	33.5833	46.3667	-1.1	-0.4	2.7	7.7	12.6	17.5	20.6	20.4	15.8	11	4.8	1.1	3.6	4.7	8.4	13.9	19.7	25.3	28.4	28.3	23.7	17.8	10.4	5.9	75	76	93	56	26	2	2	1	1	19	53	71	15.8333	927.127	-1.1	5.53333	26.8	85.619
Cerris	1801082923	Quercus brantii	Lindl,, 1840	IR	PRESERVED_SPECIMEN	35.2819	46.3794	-3.6	-2.6	1.6	6.5	10.9	15.4	19.8	19.2	13.9	9.3	3.5	-1	1.1	2.6	7.4	12.8	18	23.7	28.2	27.9	22.8	16.9	9.6	4	136	129	137	85	38	1	0	0	0	32	85	112	14.5917	974.332	-3.6	3.71667	26.2833	89.3381
Cerris	731803434	Quercus brantii	Lindl,, 1840	IR	PRESERVED_SPECIMEN	34.3428	47.075	-3.4	-2.4	1.4	6.2	9.7	13.4	17.9	17	11.9	7.4	2.7	-0.8	2	3.5	7.7	13.2	17.6	23	27.4	26.8	21.9	16	9.6	4.7	70	69	96	62	31	2	1	1	1	26	59	74	14.4667	905.677	-3.4	4.4	25.3667	82.3223
Cerris	1697853356	Quercus brantii	Lindl,, 1840	IR	PRESERVED_SPECIMEN	30.1667	51.25	3.4	4.5	6.4	10.1	15.3	20	24.3	24.5	20.5	15.9	11.2	7.3	8.4	9.9	12.3	16.9	23.1	28.5	32.2	32.6	29	23.9	17.8	13.1	45	48	48	12	4	0	1	2	1	7	27	58	20.6167	874.35	3.4	10.4167	31.0833	102.235
Cerris	296527418	Quercus brantii	Lindl,, 1840	IR	PRESERVED_SPECIMEN	31.0883	51.2833	-6.2	-3.8	0.1	4.8	9.2	13	16.1	15	10.1	5.3	0.3	-3.9	-0.6	2	6.2	11.5	17	21.8	24.3	23.6	19.1	13.3	6.8	2	40	42	53	27	15	1	3	3	0	6	25	50	12.2542	892.057	-6.2	2.53333	22.3	87.1816
Cerris	575251315	Quercus brantii	Lindl,, 1840	IR	PRESERVED_SPECIMEN	30.5	51.5333	-4.2	-1.6	1.8	5.7	10.5	14.6	17.7	17	12.3	7.5	2.2	-1.8	1	3.7	7.9	12.3	18.1	23.1	25.7	25.3	21.1	15.7	8.8	4	39	41	49	20	10	1	2	3	0	6	23	48	13.8958	884.257	-4.2	4.2	24.0333	91.2731
Cerris	296527420	Quercus brantii	Lindl,, 1840	IR	PRESERVED_SPECIMEN	29.58	51.9233	-4.1	-2.3	0.7	4.5	9.7	13.8	17.3	16.7	12.2	7.4	2.6	-0.9	1.6	3.7	6.9	11.3	17.3	22.1	25.1	24.8	20.8	15.6	9.6	5.3	42	42	54	23	12	2	11	10	1	5	17	41	13.6917	839.705	-4.1	4.08333	20.4	80.9637
Cerris	731833617	Quercus brantii	Lindl,, 1840	IR	PRESERVED_SPECIMEN	29.5918	52.5837	0.4	1.9	4.3	7.4	12.6	17.3	21.7	21.5	17.6	12.7	8.1	4.6	6.1	8	10.7	14.6	20.5	25.9	29.8	29.8	26.4	21.2	15.6	11	45	32	37	12	5	0	1	1	0	4	12	39	18.3	846.469	0.4	8.35	28.5	104.311
Cerris	731400313	Quercus castaneifolia	C,A,Mey,, 1831	AZ	PRESERVED_SPECIMEN	38.7592	48.4358	-4.2	-3.8	-1.2	3.8	7.6	10.6	14	10.3	10.5	4.8	1.9	-1.8	-0.1	0.5	3.5	9.2	13	16.4	19.9	19.5	15.8	11	6.4	2.3	36	36	53	56	63	37	16	29	51	81	56	34	9.78333	724.858	-4.2	11.0833	18.5833	37.6772
Cerris	1697778131	Quercus castaneifolia	C,A,Mey,, 1831	AZ	PRESERVED_SPECIMEN	38.4483	48.6024	-5.1	-4.6	-2.3	2.5	6.2	9.4	12.1	11.1	9.1	5.1	1.4	-2.4	-1.3	-0.4	2.4	7.8	11.5	14.9	17.5	18	14.5	10.6	6	1.6	30	30	50	53	61	33	16	18	33	60	41	27	8.6125	692.65	-5.1	7.26667	16.8167	39.5511
Cerris	1697778111	Quercus castaneifolia	C,A,Mey,, 1831	AZ	PRESERVED_SPECIMEN	38.4134	48.6457	-1.9	-1.6	0.6	5.4	9.3	12.4	15.4	13.2	12.3	7.6	4.2	0.4	1.7	2.2	4.7	10.1	14	17.4	20.4	20.4	16.8	12.8	8.3	4.2	48	46	61	54	53	31	14	31	69	110	74	52	11.0917	688.856	-1.9	12.65	19.4	44.7772
Cerris	1697778198	Quercus castaneifolia	C,A,Mey,, 1831	AZ	PRESERVED_SPECIMEN	38.7277	48.6808	0.2	0.3	3.2	7.9	12.3	16.2	19.1	17.1	15.9	10.4	6.2	2.2	3.6	3.8	6.7	12.1	16.6	20.8	23.9	23.4	19.8	14.8	9.7	5.6	67	71	73	54	46	30	13	41	108	164	115	76	13.4167	755.716	0.2	14.75	22.7333	57.1056
Cerris	1697778119	Quercus castaneifolia	C,A,Mey,, 1831	AZ	PRESERVED_SPECIMEN	38.7882	48.7256	0.3	0.8	3.7	8.4	13	17.1	19.9	18.4	16.8	11.3	6.7	2.4	3.8	4.2	7.2	12.6	17.3	21.9	24.8	24.3	20.8	15.4	10.1	5.9	71	77	75	52	43	29	13	42	116	174	123	81	14.0208	783.119	0.3	15.4333	23.6667	59.6948
Cerris	1135459577	Quercus castaneifolia	C,A,Mey,, 1831	AZ	PRESERVED_SPECIMEN	38.6569	48.7619	0.8	0.9	3.7	8.3	12.9	16.8	19.7	18.1	16.5	11.3	7	2.9	4.1	4.2	6.9	12.2	16.8	21.1	24.1	23.7	20.2	15.3	10.3	6.2	73	77	78	55	45	30	14	45	121	181	127	83	13.7625	750.527	0.8	15.25	20.7167	59.5824
Cerris	731400297	Quercus castaneifolia	C,A,Mey,, 1831	AZ	PRESERVED_SPECIMEN	38.7529	48.8475	0.8	1.4	4.3	8.7	13.4	17.8	20.5	19.3	17.3	11.8	7.2	2.9	4.1	4.7	7.6	13	17.7	22.5	25.4	24.9	21.3	15.9	10.6	6.3	78	84	80	51	42	29	16	47	131	192	140	87	14.475	789.817	0.8	15.9	21.8667	62.1504
Cerris	1697778145	Quercus castaneifolia	C,A,Mey,, 1831	AZ	PRESERVED_SPECIMEN	38.7197	48.8603	0.8	1.4	4.3	8.7	13.3	17.7	20.5	19.4	17.3	11.9	7.2	2.9	4.2	4.7	7.5	12.9	17.6	22.4	25.3	24.8	21.3	15.9	10.6	6.4	79	86	81	52	42	28	15	46	132	195	142	89	14.4542	785.437	0.8	15.9167	21.7667	62.8813
Cerris	731399686	Quercus castaneifolia	C,A,Mey,, 1831	IR	PRESERVED_SPECIMEN	37.0278	49.7818	2.1	2.1	3.4	8.4	12.1	15.6	18.3	18.6	15.3	11.9	7.9	3.9	5.8	5.7	7.1	12.8	16.5	20.7	23.4	23.7	20.2	16.4	12	7.7	80	68	81	56	42	25	25	40	82	131	116	110	14.3292	678.543	2.1	12.0167	22.6167	48.8155
Cerris	575061667	Quercus castaneifolia	C,A,Mey,, 1831	IR	PRESERVED_SPECIMEN	36.3	52.3333	1.5	2.3	5.2	11	15	19.3	21.7	21.6	18.3	12.7	7.3	3.2	5.1	6	8.9	14.9	18.9	23.4	26	25.9	22.4	16.9	11.3	7	63	52	52	32	30	21	15	27	54	97	76	69	15.5708	781.288	1.5	11.75	25.1	49.5287
Cerris	1801082932	Quercus castaneifolia	C,A,Mey,, 1831	IR	PRESERVED_SPECIMEN	36.3152	52.3587	2.4	3.1	5.9	11.4	15.5	19.8	22.1	22.1	18.9	13.4	8	4	6.3	6.9	9.6	15.4	19.3	23.9	26.3	26.3	23	17.7	12.2	8	74	59	55	31	29	23	17	35	69	115	95	85	16.2417	759.778	2.4	12.6167	23.2	53.6232
Cerris	731574386	Quercus castaneifolia	C,A,Mey,, 1831	IR	PRESERVED_SPECIMEN	36.675	53.9462	0.7	1.3	4.8	10.4	14.7	19.1	21.8	21.8	18	12.2	6.6	2.4	4.6	5.6	9.1	15.2	19.3	23.7	26	26.1	22.7	17	11.2	6.4	38	38	49	33	32	17	13	17	28	43	40	41	15.5792	807.753	0.7	6.41667	25.2667	34.3923
Cerris	731400311	Quercus castaneifolia	C,A,Mey,, 1831	IR	PRESERVED_SPECIMEN	36.6768	53.9604	0.2	0.9	4.3	9.9	14.3	18.6	21.4	21.3	17.5	11.7	6.2	2	4.1	5.1	8.6	14.7	18.9	23.3	25.7	25.7	22.2	16.5	10.8	6	34	35	47	34	32	16	12	15	23	38	35	37	15.1417	810.961	0.2	5.95	24.8833	35.0083
Cerris	731400293	Quercus castaneifolia	C,A,Mey,, 1831	IR	PRESERVED_SPECIMEN	36.7456	54.4393	0.6	1.1	4.4	9.9	13.8	18.2	20.9	21	17.4	11.8	6.4	2.2	4.5	5.3	8.8	14.8	18.5	23	25.3	25.6	22.3	16.8	11	6.3	34	38	52	38	35	16	10	13	23	32	32	35	15.2042	789.555	0.6	9.65	24.65	39.3546
Cerris	731574316	Quercus castaneifolia	C,A,Mey,, 1831	IR	PRESERVED_SPECIMEN	36.7333	55.0333	-7.6	-6.4	-2.2	3.9	8.4	12.5	15.4	14.4	10.3	4.6	-0.7	-5	-3.6	-2.2	2.8	9.5	14.1	18.6	21.5	20.8	16.9	10.7	4.5	-0.9	19	23	41	35	32	9	6	3	4	7	11	20	9.38333	912.968	-7.6	8.76667	19.7167	70.2325
Cerris	731400988	Quercus castaneifolia	C,A,Mey,, 1831	IR	PRESERVED_SPECIMEN	36.7073	55.0852	-5.4	-4.1	0.2	6	10.5	14.8	17.7	16.6	12.4	6.5	1.1	-3.2	-1	0.7	5.8	12.1	16.7	21.5	24.2	23.4	19.6	13.4	6.9	1.5	22	25	39	32	28	7	4	2	3	7	11	22	12.075	918.152	-5.4	11.5333	22.45	71.1241
Cerris	2845983372	Quercus cerris	L,, 1753	HU	PRESERVED_SPECIMEN	47.5	19	-2.7	-1.6	1.9	6.1	11	14	15.7	15.4	11.4	6.5	2	-1.2	0	1.7	5.9	10.9	16.1	19.1	21	20.8	16.1	10.7	4.7	1.2	35	30	32	44	61	63	52	53	45	42	55	44	10.6708	786.371	-2.7	18.7	2.51667	22.7602
Cerris	1657211895	Quercus cerris	L,, 1753	RO	PRESERVED_SPECIMEN	44	26	-5.2	-3.6	0.6	5.7	10.7	14.6	16.4	15.8	11.4	5.9	0.6	-3.5	-1.7	0.7	6.1	12	17.4	21	23	22.6	18.3	12.1	4.9	0	32	30	36	51	65	72	63	50	41	42	44	39	11.3833	915.439	-5.2	20.4667	1.73333	28.0354
Cerris	1701160588	Quercus cerris	L,, 1753	IT	PRESERVED_SPECIMEN	43.9927	10.1742	1.9	2.2	4.4	7.1	10.8	14.3	16.7	17	14.1	10.3	5.8	2.8	5.9	6.8	9.4	12.2	16.4	20	22.9	23	19.6	15	9.9	6.7	108	81	88	101	76	54	28	56	88	142	134	103	13.9833	636.179	1.9	10.55	21.95	36.6948
Cerris	1701160559	Quercus cerris	L,, 1753	IT	PRESERVED_SPECIMEN	43.9449	10.1842	1.9	2.2	4.4	7.2	10.8	14.3	16.7	17	14.1	10.3	5.8	2.8	5.9	6.8	9.3	12.1	16.3	19.9	22.7	22.8	19.5	15	10	6.7	103	78	83	96	68	51	25	53	87	139	132	100	13.9333	629.749	1.9	10.5833	21.8167	38.4621
Cerris	1701161615	Quercus cerris	L,, 1753	IT	PRESERVED_SPECIMEN	44.0188	10.2012	0.3	0.2	1.9	4.3	8.1	11.4	14.2	14.4	11.3	7.7	3.7	1.1	3.8	4.1	6	8.4	12.9	16.5	19.6	19.8	16.1	11.7	7.2	4.4	170	136	147	159	111	98	51	88	146	212	236	188	10.85	603.268	0.2	7.75	18.6167	36.3049
Cerris	3327387578	Quercus cerris	L,, 1753	IT	PRESERVED_SPECIMEN	42.7785	10.2044	4.9	4.8	6.4	8.4	12.5	15.8	18.9	19.7	16.2	12.9	8.9	5.9	6.9	7.1	8.9	11.1	15.3	18.9	22.3	22.8	19.1	15.2	11	7.7	71	74	65	54	45	34	17	32	65	99	96	76	13.8583	589.518	4.8	11.3	21.35	40.9211
Cerris	1701160539	Quercus cerris	L,, 1753	IT	PRESERVED_SPECIMEN	44.0591	10.2083	-0.4	-0.4	1.7	4.2	8	11.2	13.8	14	11	7.5	3.3	0.6	3.1	3.5	5.9	8.5	13	16.5	19.5	19.6	15.9	11.6	6.9	3.9	152	123	131	144	101	89	47	83	133	191	211	168	10.6583	617.384	-0.4	7.5	18.5	35.4162
Cerris	1701161768	Quercus cerris	L,, 1753	IT	PRESERVED_SPECIMEN	44.0736	10.2971	-1.4	-1.6	0.2	2.5	6.6	10	12.9	13.1	9.7	6.1	1.9	-0.6	1.5	1.7	3.6	6	10.5	14.2	17.2	17.3	13.5	9.3	4.9	2.3	198	150	168	180	131	109	64	97	163	240	269	213	8.48333	596.415	-1.6	5.48333	16.2167	36.0233
Cerris	3327388561	Quercus cerris	L,, 1753	IT	PRESERVED_SPECIMEN	42.8079	10.3666	6.9	6.9	8.2	10.4	14	17.5	20.3	20.9	18.2	14.7	10.8	7.8	9.5	9.6	11.2	13.5	17.3	20.9	23.9	24.3	21.3	17.5	13.4	10.3	47	46	44	44	33	22	10	28	51	75	72	56	16.0458	554.065	6.9	13.7	22.9833	42.2063
Cerris	1701160576	Quercus cerris	L,, 1753	IT	PRESERVED_SPECIMEN	44.2006	10.3775	-3.3	-3.4	-1.6	0.6	4.9	8.3	11.3	11.4	8.1	4.4	0	-2.4	-0.3	-0.2	1.7	3.9	8.4	12.2	15.2	15.2	11.5	7.5	3	0.5	130	104	121	126	101	91	62	90	131	180	177	136	6.55417	590.021	-3.4	3.68333	14.2167	28.3211
Cerris	1701160523	Quercus cerris	L,, 1753	IT	PRESERVED_SPECIMEN	43.5372	10.4126	2.9	3	4.8	7.2	10.8	14.1	16.8	17.2	14.3	10.8	6.6	3.8	6.5	7	9	11.5	15.6	19.2	22.3	22.5	19.1	15	10.3	7.2	73	62	72	78	56	50	23	48	90	128	120	81	13.775	598.322	2.9	14.7833	21.35	39.8526
Cerris	1701161716	Quercus cerris	L,, 1753	IT	PRESERVED_SPECIMEN	43.4312	10.4289	3.4	3.4	5.1	7.5	11.1	14.4	17.2	17.7	14.6	11.2	7	4.2	6.9	7.2	9	11.5	15.6	19.1	22.3	22.6	19.2	15.1	10.7	7.6	69	60	66	70	50	47	21	45	83	117	112	77	13.9042	587.961	3.4	15	21.35	39.5674
Cerris	1701161633	Quercus cerris	L,, 1753	IT	PRESERVED_SPECIMEN	43.9435	10.4775	1.2	1.5	3.7	6.5	10.2	13.6	15.9	16.2	13.3	9.6	5.1	2.1	5.1	5.9	8.5	11.4	15.5	19	21.8	22	18.6	14.1	9.1	5.9	94	76	88	107	76	61	35	64	102	141	141	102	13.0875	628.219	1.2	13.9333	20.9667	34.1008
Cerris	1701160607	Quercus cerris	L,, 1753	IT	PRESERVED_SPECIMEN	43.5867	10.4811	2.3	2.6	4.7	7.3	10.8	14.3	16.9	17.3	14.2	10.6	6.2	3.2	6.5	7.3	9.6	12.3	16.3	20.1	23.2	23.4	19.9	15.5	10.5	7.2	63	50	61	77	55	46	22	48	87	123	111	72	14.3083	627.654	2.3	15.2667	22.25	41.2713
Cerris	2603830338	Quercus cerris	L,, 1753	IT	PRESERVED_SPECIMEN	42.9883	10.4925	5.7	5.7	7.2	9.5	13.1	16.5	19.2	19.9	17	13.6	9.5	6.6	8.6	8.7	10.3	12.7	16.6	20.1	23.1	23.6	20.5	16.7	12.4	9.4	51	49	49	49	37	27	14	32	61	84	81	58	15.2375	560.078	5.7	16.55	22.2667	40.7105
Cerris	1701161795	Quercus cerris	L,, 1753	IT	PRESERVED_SPECIMEN	43.4121	10.5793	2.8	2.8	4.5	6.8	10.5	13.8	16.5	17	13.9	10.6	6.5	3.6	6	6.4	8.3	10.8	15	18.6	21.8	22.2	18.6	14.4	9.8	6.7	76	72	78	80	62	54	32	53	88	115	117	83	13.2208	600.99	2.8	14.2667	20.85	31.8217
Cerris	1701161822	Quercus cerris	L,, 1753	IT	PRESERVED_SPECIMEN	43.4185	10.5903	2.6	2.6	4.3	6.7	10.4	13.7	16.4	16.9	13.8	10.4	6.4	3.5	5.9	6.2	8.2	10.7	14.9	18.5	21.7	22.1	18.4	14.2	9.7	6.6	78	74	79	82	63	54	33	54	89	115	118	84	13.0833	602.771	2.6	14.1167	20.75	31.3106
Cerris	1701160495	Quercus cerris	L,, 1753	IT	PRESERVED_SPECIMEN	43.4412	10.5937	2.5	2.5	4.3	6.7	10.4	13.7	16.4	16.9	13.8	10.4	6.3	3.4	5.8	6.2	8.2	10.8	15	18.5	21.8	22.1	18.4	14.2	9.7	6.5	78	73	79	81	62	55	33	54	88	115	119	84	13.1042	605.871	2.5	14.1333	20.8	31.4766
Cerris	1701161193	Quercus cerris	L,, 1753	IT	PRESERVED_SPECIMEN	43.3878	10.5964	2.9	3	4.7	7.1	10.8	14.1	16.8	17.3	14.2	10.8	6.7	3.8	6.3	6.7	8.7	11.2	15.4	19	22.2	22.5	18.9	14.7	10.2	7	69	65	71	75	58	50	29	50	84	110	110	75	13.5792	602.395	2.9	14.6167	21.2167	32.9219
Cerris	1701160602	Quercus cerris	L,, 1753	IT	PRESERVED_SPECIMEN	43.3641	10.6016	3.3	3.5	5.2	7.6	11.3	14.6	17.3	17.7	14.8	11.3	7.1	4.2	6.9	7.5	9.5	12.1	16.2	19.8	22.9	23.2	19.7	15.5	10.8	7.6	58	54	61	67	51	43	23	44	79	102	100	66	14.3042	604.711	3.3	15.35	21.9333	36.196
Cerris	1701161297	Quercus cerris	L,, 1753	IT	PRESERVED_SPECIMEN	43.4136	10.603	2.2	2.1	3.8	6	9.9	13.1	16	16.4	13.3	9.9	5.9	3.1	5.2	5.5	7.3	9.8	14.1	17.6	20.9	21.3	17.6	13.4	9	5.9	93	87	91	89	69	60	38	58	94	125	131	98	12.3125	599.352	2.1	9.46667	19.9333	30.7562
Cerris	1701161248	Quercus cerris	L,, 1753	IT	PRESERVED_SPECIMEN	43.4416	10.6074	2.3	2.3	4.1	6.4	10.2	13.4	16.2	16.7	13.6	10.2	6.1	3.2	5.5	5.9	7.8	10.4	14.6	18.1	21.4	21.7	18.1	13.9	9.4	6.2	84	79	84	85	64	57	36	56	90	119	124	90	12.7458	603.8	2.3	13.7667	20.4167	30.904
Cerris	1701161291	Quercus cerris	L,, 1753	IT	PRESERVED_SPECIMEN	43.4177	10.6084	2.4	2.4	4.2	6.5	10.3	13.5	16.3	16.7	13.7	10.3	6.2	3.3	5.6	6	7.9	10.5	14.7	18.2	21.4	21.7	18.1	14	9.5	6.4	79	75	81	81	63	56	34	55	88	115	119	85	12.8417	600.836	2.4	13.8833	20.45	30.6921
Cerris	2573275473	Quercus cerris	L,, 1753	IT	PRESERVED_SPECIMEN	43.0878	10.6244	3.5	3.5	5.2	7.4	11.3	14.6	17.5	18.1	14.8	11.5	7.4	4.4	6.2	6.5	8.4	10.8	15.2	18.7	22	22.4	18.7	14.6	10.2	7	65	67	65	63	50	40	25	43	72	96	95	69	13.3958	602.338	3.5	14.5167	21.05	32.8726
Cerris	1701161173	Quercus cerris	L,, 1753	IT	PRESERVED_SPECIMEN	43.3867	10.6291	2.5	2.6	4.3	6.6	10.4	13.7	16.5	16.9	13.8	10.4	6.3	3.4	5.8	6.2	8.2	10.7	15	18.5	21.8	22.1	18.4	14.2	9.7	6.5	74	71	75	77	61	53	33	53	86	110	112	80	13.0875	604.544	2.5	14.1167	20.7667	30.3734
Cerris	1701161754	Quercus cerris	L,, 1753	IT	PRESERVED_SPECIMEN	43.7135	10.6664	2	2.5	4.6	7.3	11	14.4	16.9	17.2	14.1	10.4	5.8	2.9	6.3	7.2	9.6	12.4	16.6	20.3	23.2	23.3	19.8	15.3	10.2	7	69	59	68	83	62	52	29	55	91	121	117	79	14.2708	634.284	2	15.1167	22.25	35.5146
Cerris	1701161705	Quercus cerris	L,, 1753	IT	PRESERVED_SPECIMEN	43.7119	10.6695	2	2.5	4.6	7.3	11	14.5	16.9	17.2	14.2	10.4	5.8	2.9	6.3	7.2	9.7	12.5	16.6	20.3	23.2	23.3	19.8	15.3	10.2	7	68	58	68	83	62	52	29	55	91	120	117	79	14.3	634.948	2	15.1333	22.2833	35.5111
Cerris	1701161790	Quercus cerris	L,, 1753	IT	PRESERVED_SPECIMEN	43.6944	10.6712	2	2.4	4.5	7.2	10.9	14.4	16.9	17.2	14.1	10.3	5.8	2.9	6.3	7.1	9.6	12.4	16.6	20.2	23.2	23.3	19.8	15.3	10.2	6.9	69	59	68	82	63	51	29	56	91	121	118	79	14.2375	636.614	2	15.0833	22.2667	35.6016
Cerris	1701161711	Quercus cerris	L,, 1753	IT	PRESERVED_SPECIMEN	44.0534	10.6996	-0.6	-0.4	1.9	4.7	8.6	11.8	14.2	14.3	11.4	7.8	3.2	0.5	3.2	3.7	6.3	9.1	13.6	16.9	19.8	19.9	16.4	12.1	7.1	4.2	129	106	120	136	90	85	52	83	120	159	178	146	11.0167	623.74	-0.6	7.8	18.8333	30.3454
Cerris	1701161694	Quercus cerris	L,, 1753	IT	PRESERVED_SPECIMEN	43.7911	10.705	1.5	2.1	4.3	7.1	10.8	14.3	16.7	16.9	13.9	10	5.4	2.4	6	7	9.6	12.5	16.7	20.4	23.3	23.4	19.8	15.2	10	6.6	70	59	69	86	65	53	32	58	91	119	118	80	14.2	645.872	1.5	15	22.3167	33.724
Cerris	1701161815	Quercus cerris	L,, 1753	IT	PRESERVED_SPECIMEN	43.6558	10.7094	2.2	2.7	4.7	7.4	11.1	14.6	17	17.3	14.3	10.5	6	3	6.4	7.2	9.6	12.5	16.6	20.3	23.2	23.3	19.8	15.4	10.3	7	65	57	65	78	59	50	28	53	87	114	113	76	14.2875	632.675	2.2	15.1333	22.25	35.234
Cerris	1701161799	Quercus cerris	L,, 1753	IT	PRESERVED_SPECIMEN	43.7884	10.7121	1.5	2.1	4.3	7.1	10.9	14.3	16.7	16.9	13.9	10	5.4	2.4	6	7	9.6	12.5	16.7	20.4	23.3	23.3	19.8	15.2	10	6.6	70	59	70	86	65	53	32	58	91	119	118	80	14.1958	645.775	1.5	14.9833	22.3167	33.6612
Cerris	1701161811	Quercus cerris	L,, 1753	IT	PRESERVED_SPECIMEN	43.6624	10.7125	2.2	2.7	4.8	7.5	11.1	14.6	17.1	17.4	14.3	10.5	6	3	6.4	7.3	9.7	12.6	16.8	20.4	23.3	23.5	19.9	15.4	10.3	7	64	56	65	78	60	49	28	53	87	114	112	75	14.4125	636.704	2.2	15.25	22.4333	35.3076
Cerris	1701161812	Quercus cerris	L,, 1753	IT	PRESERVED_SPECIMEN	43.655	10.7164	2.2	2.7	4.7	7.4	11.1	14.6	17	17.3	14.3	10.5	6	3	6.4	7.2	9.6	12.5	16.6	20.3	23.2	23.3	19.8	15.4	10.3	7	65	57	65	78	59	50	28	53	87	114	113	76	14.2875	632.675	2.2	15.1333	22.25	35.234
Cerris	1701161851	Quercus cerris	L,, 1753	IT	PRESERVED_SPECIMEN	43.7268	10.7356	1.9	2.4	4.5	7.2	11	14.5	17	17.2	14.1	10.3	5.7	2.7	6.2	7.2	9.6	12.4	16.7	20.3	23.3	23.4	19.8	15.2	10.1	6.8	70	61	69	84	64	53	32	57	91	118	118	81	14.2583	643.29	1.9	15.05	22.3833	33.5155
Cerris	1701160637	Quercus cerris	L,, 1753	IT	PRESERVED_SPECIMEN	43.7556	10.7462	1.8	2.3	4.5	7.2	10.9	14.4	16.8	17	14	10.2	5.6	2.6	6.1	7.1	9.6	12.4	16.6	20.2	23.2	23.3	19.7	15.2	10	6.7	70	61	70	85	65	54	33	59	91	119	119	82	14.175	639.657	1.8	14.9833	22.2333	33.0882
Cerris	1701161756	Quercus cerris	L,, 1753	IT	PRESERVED_SPECIMEN	43.7576	10.7511	1.8	2.3	4.5	7.2	11	14.4	16.9	17.1	14	10.2	5.6	2.6	6.1	7.1	9.6	12.4	16.6	20.3	23.2	23.3	19.7	15.2	10	6.7	70	61	70	85	65	54	33	59	91	118	118	82	14.2	642.318	1.8	15	22.2833	32.7557
Cerris	1701160612	Quercus cerris	L,, 1753	IT	PRESERVED_SPECIMEN	43.0134	10.7603	3.8	3.9	5.8	8.1	11.7	15.2	17.9	18.4	15.4	12	7.7	4.6	7.5	7.9	9.9	12.4	16.4	20.1	23.1	23.4	20	16	11.4	8.1	50	50	52	54	42	31	19	38	70	84	85	58	14.6875	594.601	3.8	15.8333	22.1833	36.8022
Cerris	1701161690	Quercus cerris	L,, 1753	IT	PRESERVED_SPECIMEN	43.7146	10.7607	2	2.6	4.8	7.5	11.3	14.8	17.3	17.5	14.4	10.5	5.9	2.9	6.4	7.4	10	12.8	17.1	20.9	23.8	23.9	20.2	15.6	10.4	7	64	56	65	80	63	53	32	57	88	114	112	76	14.6292	652.807	2	15.4167	22.85	33.024
Cerris	1701161727	Quercus cerris	L,, 1753	IT	PRESERVED_SPECIMEN	44.0535	10.7854	-0.8	-0.7	1.7	4.4	8.3	11.6	14	14	11.1	7.6	3	0.3	3	3.4	6	8.8	13.3	16.6	19.5	19.7	16.2	11.9	6.9	4	146	118	132	146	98	88	53	85	125	170	192	162	10.7917	623.844	-0.8	7.65	18.6	31.5467
Cerris	1701161802	Quercus cerris	L,, 1753	IT	PRESERVED_SPECIMEN	43.9862	10.7972	-0.3	-0.5	1.2	3.4	7.8	11.1	13.9	14.2	11	7.4	3.1	0.7	2.6	2.8	4.6	7	11.7	15.1	18.2	18.5	14.8	10.6	6	3.5	196	153	168	184	123	108	59	91	161	229	256	213	9625	597.77	-0.5	6.71667	17.2667	36.0046
Cerris	1701161728	Quercus cerris	L,, 1753	IT	PRESERVED_SPECIMEN	43.7791	10.798	1.9	2.5	4.7	7.4	11.2	14.6	16.9	17.1	14.1	10.2	5.6	2.7	6.2	7.2	9.8	12.6	16.9	20.5	23.4	23.5	19.9	15.3	10.1	6.8	67	60	69	85	64	53	33	58	89	115	114	79	14.3417	644.762	1.9	15.1	22.45	32.232
Cerris	1701160476	Quercus cerris	L,, 1753	IT	PRESERVED_SPECIMEN	43.8067	10.8226	1.9	2.5	4.8	7.5	11.3	14.7	17	17.2	14.1	10.2	5.6	2.7	6.2	7.2	9.8	12.8	17.1	20.7	23.5	23.5	20	15.3	10.1	6.8	66	59	67	84	64	53	34	58	88	114	114	79	14.4083	649.167	1.9	15.1333	22.5667	32.0688
Cerris	1701161832	Quercus cerris	L,, 1753	IT	PRESERVED_SPECIMEN	43.888	10.8505	1.3	1.7	3.7	6.4	10.2	13.6	16.1	16.2	13.3	9.4	4.9	2.1	5.3	6	8.3	11.1	15.6	19.1	22.3	22.4	18.7	14.1	9	5.9	110	92	104	113	77	71	44	72	108	144	160	125	13.1458	642.412	1.3	9.63333	21.2833	31.9432
Cerris	1701161715	Quercus cerris	L,, 1753	IT	PRESERVED_SPECIMEN	43.5468	10.8579	2.3	2.7	4.6	7.2	10.9	14.2	16.8	17	14	10.5	6.1	3.2	6.2	6.9	9.1	11.9	16.1	19.7	22.8	22.9	19.3	15	10	6.8	66	62	70	75	59	51	32	54	84	104	110	77	13.8833	625.512	2.3	14.7667	21.8	30.7328
Cerris	1701161738	Quercus cerris	L,, 1753	IT	PRESERVED_SPECIMEN	43.2374	10.8779	2.5	2.7	4.4	6.8	10.6	13.9	16.6	16.9	13.9	10.6	6.5	3.3	5.6	6.1	8.2	11	15.1	18.7	21.7	21.9	18.4	14.3	9.8	6.3	57	59	62	65	54	44	32	47	72	83	88	63	13.0875	608.06	2.5	14.1333	20.7667	25.6955
Cerris	1701161742	Quercus cerris	L,, 1753	IT	PRESERVED_SPECIMEN	43.2073	10.8968	1.6	1.7	3.3	5.6	9.6	12.9	15.8	16.1	13.1	9.8	5.7	2.6	4.3	4.6	6.6	9.3	13.5	17	20.3	20.5	16.9	12.9	8.4	5.1	77	76	77	74	62	50	37	53	77	96	104	80	11.6292	603.315	1.6	8.83333	19.25	25.9187
Cerris	1701161704	Quercus cerris	L,, 1753	IT	PRESERVED_SPECIMEN	42.3564	10.9013	5.5	5.1	6.3	8.1	12.1	15.7	18.7	19.4	16.6	13.1	8.8	6.1	8	7.7	9.1	11.2	15.4	19.1	22.4	22.8	19.6	15.7	11.4	8.6	56	46	47	33	29	17	8	25	40	63	60	55	14.2375	566.188	5.1	11.9	21.4	43.2381
Cerris	1701161058	Quercus cerris	L,, 1753	IT	PRESERVED_SPECIMEN	42.367	10.9032	6	5.8	6.9	8.8	12.6	16.2	19.1	19.8	17.2	13.8	9.4	6.7	8.9	8.7	10	12.1	16.2	19.9	23	23.4	20.4	16.6	12.3	9.6	54	46	46	36	30	16	9	26	49	66	67	56	15.0958	555.749	5.8	12.8333	22.1	43.6041
Cerris	1701161800	Quercus cerris	L,, 1753	IT	PRESERVED_SPECIMEN	44.0575	10.911	-0.3	-0.4	1.7	4.3	8.3	11.5	14.1	14.3	11.3	7.8	3.2	0.7	3	3.2	5.6	8.2	12.7	16	19.2	19.5	15.9	11.7	6.7	4	180	141	153	169	108	97	55	89	146	202	226	194	10.4833	617.717	-0.4	7.45	18.2667	34.7525
Cerris	1701161712	Quercus cerris	L,, 1753	IT	PRESERVED_SPECIMEN	43.8687	10.9232	1.8	2.4	4.7	7.5	11.4	14.9	17.3	17.5	14.3	10.4	5.5	2.6	5.9	7	9.7	12.6	17.1	20.8	23.8	23.8	20	15.2	9.8	6.5	68	61	70	86	66	58	37	61	87	112	116	82	14.3583	667.675	1.8	15.0167	22.7833	29.671
Cerris	3327452795	Quercus cerris	L,, 1753	IT	PRESERVED_SPECIMEN	42.9636	10.9414	3.4	3.5	5.3	7.6	11.3	14.8	17.5	17.9	15.1	11.6	7.2	4.2	7.3	7.7	9.7	12.3	16.4	20.1	23.2	23.5	20	15.9	11.2	7.9	51	50	51	53	45	30	20	38	73	81	86	59	14.6125	606.859	3.4	15.7333	22.2833	36.271
Cerris	1701161770	Quercus cerris	L,, 1753	IT	PRESERVED_SPECIMEN	43.8558	10.963	1.7	2.4	4.7	7.5	11.4	14.9	17.4	17.5	14.3	10.3	5.5	2.5	5.9	7	9.7	12.7	17.2	20.9	23.9	23.9	20.1	15.2	9.8	6.5	67	61	71	85	65	58	38	61	86	110	115	81	14.3958	672.852	1.7	15.0167	22.9	28.9774
Cerris	1701161747	Quercus cerris	L,, 1753	IT	PRESERVED_SPECIMEN	43.7446	11.0019	2.3	2.9	5	7.7	11.6	15.1	17.6	17.7	14.6	10.7	6	3.1	6.5	7.4	10	12.8	17.2	20.9	24	24	20.2	15.5	10.2	7	63	60	66	79	61	53	35	56	84	105	111	78	14.6625	658.425	2.3	15.35	23	30.212
Cerris	1701161776	Quercus cerris	L,, 1753	IT	PRESERVED_SPECIMEN	43.1263	11.0041	1	0.9	2.5	4.7	8.9	12.2	15.2	15.5	12.5	9.2	5	2	3.4	3.5	5.5	8	12.4	15.8	19.2	19.4	15.8	11.9	7.5	4.2	89	83	83	78	63	49	37	53	77	102	114	93	10.5417	600.098	0.9	7.85	18.1167	29.0776
Cerris	1701161717	Quercus cerris	L,, 1753	IT	PRESERVED_SPECIMEN	43.7155	11.0096	2.2	2.8	4.9	7.5	11.4	14.9	17.4	17.6	14.4	10.5	5.9	3	6.4	7.3	9.8	12.6	17.1	20.8	23.9	23.9	20.1	15.4	10.2	6.9	65	61	67	80	63	55	35	56	84	106	113	80	14.5333	657.178	2.2	15.2167	22.8667	30.0316
Cerris	1701161746	Quercus cerris	L,, 1753	IT	PRESERVED_SPECIMEN	43.7359	11.0305	2.4	3	5.1	7.7	11.7	15.2	17.7	17.8	14.7	10.8	6	3.1	6.5	7.5	10	12.9	17.3	21	24.1	24.1	20.3	15.6	10.3	7	62	58	64	78	62	53	35	56	83	104	110	77	14.7208	658.347	2.4	15.3833	23.0667	30.1243
Cerris	1701161740	Quercus cerris	L,, 1753	IT	PRESERVED_SPECIMEN	43.7359	11.0305	2.4	3	5.1	7.7	11.7	15.2	17.7	17.8	14.7	10.8	6	3.1	6.5	7.5	10	12.9	17.3	21	24.1	24.1	20.3	15.6	10.3	7	62	58	64	78	62	53	35	56	83	104	110	77	14.7208	658.347	2.4	15.3833	23.0667	30.1243
Cerris	1701161777	Quercus cerris	L,, 1753	IT	PRESERVED_SPECIMEN	43.8202	11.0461	1.9	2.6	4.9	7.6	11.6	15.2	17.7	17.7	14.5	10.5	5.6	2.7	6.2	7.3	10	12.9	17.5	21.3	24.3	24.3	20.3	15.5	10	6.7	63	59	68	82	65	57	38	60	85	105	111	78	14.6833	680.101	1.9	15.2833	23.3	28.2431
Cerris	1701161668	Quercus cerris	L,, 1753	IT	PRESERVED_SPECIMEN	43.9306	11.0701	1.6	2.2	4.5	7.2	11.2	14.8	17.3	17.3	14.1	10	5.2	2.3	5.7	6.8	9.4	12.4	17	20.7	23.9	23.9	19.9	15	9.5	6.3	78	70	83	92	69	64	43	66	91	118	130	94	14.2083	680.554	1.6	10.25	22.85	28.5231
Cerris	1701160888	Quercus cerris	L,, 1753	IT	PRESERVED_SPECIMEN	42.4111	11.1457	4.6	4.4	5.8	7.7	11.6	15.2	18.2	18.8	16.1	12.5	8.2	5.4	7.4	7.3	8.9	11.2	15.5	19.2	22.4	22.7	19.5	15.5	11	8.2	55	43	45	33	30	17	8	25	41	59	60	52	14.0833	582.379	4.4	11.5667	21.45	41.833
Cerris	1701161695	Quercus cerris	L,, 1753	IT	PRESERVED_SPECIMEN	43.7234	11.1475	2	2.5	4.4	7	10.9	14.3	16.9	16.9	13.9	10.1	5.7	2.8	5.8	6.6	8.9	11.8	16.3	19.9	23	23.1	19.3	14.6	9.5	6.3	86	78	83	95	70	63	40	61	91	120	136	104	13.75	647.853	2	10.15	21.9833	30.5234
Cerris	1701161823	Quercus cerris	L,, 1753	IT	PRESERVED_SPECIMEN	43.6951	11.1597	2.2	2.7	4.7	7.3	11.3	14.7	17.2	17.3	14.2	10.3	5.8	2.9	6.1	7.1	9.5	12.3	16.8	20.4	23.6	23.6	19.7	15	9.9	6.6	70	67	71	81	67	58	38	57	84	108	120	88	14.2083	655.116	2.2	10.5	22.5167	29.2514
Cerris	1701161691	Quercus cerris	L,, 1753	IT	PRESERVED_SPECIMEN	43.7245	11.179	2.2	2.8	4.9	7.5	11.5	14.9	17.4	17.5	14.4	10.5	5.9	3	6.2	7.1	9.6	12.4	17	20.6	23.7	23.7	19.9	15.1	9.9	6.7	68	65	69	82	66	57	38	58	84	108	119	86	14.3333	658.25	2.2	10.5833	22.6833	29.4861
Cerris	1701161745	Quercus cerris	L,, 1753	IT	PRESERVED_SPECIMEN	43.7035	11.2148	2.2	2.8	5	7.6	11.7	15.1	17.6	17.7	14.5	10.6	5.9	3	6.3	7.4	9.9	12.7	17.3	21	24.1	24.1	20.1	15.4	10.1	6.8	60	60	63	77	64	54	36	55	78	101	111	79	14.5917	665.456	2.2	10.75	23.0333	29.3605
Cerris	1701161692	Quercus cerris	L,, 1753	IT	PRESERVED_SPECIMEN	43.7397	11.2377	2.2	2.9	5.1	7.8	11.9	15.4	17.9	18	14.6	10.6	5.8	3	6.4	7.5	10.1	13	17.7	21.4	24.6	24.5	20.5	15.6	10.1	6.9	56	57	61	75	64	54	38	56	78	97	107	75	14.8583	680.294	2.2	15.3667	23.5167	28.0133
Cerris	1701161688	Quercus cerris	L,, 1753	IT	PRESERVED_SPECIMEN	43.8531	11.2383	1.1	1.4	3.2	5.8	9.7	13.1	15.8	15.9	12.9	9.1	4.7	2	4.5	5.1	7.3	10.1	14.8	18.4	21.7	21.9	18.1	13.3	8.2	5.2	142	116	125	133	89	81	47	77	117	170	196	165	12.4	653.727	1.1	8.91667	20.7	35.3583
Cerris	2437638030	Quercus cerris	L,, 1753	IT	PRESERVED_SPECIMEN	43.7833	11.25	2.5	3.2	5.4	8	12.2	15.8	18.4	18.4	15	10.8	6	3.2	6.7	7.8	10.5	13.3	18.1	21.9	25.1	25	20.8	15.8	10.3	7.1	55	56	61	78	67	57	40	59	78	97	105	73	15.2083	690.233	2.5	15.65	24.0167	26.53
Cerris	1701161730	Quercus cerris	L,, 1753	IT	PRESERVED_SPECIMEN	43.7361	11.2502	2.2	2.8	5	7.7	11.8	15.3	17.9	17.9	14.6	10.5	5.8	2.9	6.3	7.4	10.1	13	17.6	21.4	24.5	24.5	20.4	15.5	10.1	6.8	57	58	62	76	63	54	37	56	78	98	108	76	14.8042	681.534	2.2	15.35	23.4667	28.4369
Cerris	1701161807	Quercus cerris	L,, 1753	IT	PRESERVED_SPECIMEN	43.8178	11.2551	2.2	2.7	4.9	7.6	11.7	15.2	17.7	17.7	14.5	10.4	5.7	2.8	6.2	7.2	9.8	12.7	17.3	21.1	24.2	24.2	20.2	15.3	9.9	6.7	65	64	71	84	67	59	40	60	82	106	119	85	14.5667	676.919	2.2	10.6	23.1667	28.363
Cerris	1701161701	Quercus cerris	L,, 1753	IT	PRESERVED_SPECIMEN	43.7833	11.2559	2.5	3.2	5.4	8	12.2	15.8	18.4	18.4	15	10.8	6	3.2	6.7	7.8	10.5	13.3	18.1	21.9	25.1	25	20.8	15.8	10.3	7.1	55	56	61	78	67	57	40	59	78	97	105	73	15.2083	690.233	2.5	15.65	24.0167	26.53
Cerris	1701161725	Quercus cerris	L,, 1753	IT	PRESERVED_SPECIMEN	44.0954	11.2756	-1	-0.8	1.3	3.9	8.2	11.5	14.2	14.4	11.2	7.4	2.8	0	1.9	2.4	5	7.8	12.5	16.2	19.3	19.7	15.7	11	5.8	2.8	152	120	144	151	100	89	46	83	125	183	222	183	10.0208	662.696	-1	6.56667	18.4	36.9634
Cerris	2269048655	Quercus cerris	L,, 1753	IT	PRESERVED_SPECIMEN	44.1342	11.2943	-1.8	-1.8	0.2	2.8	7.2	10.6	13.4	13.5	10.3	6.5	2	-0.8	0.9	1.2	3.6	6.4	11.1	14.8	17.9	18.1	14.3	9.8	4.8	1.9	129	111	132	141	99	94	55	85	121	167	197	156	8.72917	646.654	-1.8	5.46667	16.9667	31.0655
Cerris	1701161735	Quercus cerris	L,, 1753	IT	PRESERVED_SPECIMEN	43.863	11.2971	1.1	1.4	3.4	6.1	10	13.4	15.9	15.9	13	9.2	4.8	1.9	4.7	5.4	7.8	10.6	15.2	18.8	22	22.2	18.4	13.6	8.5	5.4	121	101	112	119	82	75	45	73	108	150	178	143	12.725	653.673	1.1	9.18333	21	33.8112
Cerris	1701161806	Quercus cerris	L,, 1753	IT	PRESERVED_SPECIMEN	43.3535	11.2981	2.7	3.1	4.7	7.4	11	14.5	17	16.9	14.1	10.5	6.8	3.3	6	6.8	8.9	12.1	16.2	19.9	22.8	22.7	19.1	14.8	10.2	6.4	64	62	64	73	58	50	31	42	69	86	102	81	13.825	630.741	2.7	10.4667	21.8	29.2337
Cerris	1701161739	Quercus cerris	L,, 1753	IT	PRESERVED_SPECIMEN	43.7812	11.3112	2.2	2.8	5.1	7.7	11.9	15.4	17.9	18	14.6	10.6	5.8	2.9	6.3	7.4	10.1	13	17.7	21.4	24.5	24.5	20.5	15.5	10	6.8	58	60	65	79	64	57	38	57	78	99	111	78	14.8	682.998	2.2	15.3333	23.4833	28.0268
Cerris	1701161749	Quercus cerris	L,, 1753	IT	PRESERVED_SPECIMEN	43.7951	11.3141	2	2.5	4.7	7.3	11.4	14.9	17.3	17.3	14.2	10.2	5.6	2.7	5.9	6.9	9.4	12.3	17	20.6	23.8	23.8	19.8	15	9.6	6.4	72	70	76	89	68	62	40	60	85	110	128	93	14.2	671.169	2	10.3333	22.7167	29.3384
Cerris	1701161803	Quercus cerris	L,, 1753	IT	PRESERVED_SPECIMEN	43.9621	11.3158	0.8	1.3	3.9	6.7	10.8	14.3	16.7	16.6	13.4	9.5	4.7	1.6	4.6	5.8	8.7	11.7	16.3	19.9	23	23	19.1	14.2	8.7	5.3	86	78	90	101	70	70	42	67	95	121	146	106	13.3625	686.46	0.8	9.4	22	30.384
Cerris	1701161744	Quercus cerris	L,, 1753	IT	PRESERVED_SPECIMEN	43.896	11.3177	0.6	0.8	2.9	5.5	9.5	12.8	15.4	15.5	12.5	8.8	4.4	1.5	3.9	4.6	7	9.8	14.4	18	21.2	21.4	17.6	12.9	7.8	4.6	138	113	125	135	90	82	47	78	118	166	195	163	11.925	652.657	0.6	8.45	20.1667	34.6873
Cerris	2269047717	Quercus cerris	L,, 1753	IT	PRESERVED_SPECIMEN	44.1508	11.318	-1.5	-1.5	0.6	3.3	7.6	11.1	13.8	13.9	10.7	6.8	2.3	-0.5	1.3	1.7	4.3	7.1	11.8	15.6	18.7	19	15	10.4	5.3	2.3	126	108	130	143	96	92	52	81	117	161	201	156	9.36667	660.552	-1.5	5.96667	17.7667	32.7423
Cerris	1701161821	Quercus cerris	L,, 1753	IT	PRESERVED_SPECIMEN	43.8948	11.3333	0.3	0.5	2.4	5	9	12.4	15	15.1	12.1	8.4	4.1	1.2	3.4	4	6.3	9.1	13.7	17.3	20.6	20.8	17	12.3	7.3	4.2	151	124	137	147	100	87	49	82	125	182	211	182	11.3167	648.275	0.3	7.93333	19.5333	35.5669
Cerris	1701161670	Quercus cerris	L,, 1753	IT	PRESERVED_SPECIMEN	43.6972	11.3489	1.9	2.3	4.3	7	10.9	14.3	16.8	16.8	13.8	10.1	5.7	2.6	5.5	6.4	8.9	11.8	16.3	19.9	23	23	19.2	14.6	9.4	6.1	79	75	81	94	70	64	40	59	86	116	133	101	13.675	655.548	1.9	10.05	21.9667	30.1461
Cerris	1701161785	Quercus cerris	L,, 1753	IT	PRESERVED_SPECIMEN	43.995	11.3531	0.5	1	3.6	6.4	10.5	14.1	16.5	16.4	13.2	9.1	4.3	1.3	4.4	5.6	8.6	11.6	16.4	20.1	23.2	23.2	19.2	14.2	8.5	5.1	88	80	94	105	73	73	43	68	97	123	151	109	13.3375	700.614	0.5	9.26667	22.1667	30.3925
Cerris	1701160473	Quercus cerris	L,, 1753	IT	PRESERVED_SPECIMEN	42.4164	11.3737	4.1	4.3	6	7.9	11.8	15.5	18.3	18.8	16.1	12.4	7.8	5	8	8.5	10.4	12.6	17	21	24.1	24.3	21.1	16.8	11.8	8.8	59	49	43	41	36	19	10	29	56	69	74	57	15.3792	612.982	4.1	12.4667	23.1333	42.081
Cerris	1701161865	Quercus cerris	L,, 1753	IT	PRESERVED_SPECIMEN	43.9559	11.3813	0.8	1.4	4	6.9	11	14.5	16.9	16.8	13.6	9.6	4.7	1.6	4.6	5.9	9	12	16.7	20.4	23.4	23.4	19.4	14.5	8.8	5.3	74	72	84	96	70	69	42	65	90	112	136	96	13.6208	697.823	0.8	9.55	22.3833	28.8778
Cerris	1701161784	Quercus cerris	L,, 1753	IT	PRESERVED_SPECIMEN	43.873	11.3827	0.2	0.2	2	4.5	8.7	12	14.7	14.9	11.9	8.2	3.9	1.1	3.1	3.5	5.7	8.4	13.1	16.7	20	20.2	16.5	11.8	6.9	3.9	157	132	143	152	107	90	52	85	125	188	222	192	10.8375	641.635	0.2	7.56667	18.9833	35.6921
Cerris	1701161781	Quercus cerris	L,, 1753	IT	PRESERVED_SPECIMEN	43.8537	11.3875	1	1.4	3.6	6.4	10.3	13.7	16.1	16.1	13.2	9.5	4.9	1.8	4.7	5.5	8.1	11	15.5	19.1	22.1	22.2	18.5	13.8	8.6	5.4	103	91	102	110	77	73	43	70	99	135	163	126	12.8708	656.341	1	9.26667	21.1333	32.1793
Cerris	1701161798	Quercus cerris	L,, 1753	IT	PRESERVED_SPECIMEN	43.8586	11.3933	0.6	0.7	2.7	5.3	9.3	12.6	15.2	15.3	12.4	8.7	4.3	1.4	3.8	4.3	6.7	9.4	14	17.6	20.8	21	17.3	12.6	7.6	4.5	139	118	128	138	97	85	50	81	118	170	201	170	11.65	644.565	0.6	8.25	19.8	34.1576
Cerris	1701161840	Quercus cerris	L,, 1753	IT	PRESERVED_SPECIMEN	43.8528	11.3962	1	1.3	3.4	6.2	10.2	13.5	15.9	16	13	9.3	4.8	1.8	4.5	5.3	7.8	10.7	15.3	18.8	21.9	22	18.3	13.6	8.4	5.2	110	97	106	116	80	75	45	71	102	141	170	134	12.6667	653.544	1	9.1	20.9	32.5756
Cerris	1701161794	Quercus cerris	L,, 1753	IT	PRESERVED_SPECIMEN	43.8528	11.3962	1	1.3	3.4	6.2	10.2	13.5	15.9	16	13	9.3	4.8	1.8	4.5	5.3	7.8	10.7	15.3	18.8	21.9	22	18.3	13.6	8.4	5.2	110	97	106	116	80	75	45	71	102	141	170	134	12.6667	653.544	1	9.1	20.9	32.5756
Cerris	1701161797	Quercus cerris	L,, 1753	IT	PRESERVED_SPECIMEN	43.8643	11.4017	0.6	0.7	2.7	5.4	9.4	12.7	15.3	15.4	12.4	8.8	4.4	1.4	3.8	4.4	6.8	9.6	14.2	17.7	20.9	21.1	17.4	12.7	7.7	4.6	136	115	124	136	95	83	49	79	116	166	197	165	11.7458	647.191	0.6	8.33333	19.9333	34.1402
Cerris	1701161713	Quercus cerris	L,, 1753	IT	PRESERVED_SPECIMEN	42.4561	11.4181	3.7	3.8	5.4	7.3	11.3	15	17.9	18.3	15.6	11.9	7.4	4.6	7.3	7.7	9.6	11.9	16.3	20.2	23.4	23.6	20.3	15.9	11.1	8	55	45	43	41	35	20	10	27	50	64	67	52	14.6042	615.059	3.7	11.7	22.4	39.4861
Cerris	3327390669	Quercus cerris	L,, 1753	IT	PRESERVED_SPECIMEN	44.1467	11.4249	-0.4	0	2.4	5.3	9.5	12.9	15.4	15.4	12.2	8.3	3.6	0.5	2.9	3.7	6.6	9.7	14.4	18	21.1	21.3	17.4	12.5	7	3.8	105	87	104	117	80	80	44	75	106	136	164	128	11.5375	683.866	-0.4	7.75	20.1333	30.9512
Cerris	3327358666	Quercus cerris	L,, 1753	IT	PRESERVED_SPECIMEN	44.1493	11.4253	-0.3	0.2	2.8	5.8	9.9	13.3	15.7	15.7	12.6	8.7	3.9	0.7	3.1	4.1	7.2	10.4	14.9	18.6	21.6	21.7	17.8	12.9	7.4	4	102	82	101	110	73	77	41	69	101	128	158	120	11.975	690.558	-0.3	8.11667	20.6	31.6666
Cerris	3327364724	Quercus cerris	L,, 1753	IT	PRESERVED_SPECIMEN	44.1519	11.4261	-0.3	0.3	2.8	5.9	10	13.5	15.8	15.8	12.7	8.8	3.9	0.7	3.2	4.2	7.3	10.5	15.1	18.7	21.7	21.8	17.9	13	7.5	4	96	79	99	108	72	77	42	68	100	124	154	115	12.0833	693.572	-0.3	8.18333	20.75	30.8969
Cerris	2807699419	Quercus cerris	L,, 1753	IT	PRESERVED_SPECIMEN	44.1214	11.4325	-0.2	0.3	2.8	5.8	9.9	13.3	15.7	15.7	12.6	8.7	3.9	0.7	3.2	4.2	7.2	10.3	14.9	18.5	21.5	21.7	17.8	12.9	7.4	4	108	86	104	113	75	78	41	70	102	133	165	126	11.9583	686.635	-0.2	8.1	20.55	32.578
Cerris	3327359657	Quercus cerris	L,, 1753	IT	PRESERVED_SPECIMEN	44.1214	11.4326	-0.2	0.3	2.8	5.8	9.9	13.3	15.7	15.7	12.6	8.7	3.9	0.7	3.2	4.2	7.2	10.3	14.9	18.5	21.5	21.7	17.8	12.9	7.4	4	108	86	104	113	75	78	41	70	102	133	165	126	11.9583	686.635	-0.2	8.1	20.55	32.578
Cerris	1701161693	Quercus cerris	L,, 1753	IT	PRESERVED_SPECIMEN	42.4863	11.4518	3.5	3.7	5.4	7.3	11.3	15	17.8	18.2	15.6	11.8	7.3	4.4	7.3	7.8	9.8	12.1	16.4	20.4	23.6	23.7	20.5	16.1	11.2	8.1	56	46	44	42	36	20	11	28	53	66	70	53	14.7417	619.853	3.5	15.9333	22.5833	39.6222
Cerris	1701161773	Quercus cerris	L,, 1753	IT	PRESERVED_SPECIMEN	43.8234	11.4575	1.2	1.7	3.9	6.6	10.6	14	16.4	16.4	13.4	9.6	5	2	5	5.9	8.5	11.5	16.1	19.8	22.8	22.9	19	14.2	8.9	5.6	88	83	91	100	73	70	43	65	93	123	149	112	13.3458	669.034	1.2	9.56667	21.8	30.6798
Cerris	1701161824	Quercus cerris	L,, 1753	IT	PRESERVED_SPECIMEN	43.1751	11.5436	2.3	2.7	4.5	7.1	10.9	14.3	16.9	16.9	14.2	10.5	6.4	3.1	5.7	6.6	8.9	11.8	16	19.7	22.8	22.7	19.3	14.9	9.9	6.4	52	54	54	61	53	46	26	38	62	82	88	69	13.725	638.726	2.3	10.3833	21.75	29.6975
Cerris	1701161826	Quercus cerris	L,, 1753	IT	PRESERVED_SPECIMEN	43.731	11.553	-0.6	-0.8	1	3.4	7.7	11.1	14	14.1	11	7.4	3.2	0.4	2	2	4.1	6.7	11.5	15.2	18.4	18.5	14.8	10.5	5.7	2.9	150	140	143	151	112	93	59	86	120	179	217	189	9.37083	627.779	-0.8	6.38333	17.3667	33.0986
Cerris	3327455803	Quercus cerris	L,, 1753	IT	PRESERVED_SPECIMEN	43.7319	11.5581	-0.6	-0.8	1	3.4	7.7	11.1	14	14.1	11	7.4	3.2	0.4	2	2	4.1	6.7	11.5	15.2	18.4	18.5	14.8	10.5	5.7	2.9	150	140	143	151	112	93	59	86	120	179	217	189	9.37083	627.779	-0.8	6.38333	17.3667	33.0986
Cerris	1701161762	Quercus cerris	L,, 1753	IT	PRESERVED_SPECIMEN	43.7607	11.5659	-0.1	-0.2	1.7	4.2	8.3	11.7	14.3	14.5	11.5	7.9	3.6	0.8	2.6	2.8	5	7.7	12.4	16.1	19.2	19.3	15.7	11.2	6.4	3.5	145	134	139	150	109	92	58	84	117	175	217	186	10.1583	632.3	-0.2	7.03333	18.1833	33.6392
Cerris	1701161213	Quercus cerris	L,, 1753	IT	PRESERVED_SPECIMEN	44.1091	11.6014	-0.6	-0.3	1.9	4.8	9	12.5	15	15.1	11.9	8	3.4	0.5	2.5	3.2	5.9	8.8	13.6	17.3	20.4	20.6	16.6	11.9	6.6	3.5	104	98	110	127	91	87	54	80	109	137	176	136	10.9167	673.391	-0.6	7.33333	19.45	28.9174
Cerris	1701161789	Quercus cerris	L,, 1753	IT	PRESERVED_SPECIMEN	43.9076	11.6352	-0.3	-0.1	2.2	4.8	9	12.3	14.7	14.8	11.9	8.3	3.8	0.8	2.8	3.3	6	9	13.6	17.2	20.1	20.3	16.6	12	7	3.7	121	115	125	137	97	86	60	84	110	151	200	157	10.9708	653.499	-0.3	7.58333	19.1833	31.208
Cerris	1701161702	Quercus cerris	L,, 1753	IT	PRESERVED_SPECIMEN	43.6201	11.6512	0.2	0.2	2.1	4.7	8.7	12.2	14.8	14.8	11.9	8.3	4.1	1.1	3.1	3.4	5.8	8.6	13.2	16.8	19.8	20	16.4	12	7.1	4	119	113	120	129	98	84	56	74	105	151	189	155	10.8417	633.941	0.2	7.68333	18.8667	31.6558
Cerris	1701161817	Quercus cerris	L,, 1753	IT	PRESERVED_SPECIMEN	42.7895	11.6626	1.2	1.1	2.8	5.2	9.6	13.2	16.3	16.2	13.5	9.9	5.4	2.4	3.6	3.8	6	8.8	13.2	16.8	20.2	20	16.9	12.7	7.9	4.8	44	46	45	48	46	30	25	37	51	61	68	51	11.2167	623.634	1.1	12.4833	19.0167	25.2238
Cerris	1701161681	Quercus cerris	L,, 1753	IT	PRESERVED_SPECIMEN	43.8607	11.7	-2.1	-2.5	-0.7	1.6	6.2	9.8	12.8	12.9	9.7	5.8	1.4	-1.1	0.3	0.1	2.1	4.6	9.4	13.2	16.3	16.5	12.8	8.5	4	1.3	125	123	129	138	103	93	65	90	116	160	184	156	7.425	615.609	-2.5	4.6	15.3167	26.7965
Cerris	3327338946	Quercus cerris	L,, 1753	IT	PRESERVED_SPECIMEN	43.7908	11.7196	-0.1	0.4	2.8	5.6	9.5	12.8	15.1	15.1	12.2	8.6	4.1	0.9	3.8	4.7	7.5	10.5	14.9	18.6	21.5	21.5	17.9	13.3	8.1	4.6	90	91	103	110	81	78	54	71	95	123	163	121	12.2292	661.831	-0.1	8.65	20.5167	28.8321
Cerris	3327339959	Quercus cerris	L,, 1753	IT	PRESERVED_SPECIMEN	43.808	11.7862	-0.7	-0.8	1.1	3.7	8.1	11.6	14.3	14.4	11.2	7.3	3	0.3	2.3	2.4	4.7	7.4	12.2	16	19.1	19.3	15.5	10.9	6.1	3.2	138	135	144	151	111	98	66	88	119	171	218	185	9.925	643.172	-0.8	6.71667	18.15	31.4329
Cerris	1701161758	Quercus cerris	L,, 1753	IT	PRESERVED_SPECIMEN	43.0692	11.8046	1.3	1.6	3.4	5.9	10	13.5	16.4	16.3	13.6	9.8	5.4	2.3	4.4	5	7.4	10.3	14.8	18.5	21.9	21.8	18.2	13.7	8.6	5.3	49	55	53	59	58	44	30	42	62	78	85	66	12.4875	654.134	1.3	9.16667	20.7333	26.3245
Cerris	1701161722	Quercus cerris	L,, 1753	IT	PRESERVED_SPECIMEN	43.8108	11.818	-1.2	-1.5	0.3	2.9	7.4	11	13.8	13.9	10.6	6.8	2.4	-0.2	1.2	1	3.2	5.9	10.7	14.5	17.6	17.8	14	9.6	4.9	2.2	137	135	139	149	112	97	67	91	120	171	205	177	8.56667	632.083	-1.5	5.58333	16.6667	29.1791
Cerris	1701161724	Quercus cerris	L,, 1753	IT	PRESERVED_SPECIMEN	42.9285	11.8779	0.4	0.2	1.8	4.3	8.8	12.4	15.8	15.7	12.8	9	4.5	1.5	2.6	2.7	4.8	7.6	12.3	15.9	19.6	19.3	15.9	11.5	6.7	3.7	52	58	55	60	58	42	37	49	64	79	88	66	10.2125	639.091	0.2	7.31667	18.2833	23.8683
Cerris	1701161669	Quercus cerris	L,, 1753	IT	PRESERVED_SPECIMEN	43.7964	11.8813	-0.4	-0.6	1.5	4.1	8.4	11.9	14.5	14.5	11.4	7.7	3.4	0.6	2.3	2.4	4.9	7.6	12.4	16.1	19.1	19.3	15.5	11	6.2	3.3	122	119	130	139	104	96	64	82	111	158	205	164	10	642.495	-0.6	6.83333	18.1833	30.6926
Cerris	1701161654	Quercus cerris	L,, 1753	IT	PRESERVED_SPECIMEN	43.7964	11.8813	-0.4	-0.6	1.5	4.1	8.4	11.9	14.5	14.5	11.4	7.7	3.4	0.6	2.3	2.4	4.9	7.6	12.4	16.1	19.1	19.3	15.5	11	6.2	3.3	122	119	130	139	104	96	64	82	111	158	205	164	10	642.495	-0.6	6.83333	18.1833	30.6926
Cerris	1701161611	Quercus cerris	L,, 1753	IT	PRESERVED_SPECIMEN	43.7964	11.8813	-0.4	-0.6	1.5	4.1	8.4	11.9	14.5	14.5	11.4	7.7	3.4	0.6	2.3	2.4	4.9	7.6	12.4	16.1	19.1	19.3	15.5	11	6.2	3.3	122	119	130	139	104	96	64	82	111	158	205	164	10	642.495	-0.6	6.83333	18.1833	30.6926
Cerris	1701161686	Quercus cerris	L,, 1753	IT	PRESERVED_SPECIMEN	42.9677	11.8859	1.5	1.9	3.7	6.1	10.2	13.8	16.6	16.6	13.9	10	5.6	2.6	4.7	5.4	7.9	10.7	15.3	19	22.2	22.1	18.6	14	8.9	5.6	43	48	45	53	52	40	24	37	57	71	75	57	12875	651.27	1.5	13.85	21.0833	27.6373
Cerris	1701161685	Quercus cerris	L,, 1753	IT	PRESERVED_SPECIMEN	42.9506	11.8928	1.5	1.8	3.6	6.1	10.2	13.8	16.6	16.6	13.9	10	5.6	2.5	4.7	5.3	7.8	10.6	15.2	18.9	22.1	22	18.5	13.9	8.9	5.6	43	48	45	53	51	39	24	37	57	70	74	56	12.7833	652.266	1.5	13.7833	20.9833	27.3178
Cerris	1701161734	Quercus cerris	L,, 1753	IT	PRESERVED_SPECIMEN	42.9629	11.898	1.5	2	3.8	6.2	10.3	13.9	16.6	16.7	14	10.1	5.6	2.6	4.9	5.6	8.1	10.9	15.5	19.2	22.3	22.2	18.8	14.2	9.1	5.7	43	48	45	53	51	39	24	36	57	71	74	56	13.0458	653.322	1.5	14.0167	21.2667	27.7536
Cerris	1701161656	Quercus cerris	L,, 1753	IT	PRESERVED_SPECIMEN	42.9192	11.9032	1.5	1.8	3.6	6	10.2	13.8	16.6	16.6	13.9	10.1	5.6	2.6	4.6	5.2	7.6	10.4	15.1	18.7	21.9	21.8	18.4	13.8	8.8	5.5	42	47	45	51	51	37	24	36	55	68	72	54	12.6667	648.391	1.5	13.6833	20.8167	26.9872
Cerris	1701161683	Quercus cerris	L,, 1753	IT	PRESERVED_SPECIMEN	43.4196	11.9037	1.4	1.8	3.8	6.6	10.4	13.8	16.3	16.3	13.6	9.9	5.4	2.4	4.9	5.6	8.2	11.3	15.7	19.4	22.3	22.3	18.8	14.2	9	5.7	55	65	66	76	71	63	37	49	76	96	99	76	13.1167	653.912	1.4	14	21.3167	25.3096
Cerris	3327340964	Quercus cerris	L,, 1753	IT	PRESERVED_SPECIMEN	43.6996	11.9311	-0.4	-0.5	1.5	4	8.4	11.9	14.5	14.5	11.5	7.7	3.5	0.6	2.4	2.6	5.1	7.9	12.6	16.4	19.5	19.5	15.8	11.2	6.4	3.5	113	109	121	130	95	88	59	73	102	145	190	151	10.25	646.336	-0.5	7.05	18.4833	31.1923
Cerris	1701161757	Quercus cerris	L,, 1753	IT	PRESERVED_SPECIMEN	43.7065	11.9327	-0.8	-0.9	1	3.5	8	11.6	14.3	14.4	11.2	7.3	3.1	0.3	1.9	2	4.4	7.1	11.9	15.7	18.8	18.9	15.1	10.6	5.8	3	121	117	126	136	98	89	61	78	107	151	191	158	9.60833	643.721	-0.9	6.45	17.8333	30.2578
Cerris	1584384098	Quercus cerris	L,, 1753	IT	PRESERVED_SPECIMEN	43.0447	11.9456	1.6	2.2	4	6.5	10.6	14.1	16.7	16.8	14.1	10.1	5.7	2.7	5.2	6.1	8.6	11.4	16	19.7	22.9	22.8	19.4	14.7	9.4	6	43	50	47	54	53	44	24	38	60	75	78	59	13.525	660.821	1.6	14.5	21.8167	28.2684
Cerris	1701161813	Quercus cerris	L,, 1753	IT	PRESERVED_SPECIMEN	43.5569	11.9625	0.7	0.9	2.9	5.6	9.6	13	15.6	15.6	12.7	9	4.6	1.7	4	4.5	7	9.9	14.5	18.1	21.2	21.2	17.6	13	8	4.9	83	84	95	102	80	76	53	63	89	120	153	116	12	644.942	0.7	8.65	20.15	28.9152
Cerris	1701161818	Quercus cerris	L,, 1753	IT	PRESERVED_SPECIMEN	43.5946	12.0429	0.8	1.1	3.4	6.1	10.1	13.5	16	15.9	13.1	9.4	4.8	1.9	4.4	5.1	7.7	10.6	15.2	18.9	21.9	21.9	18.3	13.7	8.5	5.4	72	76	88	93	76	75	52	63	85	111	140	104	12.6333	657.987	0.8	9.18333	20.9167	27.0348
Cerris	2612553031	Quercus cerris	L,, 1753	IT	PRESERVED_SPECIMEN	42.9231	12.8737	-0.5	-0.4	1.7	4.3	9	12.6	15.3	15.4	12.1	8.2	3.6	0.8	2.7	3.1	5.7	8.8	13.6	17.3	20.5	20.4	16.5	12	7	3.8	46	55	55	70	77	73	56	63	82	90	88	66	10.9458	665.57	-0.5	11.8167	3.85	20.2936
Cerris	2612554312	Quercus cerris	L,, 1753	IT	PRESERVED_SPECIMEN	43.1263	12.8751	-0.4	-0.7	1.3	3.9	8.8	12.4	15.4	15.4	11.8	8	3.4	0.6	2.2	2.3	4.8	7.8	12.8	16.5	19.9	19.6	15.6	11.1	6.2	3.2	56	64	67	83	85	79	62	70	91	99	105	77	10.1833	664.514	-0.7	11	3.1	19.1782
Cerris	2612552962	Quercus cerris	L,, 1753	IT	PRESERVED_SPECIMEN	43.0257	12.9556	-0.8	-1	1	3.6	8.4	12	14.9	14.9	11.4	7.6	3.1	0.3	2	2	4.6	7.7	12.6	16.4	19.8	19.6	15.6	11.1	6.1	3	52	61	64	74	83	81	64	70	90	99	98	71	10.0625	670.126	-1	10.9333	2.9	19.4273
Cerris	2612553024	Quercus cerris	L,, 1753	IT	PRESERVED_SPECIMEN	43.1253	12.9562	0.1	0	2	4.7	9.5	13.1	15.9	15.9	12.4	8.6	4	1.2	2.9	3.1	5.9	9	13.9	17.6	20.8	20.6	16.6	12.1	7	4	54	62	67	82	84	79	60	70	90	94	100	76	11.1333	671.177	0	11.9167	3.96667	18.4746
Cerris	2612554342	Quercus cerris	L,, 1753	IT	PRESERVED_SPECIMEN	42.771	13.1203	-1.1	-0.9	1.3	3.9	8.6	12.2	14.9	15	11.6	7.7	3.1	0.1	2.4	2.9	5.8	8.7	13.6	17.4	20.6	20.6	16.5	11.9	6.8	3.4	43	50	50	65	77	78	68	69	90	94	81	61	10.8917	681.935	-1.1	11.75	3.68333	22.9835
Cerris	2612554259	Quercus cerris	L,, 1753	IT	PRESERVED_SPECIMEN	42.9733	13.1218	-1.2	-1.5	0.5	3.1	7.9	11.5	14.3	14.4	10.8	7.1	2.7	-0.2	1.4	1.4	4	7.1	12.1	15.9	19.2	19.1	15	10.6	5.7	2.5	49	57	61	75	84	84	67	72	92	98	93	67	9.51667	670.899	-1.5	10.45	2.3	20.3946
Cerris	2612552830	Quercus cerris	L,, 1753	IT	PRESERVED_SPECIMEN	42.9241	13.1236	-0.9	-0.9	1.2	3.8	8.6	12.2	14.9	15	11.5	7.7	3.2	0.2	2.1	2.3	5.1	8.1	13	16.7	19.9	19.8	15.8	11.4	6.4	3.2	47	55	57	72	82	81	66	70	89	94	87	65	10.325	668.558	-0.9	11.2167	3.18333	20.2402
Cerris	2612553095	Quercus cerris	L,, 1753	IT	PRESERVED_SPECIMEN	43.1747	13.1243	0.5	0.3	2.3	5.1	9.8	13.4	16.2	16.2	12.7	8.8	4.3	1.5	3.6	3.8	6.4	9.4	14.4	18.3	21.5	21.3	17.2	12.6	7.6	4.6	53	58	65	76	79	79	61	70	89	89	95	73	11.7083	673.177	0.3	12.45	4.58333	17.584
Cerris	2612553079	Quercus cerris	L,, 1753	IT	PRESERVED_SPECIMEN	43.1747	13.1243	0.5	0.3	2.3	5.1	9.8	13.4	16.2	16.2	12.7	8.8	4.3	1.5	3.6	3.8	6.4	9.4	14.4	18.3	21.5	21.3	17.2	12.6	7.6	4.6	53	58	65	76	79	79	61	70	89	89	95	73	11.7083	673.177	0.3	12.45	4.58333	17.584
Cerris	2612552902	Quercus cerris	L,, 1753	IT	PRESERVED_SPECIMEN	43.0762	13.2039	-0.4	-0.8	0.9	3.5	8.4	12	14.9	15	11.3	7.6	3.2	0.4	2.2	2	4.3	7.2	12.3	16.1	19.4	19.3	15.2	10.8	5.9	3.1	52	59	65	78	84	86	69	74	96	99	96	70	9.8	656.184	-0.8	10.6333	2.8	19.4394
Cerris	2612552956	Quercus cerris	L,, 1753	IT	PRESERVED_SPECIMEN	42.8729	13.206	-4.4	-4.9	-2.8	-0.5	4.3	7.8	10.9	11.1	7.5	4	-0.4	-3.4	-2.3	-2.7	-0.4	2.6	7.8	11.4	14.9	14.9	11	7	2.2	-1.1	51	58	66	81	87	89	71	73	96	107	104	66	5.44167	657.826	-4.9	6.75	-1.81667	22.3657
Cerris	2612552824	Quercus cerris	L,, 1753	IT	PRESERVED_SPECIMEN	42.974	13.2067	-3.3	-4.1	-2.5	-0.2	4.7	8.3	11.4	11.6	7.9	4.5	0.2	-2.6	-1.5	-2.1	-0.2	2.5	7.7	11.3	14.8	14.9	10.8	7	2.3	-0.6	53	61	69	88	90	93	73	76	101	108	107	69	5.575	634.885	-4.1	6.71667	-1.31667	21.765
Cerris	2612554344	Quercus cerris	L,, 1753	IT	PRESERVED_SPECIMEN	42.7232	13.2086	-2.6	-3.2	-1.3	1.1	6	9.5	12.5	12.6	9.1	5.6	1.1	-1.7	-0.3	-0.6	1.6	4.5	9.5	13.1	16.4	16.6	12.6	8.6	3.8	0.7	46	56	60	70	81	83	70	70	92	103	94	61	7.22083	641.488	-3.2	8.36667	0.25	22.8478
Cerris	895188601	Quercus cerris	L,, 1753	IT	PRESERVED_SPECIMEN	42.34	13.27	-0.9	-0.7	1.5	4.2	8.7	12.3	14.8	15	11.7	7.9	3.3	0.3	2.6	3	5.8	8.8	13.6	17.3	20.4	20.5	16.6	12.1	7	3.7	39	52	46	65	79	83	83	77	102	110	77	58	10.95	668.509	-0.9	16.4	3.81667	29.2363
Cerris	1936616235	Quercus cerris	L,, 1753	IT	PRESERVED_SPECIMEN	42.34	13.2717	-0.9	-0.7	1.5	4.2	8.7	12.3	14.8	15	11.7	7.9	3.3	0.3	2.6	3	5.8	8.8	13.6	17.3	20.4	20.5	16.6	12.1	7	3.7	39	52	46	65	79	83	83	77	102	110	77	58	10.95	668.509	-0.9	16.4	3.81667	29.2363
Cerris	2612552817	Quercus cerris	L,, 1753	IT	PRESERVED_SPECIMEN	43.0241	13.2886	0.4	0.4	2.5	5.3	9.9	13.4	15.9	16	12.7	8.8	4.3	1.5	3.9	4.2	6.9	9.8	14.6	18.4	21.4	21.3	17.5	13	7.9	4.9	48	50	57	72	73	76	60	66	85	84	80	64	11.975	658.409	0.4	12.8	4.96667	18.1598
Cerris	2612553097	Quercus cerris	L,, 1753	IT	PRESERVED_SPECIMEN	43.1229	13.289	0.7	0.8	2.8	5.6	10.1	13.7	16.3	16.4	13	9	4.5	1.7	4.3	4.7	7.3	10.2	15.1	19	22	22	18.1	13.4	8.4	5.3	49	49	58	69	66	71	57	63	80	78	81	65	12.4833	665.737	0.7	13.2833	5.46667	16.5289
Cerris	2612553081	Quercus cerris	L,, 1753	IT	PRESERVED_SPECIMEN	42.7733	13.2895	-0.6	-0.8	1.3	3.9	8.6	12.2	14.7	14.8	11.5	7.8	3.2	0.5	2.5	2.5	5.2	8.3	13.2	16.8	19.8	19.8	16	11.7	6.7	3.5	43	51	53	71	79	83	73	73	94	95	79	61	10.475	657.099	-0.8	11.4333	3.38333	22.8278
Cerris	2612552885	Quercus cerris	L,, 1753	IT	PRESERVED_SPECIMEN	42.8234	13.2924	-2.8	-3.5	-1.6	0.8	5.6	9.1	12.1	12.3	8.7	5.2	0.9	-2	-0.6	-1.1	1	3.9	9	12.6	15.9	16	12.1	8.2	3.4	0.4	49	57	66	82	90	92	75	76	100	107	98	64	6.725	638.356	-3.5	7.91667	-0.466667	22.6825
Cerris	3331043821	Quercus cerris	L,, 1753	IT	PRESERVED_SPECIMEN	37.8827	13.3773	4.4	4.3	5.1	7.2	11.3	15.1	17.8	18.3	15.7	12.4	8.5	5.8	7	7.1	8.4	10.7	15.3	19.6	22.6	23	19.9	15.8	11.4	8.3	65	55	48	50	27	8	6	16	45	78	75	76	14.1042	605.604	4.3	11.8667	21.7333	55.9738
Cerris	2612554348	Quercus cerris	L,, 1753	IT	PRESERVED_SPECIMEN	43.4744	13.5392	1.4	1.7	3.9	6.7	11.1	14.9	17.3	17.5	14.1	10.2	5.8	2.7	5.4	6.1	8.8	11.9	16.6	20.4	23.2	23.2	19.6	15	10	6.6	46	45	54	59	50	58	43	65	70	73	78	59	13.9042	666.447	1.4	14.85	6.78333	19.2612
Cerris	2437065633	Quercus cerris	L,, 1753	IT	PRESERVED_SPECIMEN	45.65	13.7833	3.1	3.3	5.7	8.8	13.6	17.2	19.7	19.7	15.9	11.8	7.4	4.2	5.4	6.1	9	12.6	17.7	21.2	23.9	23.8	19.6	14.9	9.9	6.5	66	56	71	88	87	102	70	98	108	116	112	94	14.225	692.661	3.1	14.8	6.85	21.7165
Cerris	2382471152	Quercus cerris	L,, 1753	SI	PRESERVED_SPECIMEN	45.7625	13.8178	-0.3	0.2	2.3	5.7	10.3	13.8	16.1	16.4	12.8	9.1	4.5	0.8	2.7	4	6.6	10.2	14.9	18.6	21.2	21.5	17.5	13	7.9	3.9	110	85	108	131	128	148	100	118	148	168	175	149	11.8333	690.238	-0.3	8.25	4.43333	21.0261
Cerris	3031244301	Quercus cerris	L,, 1753	IT	PRESERVED_SPECIMEN	45.6586	13.8736	-0.5	0	1.7	5.1	9.6	13.1	15.5	16	12.4	8.9	4.5	0.6	2.5	3.7	5.8	9.4	14.1	17.9	20.7	21.2	17.1	12.8	7.7	3.7	115	88	115	126	125	145	95	118	140	166	178	155	11.3875	682.526	-0.5	8.1	3.98333	20.726
Cerris	2438980901	Quercus cerris	L,, 1753	SI	PRESERVED_SPECIMEN	45.6667	13.8833	-0.6	-0.1	1.7	5.1	9.5	13	15.4	15.9	12.3	8.9	4.4	0.5	2.4	3.6	5.8	9.4	14.1	17.8	20.6	21.1	17	12.7	7.7	3.6	116	89	116	127	128	145	96	119	141	167	179	156	11.3042	681.991	-0.6	8.01667	3.9	20.4986
Cerris	296527411	Quercus cerris	L,, 1753	SI	PRESERVED_SPECIMEN	45.5853	13.9169	-0.9	-0.4	1.2	4.7	9	12.5	15	15.4	11.8	8.6	4.1	0.2	2.2	3.2	5.3	8.9	13.5	17.4	20.1	20.7	16.6	12.5	7.5	3.5	116	89	115	129	124	139	92	116	131	162	175	153	10.9458	673.817	-0.9	7.81667	3.58333	20.0535
Cerris	3031242304	Quercus cerris	L,, 1753	SI	PRESERVED_SPECIMEN	45.5333	13.9667	-3.6	-3.2	-1.8	1.6	6.1	9.8	12.2	12.6	9.1	5.9	1.4	-2.4	-0.3	0.5	2.2	5.6	10.3	14.3	17	17.6	13.7	9.8	4.9	1.1	140	113	137	161	145	162	108	127	157	190	220	185	8.0625	656.96	-3.6	5.25	0.816667	21.1883
Cerris	3331043829	Quercus cerris	L,, 1753	IT	PRESERVED_SPECIMEN	37.8834	14.0079	1.4	1.2	2.1	4.3	8.8	12.6	15.2	15.6	12.9	9.6	5.6	2.7	3.4	3.4	4.9	7.6	12.4	16.6	19.5	19.6	16.4	12.3	7.9	4.7	78	63	59	53	35	12	9	18	54	81	81	91	10.7417	620.45	1.2	8.33333	18.5833	52.9557
Cerris	1657211764	Quercus cerris	L,, 1753	IT	PRESERVED_SPECIMEN	37.6	14.0154	4.6	4.4	5.2	7.3	11.3	15.2	17.7	18.4	15.9	12.4	8.6	6	7.8	7.9	9	11.2	15.8	20.2	23.1	23.6	20.7	16.6	12.1	9.1	65	52	44	41	23	7	5	13	40	72	71	78	14.775	601.757	4.4	12.6167	22.3333	59.7797
Cerris	1638421501	Quercus cerris	L,, 1753	HR	PRESERVED_SPECIMEN	45.0778	14.0647	1.8	2	4.2	7.3	11.8	15.3	17.9	17.7	13.9	10.5	6.3	3	5	5.5	8.1	11.3	16.1	19.8	22.6	22.6	18.4	14.3	9.6	6.2	79	64	70	75	66	76	53	78	91	116	122	94	13.2958	658.278	1.8	10.0333	19.5333	24.7875
Cerris	1638421229	Quercus cerris	L,, 1753	HR	PRESERVED_SPECIMEN	45.4875	14.0867	-4	-3.6	-2.1	1.4	5.8	9.3	11.7	11.9	8.4	5.3	0.9	-2.9	-0.8	0	1.8	5.3	10	13.9	16.5	16.9	13.1	9.3	4.3	0.6	131	109	135	154	141	158	108	128	154	185	212	175	7.56667	652.437	-4	4.73333	0.35	20.4541
Cerris	3031244303	Quercus cerris	L,, 1753	SI	PRESERVED_SPECIMEN	45.5389	14.1119	-2.2	-1.6	0.1	3.5	7.7	11.1	13.4	13.8	10.3	7.3	3	-1.1	1	2.1	4.2	7.8	12.3	16	18.7	19.2	15.3	11.4	6.5	2.3	115	94	116	128	119	142	94	116	135	162	181	153	9.72917	662.71	-2.2	6.76667	2.41667	20.2016
Cerris	3327455821	Quercus cerris	L,, 1753	IT	PRESERVED_SPECIMEN	40.8256	14.1258	4.8	4.8	6.3	8.5	12.6	16.3	18.8	19.1	16.3	12.7	8.5	6.1	8.7	8.9	10.7	12.9	17.3	21	23.7	24.1	20.9	16.9	12.5	9.8	100	83	74	79	47	25	20	37	83	123	146	111	15625	578.338	4.8	13.1	22.95	50.3313
Cerris	1844878266	Quercus cerris	L,, 1753	SI	PRESERVED_SPECIMEN	45.5258	14.1686	-2.1	-1.6	0.1	3.6	7.7	11.1	13.4	13.7	10.2	7.2	2.9	-1.2	1	2.1	4.2	7.8	12.3	16	18.6	19.1	15.2	11.3	6.4	2.3	114	94	113	125	116	142	96	114	136	164	182	151	9.67917	660.019	-2.1	6.63333	2.45	20.6811
Cerris	1638421244	Quercus cerris	L,, 1753	SI	PRESERVED_SPECIMEN	45.5258	14.1686	-2.1	-1.6	0.1	3.6	7.7	11.1	13.4	13.7	10.2	7.2	2.9	-1.2	1	2.1	4.2	7.8	12.3	16	18.6	19.1	15.2	11.3	6.4	2.3	114	94	113	125	116	142	96	114	136	164	182	151	9.67917	660.019	-2.1	6.63333	2.45	20.6811
Cerris	1638421231	Quercus cerris	L,, 1753	HR	PRESERVED_SPECIMEN	45.4677	14.2685	-0.8	-0.4	1.4	4.7	9.1	12.4	14.7	14.8	11.3	8	3.7	0.1	2.3	3.3	5.6	9.2	13.7	17.3	19.8	20.2	16.2	12.1	7.2	3.4	109	91	108	117	103	127	88	109	130	160	173	143	10.8708	657.293	-0.8	7.61667	3.75	21.47
Cerris	3031248301	Quercus cerris	L,, 1753	HR	PRESERVED_SPECIMEN	45.4875	14.2814	-1.5	-1	0.8	4.1	8.5	11.8	14	14.1	10.7	7.5	3.1	-0.6	1.8	2.8	5	8.6	13.2	16.7	19.3	19.7	15.7	11.7	6.7	2.9	109	92	109	117	107	133	92	112	132	162	177	145	10.325	658.033	-1.5	7.08333	3.2	21.3431
Cerris	3327455819	Quercus cerris	L,, 1753	IT	PRESERVED_SPECIMEN	40.5994	14.3472	5.4	5.2	6.2	8.4	12.4	15.9	18.4	18.7	16.2	12.7	8.8	6.5	8.6	8.4	9.5	11.8	16	19.8	22.5	22.8	20	16.2	12.1	9.6	103	87	75	80	49	24	22	32	80	118	145	115	14.775	548.057	5.2	12.6333	21.7	50.354
Cerris	3031247301	Quercus cerris	L,, 1753	HR	PRESERVED_SPECIMEN	45.4403	14.3514	-1.9	-1.6	0.3	3.7	8.1	11.4	13.6	13.5	10.1	6.8	2.5	-1	1.6	2.4	4.6	8.1	12.7	16.3	18.8	19	15.1	11.1	6.3	2.6	108	93	109	116	107	132	92	112	134	165	181	144	9.9	650.357	-1.9	6.66667	2.85	22.1056
Cerris	3327455385	Quercus cerris	L,, 1753	IT	PRESERVED_SPECIMEN	40.6161	14.3733	5.2	5	6	8.2	12.2	15.8	18.3	18.6	16.1	12.5	8.6	6.2	8.2	8.1	9.3	11.6	15.9	19.7	22.4	22.7	19.8	15.9	11.8	9.2	102	87	74	79	49	25	23	33	79	115	142	113	14.5417	556.2	5	12.2667	21.6	49.1236
Cerris	2517860715	Quercus cerris	L,, 1753	IT	PRESERVED_SPECIMEN	40.6263	14.3758	6.3	6.2	7.3	9.5	13.4	16.9	19.3	19.5	17.1	13.6	9.7	7.4	9.8	9.8	11.1	13.4	17.4	21.1	23.6	23.9	21.2	17.4	13.4	10.9	109	91	78	83	48	23	21	34	84	127	153	121	16.0917	537.371	6.2	13.9167	22.8667	52.0885
Cerris	1234442570	Quercus cerris	L,, 1753	IT	PRESERVED_SPECIMEN	37.9	14.4833	0.6	0.3	1.2	3.4	7.8	11.6	14.1	14.6	12	8.7	4.6	1.9	2.7	2.7	4.1	6.6	11.3	15.3	18.2	18.5	15.4	11.4	7.1	4	87	67	63	53	38	14	10	18	56	84	84	98	9.77917	599.809	0.3	4.63333	17.3333	53.2132
Cerris	3327455840	Quercus cerris	L,, 1753	IT	PRESERVED_SPECIMEN	40.6681	14.4942	2.8	2.9	4.2	6.6	10.8	14.4	17.1	17.3	14.6	10.9	6.8	4	5.5	5.9	7.5	10.1	14.6	18.5	21.3	21.5	18.3	14.1	9.7	6.6	93	82	71	76	52	28	26	34	72	102	126	105	12.7917	601.909	2.8	10.1167	20.4	43.8684
Cerris	1935716848	Quercus cerris	L,, 1753	HR	PRESERVED_SPECIMEN	45.0777	14.5646	2.8	3.1	5.5	8.5	13	16.6	18.9	18.6	14.7	11	6.8	4	5.9	6.6	9.4	12.6	17.4	21.1	23.8	23.6	19.2	14.9	10.1	7	97	77	79	81	78	86	48	70	134	156	149	118	14.2917	663.735	2.8	14.7333	22.8	34.2461
Cerris	3327455788	Quercus cerris	L,, 1753	IT	PRESERVED_SPECIMEN	40.6808	14.5717	0.9	1	2.3	4.6	9.1	12.8	15.6	15.9	13.1	9.3	5.1	2	3.2	3.6	5.3	8	12.8	16.7	19.6	19.9	16.5	12.1	7.6	4.2	82	76	66	71	55	31	28	33	67	89	110	95	10.7792	629.103	0.9	7.95	18.7167	38.5922
Cerris	3327455839	Quercus cerris	L,, 1753	IT	PRESERVED_SPECIMEN	40.6236	14.5822	4	4.4	5.8	8.3	12.1	15.6	17.8	17.9	15.5	12	8.2	5.4	7.9	8.3	10.2	12.8	16.7	20.1	22.5	22.7	19.9	16.3	12.2	9.1	118	98	87	90	54	28	25	38	86	130	157	127	14875	552.85	4	12.5	21.75	49.0389
Cerris	2436566496	Quercus cerris	L,, 1753	IT	PRESERVED_SPECIMEN	38	14.5833	6.5	6.3	7.3	9.3	13	16.8	19.3	20	17.9	14.7	10.7	7.9	9.6	9.7	10.9	13.1	16.8	20.8	23.6	24.2	21.8	18.1	14.1	11	70	56	49	41	25	7	6	13	45	71	77	81	16.15	546.946	6.3	14.4	22.8667	59.1129
Cerris	3327455449	Quercus cerris	L,, 1753	IT	PRESERVED_SPECIMEN	40.6489	14.6117	3.7	4	5.3	7.8	11.7	15.2	17.5	17.7	15.2	11.6	7.8	5	7.2	7.6	9.3	11.9	16	19.5	22	22.2	19.4	15.6	11.4	8.3	112	94	83	89	56	30	27	38	82	121	149	121	14.2042	562.238	3.7	11.7667	21.2333	46.4399
Cerris	3327455386	Quercus cerris	L,, 1753	IT	PRESERVED_SPECIMEN	40.7294	14.6181	3.4	3.7	5	7.3	11.4	15.1	17.6	17.8	15.1	11.3	7.4	4.6	6.9	7.4	9.1	11.7	16.1	19.9	22.6	22.7	19.5	15.3	11	7.9	104	90	77	79	54	29	26	37	76	111	137	114	14.175	596.457	3.4	11.4167	21.7167	45.3407
Cerris	2426849053	Quercus cerris	L,, 1753	IT	PRESERVED_SPECIMEN	37.8833	14.65	0.5	0.2	1.2	3.5	7.8	11.6	14.1	14.6	12	8.7	4.6	1.9	2.8	2.7	4.2	6.8	11.3	15.3	18.2	18.5	15.4	11.5	7.2	4.1	88	67	63	51	36	14	10	17	54	84	82	100	9.825	597.52	0.2	4.68333	17.3333	54.4661
Cerris	3331037062	Quercus cerris	L,, 1753	IT	PRESERVED_SPECIMEN	37.9193	14.6537	0.2	-0.2	0.8	3	7.4	11.2	13.8	14.2	11.6	8.3	4.2	1.5	2.3	2.2	3.6	6.2	10.9	15	17.9	18.2	14.9	11	6.7	3.6	90	69	65	54	40	15	11	18	57	84	84	101	9.35833	603.342	-0.2	4.2	16.9833	52.6825
Cerris	3327455842	Quercus cerris	L,, 1753	IT	PRESERVED_SPECIMEN	40.6372	14.6939	5.4	5.7	6.7	9.2	12.8	16.2	18.5	18.6	16.3	12.7	9.3	6.5	9.2	9.4	10.9	13.5	17.3	20.7	23.2	23.3	20.8	17.1	13.1	10.2	127	102	87	84	51	29	26	40	84	130	160	132	15.7167	535.046	5.4	13.4667	22.4	50.0125
Cerris	3327455836	Quercus cerris	L,, 1753	IT	PRESERVED_SPECIMEN	40.6825	14.7144	4	4.3	5.5	8	11.8	15.3	17.7	17.8	15.3	11.6	8	5.2	7.6	8	9.7	12.3	16.4	20	22.5	22.7	19.8	15.8	11.7	8.7	115	96	82	84	54	30	27	39	80	120	148	122	14.5917	566.853	4	12.0667	21.7167	46.8102
Cerris	3327455833	Quercus cerris	L,, 1753	IT	PRESERVED_SPECIMEN	40.6825	14.7144	4	4.3	5.5	8	11.8	15.3	17.7	17.8	15.3	11.6	8	5.2	7.6	8	9.7	12.3	16.4	20	22.5	22.7	19.8	15.8	11.7	8.7	115	96	82	84	54	30	27	39	80	120	148	122	14.5917	566.853	4	12.0667	21.7167	46.8102
Cerris	3331037057	Quercus cerris	L,, 1753	IT	PRESERVED_SPECIMEN	37.95	14.7145	0.4	0.1	1.1	3.3	7.6	11.4	14	14.4	11.8	8.5	4.5	1.8	2.5	2.5	4	6.7	11.3	15.4	18.3	18.6	15.4	11.3	7	3.9	88	68	64	53	38	15	11	17	56	83	81	100	9.74583	608.368	0.1	4.5	17.4167	52.9574
Cerris	1883574220	Quercus cerris	L,, 1753	IT	PRESERVED_SPECIMEN	37.95	14.7167	1.1	0.8	1.9	4	8.3	12.1	14.6	15.1	12.6	9.3	5.2	2.5	3.4	3.4	4.9	7.5	12	16.1	19	19.4	16.2	12.2	7.9	4.7	85	65	59	51	37	13	10	16	56	81	79	97	10.5625	604.54	0.8	5.35	18.1667	53.8347
Cerris	1234442669	Quercus cerris	L,, 1753	IT	PRESERVED_SPECIMEN	37.95	14.7167	0.8	0.6	1.6	3.8	8.1	11.9	14.4	14.9	12.3	9	5	2.3	3.1	3.1	4.6	7.2	11.8	15.8	18.7	19.1	15.9	11.9	7.6	4.4	87	65	61	52	37	14	10	16	55	82	80	98	10.2708	602.908	0.6	5.05	17.85	53.8721
Cerris	3327455384	Quercus cerris	L,, 1753	IT	PRESERVED_SPECIMEN	40.9358	14.7275	-0.4	-0.6	0.8	3.1	7.8	11.5	14.3	14.7	11.7	7.9	3.7	0.6	1.7	1.7	3.5	6.2	11.2	15.1	18	18.3	14.7	10.4	5.8	2.6	71	70	62	65	57	34	33	35	62	78	96	84	9.09167	631.606	-0.6	6.26667	17.1167	31.7219
Cerris	3331052766	Quercus cerris	L,, 1753	IT	PRESERVED_SPECIMEN	38.0047	14.8769	1.7	1.6	2.5	4.7	8.9	12.6	15.1	15.6	13.2	9.9	6	3.1	4.2	4.3	5.8	8.2	12.6	16.5	19.3	19.8	16.8	12.9	8.7	5.5	87	64	58	49	34	13	9	16	53	78	77	97	11.2167	586.52	1.6	6.13333	18.55	55.1359
Cerris	3033723677	Quercus cerris	L,, 1753	IT	PRESERVED_SPECIMEN	37.63	14.95	3.6	3.4	4.5	6.7	10.7	14.8	17.5	18.1	15.4	11.8	7.9	5	7	7.2	8.6	11.1	15.5	19.8	22.7	23.1	19.9	15.7	11.4	8.2	83	55	55	41	28	11	7	15	48	85	78	90	14.1958	607.336	3.4	11.8	21.9	59.2424
Cerris	1851382257	Quercus cerris	L,, 1753	IT	PRESERVED_SPECIMEN	37.77	15.07	-0.5	-0.7	0.4	2.5	6.7	10.6	13.3	13.7	10.8	7.5	3.6	0.8	1.4	1.4	3.1	6.1	11.2	15.4	18.3	18.3	14.8	10.7	6.3	2.9	97	71	69	52	40	17	13	20	59	92	85	106	9.17083	643.956	-0.7	3.53333	17.35	52.8388
Cerris	1831526491	Quercus cerris	L,, 1753	IT	PRESERVED_SPECIMEN	37.7333	15.1333	4.1	4	5.2	7.3	11.3	15.3	17.9	18.5	16	12.6	8.6	5.6	7.5	7.7	9.2	11.7	15.8	19.9	22.7	23	20.1	16.2	12	8.8	86	58	63	46	29	11	9	17	54	93	86	92	14.5583	582.186	4	12.35	21.8833	57.9534
Cerris	3327455786	Quercus cerris	L,, 1753	IT	PRESERVED_SPECIMEN	38.0033	15.3167	5.5	5.3	6.6	8.9	12.6	16.6	19.3	19.8	17.2	13.8	10	7.1	8.4	8.5	9.9	12.3	16.3	20.5	23.4	23.9	20.9	16.9	12.9	9.8	94	69	69	50	31	12	11	18	55	94	90	99	15.3042	578.833	5.3	13.2	22.6	56.9168
Cerris	3011883181	Quercus cerris	L,, 1753	AT	PRESERVED_SPECIMEN	48.62	15.83	-4.3	-3.6	-0.5	3.1	8	11.2	12.8	12.5	8.8	4.4	0.2	-3.1	-1.3	0	4	8.5	13.5	16.4	18.5	18.5	14	8.6	3.2	-0.3	24	26	32	42	61	81	80	64	45	33	42	31	8.62083	746.009	-4.3	17.7833	-0.566667	42.0285
Cerris	1638421230	Quercus cerris	L,, 1753	AT	PRESERVED_SPECIMEN	46.9342	15.9511	-5.2	-3.8	-0.2	3.7	8.4	11.8	13.4	12.9	9.1	4.2	-0.3	-3.9	-1.5	0.6	4.9	9.2	14.2	17.3	19.1	18.5	14.5	9.2	3.5	-0.4	29	32	49	56	82	107	111	95	75	65	64	44	9.1	761.186	-5.2	18.3333	-0.45	40.0598
Cerris	1638421227	Quercus cerris	L,, 1753	AT	PRESERVED_SPECIMEN	46.8903	15.9761	-5.3	-4	-0.4	3.5	8.2	11.5	13.2	12.7	8.8	4.1	-0.4	-4	-1.6	0.4	4.7	9	14	17.1	18.9	18.4	14.3	9.1	3.4	-0.6	30	33	49	56	84	109	110	96	76	67	66	45	8.92083	757.374	-5.3	18.1167	-0.583333	39.4636
Cerris	1638421412	Quercus cerris	L,, 1753	AT	PRESERVED_SPECIMEN	46.8906	15.9769	-5.3	-4	-0.4	3.5	8.2	11.5	13.2	12.7	8.8	4.1	-0.4	-4	-1.6	0.4	4.7	9	14	17.1	18.9	18.4	14.3	9.1	3.4	-0.6	30	33	49	56	84	109	110	96	76	67	66	45	8.92083	757.374	-5.3	18.1167	-0.583333	39.4636
Cerris	1638421442	Quercus cerris	L,, 1753	AT	PRESERVED_SPECIMEN	46.9	15.9833	-5.3	-4	-0.4	3.5	8.2	11.5	13.2	12.7	8.8	4.1	-0.4	-4	-1.6	0.4	4.7	8.9	14	17.1	18.9	18.3	14.3	9	3.4	-0.6	30	33	49	57	83	110	110	97	75	67	66	45	8.91667	757.011	-5.3	18.1167	-0.583333	39.5832
Cerris	1638421213	Quercus cerris	L,, 1753	AT	PRESERVED_SPECIMEN	46.9139	15.9925	-5.2	-3.9	-0.3	3.6	8.3	11.6	13.3	12.7	8.9	4.2	-0.4	-4	-1.5	0.5	4.8	9	14	17.1	18.9	18.4	14.4	9.1	3.5	-0.5	29	32	48	57	82	108	108	96	74	66	65	45	8.94583	755.743	-5.2	18.1167	-0.533333	39.5975
Cerris	2611619646	Quercus cerris	L,, 1753	AT	PRESERVED_SPECIMEN	48.0806	16.1094	-3.9	-3	0.3	3.7	8.2	11.4	13.1	12.9	9.3	4.8	0.4	-2.5	-0.7	0.7	4.6	8.7	13.6	16.6	18.6	18.4	14.3	9.2	3.8	0.6	31	32	42	48	67	78	79	71	54	42	48	37	9.02917	719.098	-3.9	17.8667	0.166667	32.3806
Cerris	1099851516	Quercus cerris	L,, 1753	AT	PRESERVED_SPECIMEN	48.0217	16.1653	-3.5	-2.6	0.7	4.1	8.6	11.8	13.6	13.3	9.9	5.3	0.7	-2.1	-0.4	1	4.9	8.9	13.8	16.8	18.8	18.6	14.6	9.5	4	0.9	30	30	41	47	66	77	77	70	55	42	47	35	9.27917	716.762	-3.5	18.0833	0.466667	33.0585
Cerris	2611619631	Quercus cerris	L,, 1753	AT	PRESERVED_SPECIMEN	48.2086	16.1767	-3.3	-2.5	0.8	4.3	8.9	12.1	13.8	13.5	10	5.5	1.1	-1.9	-0.5	0.9	4.8	9	14	17	18.9	18.7	14.5	9.4	4	0.7	30	33	40	47	63	74	75	64	51	38	47	36	9.275	723.186	-3.3	18.1667	0.366667	30.8982
Cerris	2435498127	Quercus cerris	L,, 1753	AT	PRESERVED_SPECIMEN	48.2	16.1833	-3.5	-2.8	0.5	4	8.5	11.8	13.5	13.2	9.7	5.2	0.8	-2.2	-0.7	0.6	4.5	8.6	13.6	16.6	18.5	18.4	14.2	9.2	3.7	0.5	32	34	42	50	65	77	78	67	53	41	49	39	8.99167	718.831	-3.5	17.85	0.166667	30.0803
Cerris	1935716532	Quercus cerris	L,, 1753	AT	PRESERVED_SPECIMEN	48.1742	16.2186	-3.8	-3.1	0.2	3.6	8.2	11.4	13.2	13	9.4	5	0.4	-2.5	-0.8	0.4	4.2	8.3	13.3	16.3	18.2	18.1	13.9	8.9	3.5	0.3	35	36	44	51	68	79	81	70	57	44	52	42	8.7	715.967	-3.8	17.5333	-0.0666667	28.7707
Cerris	1829131470	Quercus cerris	L,, 1753	AT	PRESERVED_SPECIMEN	48.0208	16.2361	-3.5	-2.4	0.8	4.2	8.7	12	13.8	13.6	10	5.4	0.8	-1.9	-0.2	1.2	5.1	9.2	14.2	17.3	19.3	19.2	14.9	9.7	4.1	1	30	30	40	47	64	75	75	68	52	41	46	35	9.58333	729.094	-3.5	18.5833	0.666667	32.2461
Cerris	296527404	Quercus cerris	L,, 1753	AT	PRESERVED_SPECIMEN	48.1387	16.2468	-3.1	-2.3	1	4.5	9.1	12.4	14.1	13.8	10.2	5.7	1.2	-1.7	-0.3	1.1	5.1	9.3	14.3	17.3	19.2	19	14.8	9.6	4.2	1	30	32	39	46	63	71	72	62	51	39	46	35	9.55	727.742	-3.1	16.9167	0.583333	29.9214
Cerris	1638421583	Quercus cerris	L,, 1753	AT	PRESERVED_SPECIMEN	48.25	16.25	-3.5	-2.8	0.4	3.9	8.6	11.7	13.5	13.3	9.7	5.3	0.8	-2.3	-0.8	0.4	4.3	8.4	13.4	16.4	18.4	18.2	14	9	3.6	0.3	34	36	43	49	65	77	78	67	54	42	50	41	8.82083	717.773	-3.5	17.6667	0.0166667	28.3719
Cerris	Caudullo et al,, 2017	Quercus cerris	L,, 1753	AT	Literature	48.1425	16.2523	-3.2	-2.4	0.9	4.4	9	12.2	14	13.8	10.1	5.5	1.1	-1.8	-0.4	1	5	9.2	14.2	17.2	19.2	19	14.7	9.5	4.1	0.9	31	33	41	48	64	73	73	63	52	40	47	36	9.46667	728.383	-3.2	16.8333	0.516667	29.3158
Cerris	3011015203	Quercus cerris	L,, 1753	AT	PRESERVED_SPECIMEN	48.32	16.26	-3.2	-2.3	0.9	4.6	9.3	12.5	14.2	13.9	10.2	5.8	1.4	-1.8	-0.6	0.9	4.9	9.2	14.2	17.2	19.1	18.9	14.5	9.4	4.1	0.7	31	34	39	46	61	72	74	60	50	38	46	37	9.3625	732.757	-3.2	16.8167	0.316667	29.245
Cerris	1231064507	Quercus cerris	L,, 1753	AT	PRESERVED_SPECIMEN	48.2464	16.2623	-3.2	-2.5	0.8	4.3	9	12.2	13.9	13.7	10.1	5.6	1.2	-2	-0.6	0.7	4.7	8.9	13.8	16.8	18.8	18.6	14.4	9.3	3.9	0.6	32	35	41	48	63	73	74	63	51	40	48	38	9.15833	723.551	-3.2	16.4833	0.25	28.2177
Cerris	1949284738	Quercus cerris	L,, 1753	AT	PRESERVED_SPECIMEN	48.15	16.2667	-3.1	-2.3	1.1	4.5	9.2	12.5	14.2	14	10.3	5.7	1.3	-1.6	-0.2	1.1	5.2	9.4	14.4	17.5	19.4	19.2	14.9	9.7	4.2	1.1	30	32	40	47	64	72	72	62	51	39	46	35	9.67917	734.688	-3.1	17.1333	0.65	30.0249
Cerris	1935716525	Quercus cerris	L,, 1753	AT	PRESERVED_SPECIMEN	48.2458	16.2667	-3.1	-2.3	1	4.5	9.2	12.4	14.1	13.8	10.2	5.7	1.4	-1.8	-0.5	0.8	4.8	9.1	14	17	18.9	18.7	14.5	9.4	4.1	0.7	31	34	41	48	62	72	73	62	50	39	47	38	9.29583	724.486	-3.1	16.65	0.366667	28.3451
Cerris	1099851328	Quercus cerris	L,, 1753	AT	PRESERVED_SPECIMEN	48.0556	16.2721	-3.6	-2.7	0.5	3.9	8.5	11.8	13.6	13.5	9.8	5.2	0.6	-2.1	-0.4	1	4.9	8.9	13.9	17.1	19.1	18.9	14.6	9.4	3.9	0.9	32	33	42	48	66	78	77	70	55	43	48	38	9.35	727.624	-3.6	18.35	0.466667	30.8527
Cerris	1099852903	Quercus cerris	L,, 1753	AT	PRESERVED_SPECIMEN	48.2378	16.2861	-3	-2.2	1.1	4.6	9.3	12.5	14.2	14	10.4	5.8	1.5	-1.6	-0.4	0.9	5	9.2	14.2	17.2	19.1	18.9	14.6	9.5	4.2	0.8	31	34	40	48	62	71	72	61	50	39	47	37	9.44167	728.185	-3	16.8333	0.466667	28.1267
Cerris	2611602772	Quercus cerris	L,, 1753	AT	PRESERVED_SPECIMEN	48.1814	16.3003	-2.8	-2	1.4	4.9	9.5	12.9	14.7	14.4	10.6	6	1.6	-1.2	0	1.4	5.6	9.8	14.9	18.1	20	19.7	15.3	10	4.5	1.3	30	33	38	47	62	70	71	59	50	38	45	35	10.0583	746.869	-2.8	17.6833	0.9	29.164
Cerris	1099852904	Quercus cerris	L,, 1753	AT	PRESERVED_SPECIMEN	48.1783	16.3087	-2.7	-1.9	1.4	4.9	9.6	12.9	14.7	14.5	10.7	6	1.6	-1.2	0	1.4	5.6	9.9	15	18.2	20.2	19.9	15.4	10	4.5	1.4	30	33	38	47	62	70	70	59	50	38	45	35	10.1167	749.856	-2.7	17.7833	0.933333	28.9231
Cerris	1099851801	Quercus cerris	L,, 1753	AT	PRESERVED_SPECIMEN	48.2906	16.3087	-2.8	-1.9	1.4	4.9	9.6	12.9	14.6	14.2	10.6	6.1	1.8	-1.4	-0.3	1.2	5.3	9.6	14.6	17.6	19.5	19.2	14.9	9.7	4.4	1	30	34	38	46	59	69	71	57	48	38	45	36	9.7125	735.883	-2.8	17.2167	0.616667	28.078
Cerris	2382464158	Quercus cerris	L,, 1753	CZ	PRESERVED_SPECIMEN	49.0453	16.3608	-4.1	-3.4	-0.3	3.6	8.5	11.4	13.2	12.9	9.2	4.8	0.5	-3.1	-1.4	0	3.8	8.6	13.8	16.7	18.7	18.5	14	8.7	3.2	-0.7	26	26	29	37	58	80	74	57	44	32	40	32	8.64583	758.022	-4.1	16.35	0.783333	40.6828
Cerris	1949284300	Quercus cerris	L,, 1753	AT	PRESERVED_SPECIMEN	48.2	16.3667	-2.4	-1.6	1.8	5.2	9.8	13.3	15.1	14.8	11	6.2	2	-0.8	0.3	1.8	5.9	10.3	15.5	18.7	20.7	20.3	15.8	10.3	4.8	1.6	31	36	43	48	64	72	72	58	50	37	46	36	10.4917	759.799	-2.4	18.2833	1.2	28.1455
Cerris	1231064557	Quercus cerris	L,, 1753	AT	PRESERVED_SPECIMEN	48.2016	16.4163	-2.6	-1.7	1.7	5.3	9.9	13.3	15.1	14.8	11.1	6.3	2	-0.9	0.1	1.7	5.9	10.2	15.4	18.6	20.5	20.2	15.7	10.3	4.8	1.5	30	33	38	46	61	69	70	57	49	37	45	35	10.3917	757.543	-2.6	18.1333	1.1	28.6577
Cerris	1099851324	Quercus cerris	L,, 1753	AT	PRESERVED_SPECIMEN	48.1994	16.4258	-2.7	-1.8	1.6	5.2	9.9	13.2	15	14.7	11	6.2	1.9	-1	0	1.6	5.8	10.1	15.3	18.5	20.4	20.1	15.7	10.2	4.7	1.5	30	33	37	47	60	69	69	57	49	37	45	35	10.3333	757.08	-2.7	18.0667	1.03333	28.4002
Cerris	1638421249	Quercus cerris	L,, 1753	AT	PRESERVED_SPECIMEN	47.7722	16.6042	-3.6	-2.6	1.1	4.5	9.3	12.4	14.3	14.2	10.4	5.5	0.9	-1.7	-0.4	1.3	5.8	9.9	14.9	18	20.2	20.1	15.7	10.2	4.2	1.3	29	27	38	46	67	77	69	63	60	43	50	36	10.1042	760.151	-3.6	17.7167	0.75	32.2307
Cerris	3046076490	Quercus cerris	L,, 1753	AT	PRESERVED_SPECIMEN	47.8038	16.6074	-3.5	-2.5	1.3	4.7	9.4	12.6	14.5	14.3	10.5	5.6	1	-1.6	-0.2	1.5	6	10.1	15.2	18.3	20.5	20.3	15.9	10.3	4.4	1.4	28	27	36	44	66	75	68	62	58	42	48	35	10.3083	767.643	-3.5	18.0167	0.866667	32.6476
Cerris	1099084620	Quercus cerris	L,, 1753	AT	PRESERVED_SPECIMEN	47.6167	16.6167	-3.7	-2.6	1.1	4.6	9.3	12.4	14.3	14.1	10.3	5.4	0.8	-1.8	-0.4	1.4	5.8	9.9	15	18.1	20.1	20	15.6	10.2	4.2	1.3	28	26	38	46	68	81	72	66	62	46	51	36	10.1167	759.244	-3.7	17.75	0.75	34.1996
Cerris	3327455814	Quercus cerris	L,, 1753	CZ	PRESERVED_SPECIMEN	48.9356	16.6261	-3.7	-2.6	0.7	4.7	9.6	12.7	14.2	13.8	10	5.5	1.5	-2.3	-1	0.8	5	9.9	15.2	18.1	19.8	19.4	14.9	9.6	4.2	0.1	25	24	28	36	56	75	72	55	44	32	39	30	9.6625	773.54	-3.7	17.6667	1.61667	40.2145
Cerris	2821693304	Quercus cerris	L,, 1753	HU	PRESERVED_SPECIMEN	47.6836	16.6361	-3.7	-2.6	1.1	4.5	9.2	12.3	14.3	14.2	10.4	5.4	0.7	-1.8	-0.4	1.3	5.7	9.6	14.7	17.8	19.8	19.7	15.4	10	4.1	1.3	30	28	39	49	71	81	71	66	63	46	54	39	9.9125	749.955	-3.7	17.45	2.18333	32.0882
Cerris	3012223809	Quercus cerris	L,, 1753	AT	PRESERVED_SPECIMEN	47.81	16.64	-3.5	-2.6	1.2	4.6	9.3	12.5	14.4	14.3	10.5	5.5	0.9	-1.7	-0.3	1.4	5.8	10	15.2	18.3	20.4	20.2	15.7	10.2	4.2	1.3	30	28	37	46	67	76	68	62	59	43	50	36	10.1875	767.653	-3.5	17.95	0.766667	31.3351
Cerris	3011188551	Quercus cerris	L,, 1753	AT	PRESERVED_SPECIMEN	47.82	16.64	-3.5	-2.6	1.2	4.6	9.3	12.5	14.4	14.3	10.5	5.5	0.9	-1.7	-0.3	1.3	5.8	9.9	15.2	18.2	20.4	20.1	15.7	10.2	4.2	1.3	30	28	37	46	66	75	68	63	59	43	50	37	10.1833	765	-3.5	17.9167	2.3	30.8549
Cerris	441924919	Quercus cerris	L,, 1753	CZ	PRESERVED_SPECIMEN	49.1667	16.6667	-4.1	-3.4	0	3.8	8.7	11.7	13.4	13.1	9.4	4.9	0.7	-2.5	-1.4	0.1	4.4	9.1	14.5	17.4	19.2	19	14.5	9.2	3.5	-0.1	23	23	26	32	56	78	69	50	42	31	37	28	9125	773.221	-4.1	17.0333	1.03333	43.3985
Cerris	2382523187	Quercus cerris	L,, 1753	CZ	PRESERVED_SPECIMEN	48.7139	16.79	-3.6	-2.7	0.7	4.6	9.6	12.7	14.2	13.8	9.8	5.3	1.4	-2.4	-0.9	0.7	5	9.9	15.2	18.2	20	19.5	14.9	9.6	4.2	0	32	30	33	42	65	82	86	71	54	38	45	37	9.69167	780.768	-3.6	19.2333	1.6	38.2699
Cerris	2382559325	Quercus cerris	L,, 1753	CZ	PRESERVED_SPECIMEN	48.7214	16.8231	-3.5	-2.5	0.9	4.9	9.8	12.9	14.4	13.9	10	5.5	1.6	-2.2	-0.8	0.8	5.1	10	15.2	18.2	20	19.5	15	9.7	4.4	0.2	31	29	33	42	65	83	86	71	54	38	44	36	9.775	774.933	-3.5	19.25	1.71667	39.2661
Cerris	1701544872	Quercus cerris	L,, 1753	AT	PRESERVED_SPECIMEN	48.7178	16.8794	-3.5	-2.4	1	5	9.9	12.9	14.4	13.9	10.1	5.5	1.6	-2.1	-0.7	0.9	5.2	10.1	15.3	18.4	20	19.5	15	9.8	4.4	0.3	31	29	32	43	66	84	88	74	54	39	44	36	9.86667	773.858	-3.5	19.3	1.81667	40.2484
Cerris	1831526484	Quercus cerris	L,, 1753	HU	PRESERVED_SPECIMEN	46.8475	17.2761	-3.4	-2.7	1.1	4.9	9.9	13	14.5	14.3	10.5	5.5	1.1	-1.8	-0.4	1	5.6	9.8	15.1	18.1	20	19.8	15.6	10.1	4.4	0.9	30	27	36	44	66	80	76	70	60	47	57	42	9.9875	763.816	-3.4	19.3	2.06667	33.1447
Cerris	1935716911	Quercus cerris	L,, 1753	HU	PRESERVED_SPECIMEN	46.8453	17.5506	-2.9	-2.1	1.7	5.8	10.8	14	15.5	15.2	11.4	6.3	1.9	-1.2	-0.1	1.4	6	10.4	16	19	20.9	20.7	16.3	10.7	4.9	1.3	29	25	33	42	60	70	66	68	57	46	54	41	10625	784.592	-2.9	20.1833	2.45	30.9128
Cerris	1935716888	Quercus cerris	L,, 1753	HU	PRESERVED_SPECIMEN	46.7802	17.9032	-3.3	-2.5	1.2	5.4	10.6	13.9	15.5	15.1	11.3	6.2	1.6	-1.8	-0.6	0.8	5.3	10	15.4	18.5	20.4	20.2	15.8	10.4	4.4	0.6	31	28	33	47	62	65	59	70	62	49	58	48	10.1125	789.232	-3.3	19.7	1.85	27.1593
Cerris	2437231919	Quercus cerris	L,, 1753	SK	PRESERVED_SPECIMEN	48.3	18.0833	-4	-3.2	0.5	4.3	9.3	12.1	13.7	13.3	9.6	5.1	0.8	-2.5	-0.9	0.8	5.3	10.2	15.4	18.4	20.2	19.9	15.3	10	4.2	0.3	33	30	31	42	59	69	59	57	48	41	49	43	9.9375	786.818	-4	18.0167	1.76667	25.9908
Cerris	3037049574	Quercus cerris	L,, 1753	SK	PRESERVED_SPECIMEN	48.3602	18.1426	-4.8	-4.2	-0.8	3	8.1	10.8	12.4	12.2	8.6	4.2	-0.1	-3.5	-1.8	-0.3	3.8	8.4	13.7	16.5	18.5	18.3	13.8	8.8	3	-0.7	40	37	37	47	67	79	66	67	56	47	59	54	8.49583	759.72	-4.8	16.2333	0.55	24.2389
Cerris	3037053596	Quercus cerris	L,, 1753	SK	PRESERVED_SPECIMEN	48.5702	18.3683	-5.2	-4.5	-1.1	2.9	7.8	10.6	12.1	11.9	8.2	4.1	-0.2	-3.7	-1.9	-0.5	3.5	8.3	13.6	16.4	18.2	18	13.5	8.6	3	-0.8	41	38	38	50	69	84	70	70	58	49	60	56	8.33333	755.604	-5.2	17.5333	0.383333	25.0369
Cerris	3327455787	Quercus cerris	L,, 1753	BA	PRESERVED_SPECIMEN	43.3414	18.4339	-4.3	-4.1	-1.2	2.1	6.6	9.5	11.3	11	8	4.4	0.1	-2.8	-1	-0.4	3	6.7	12	15	17.1	17	13.3	9.3	4.1	0.4	92	89	91	99	93	87	68	73	96	113	136	117	8.05417	681.911	-4.3	4.61667	16.4	19.2079
Cerris	2382596958	Quercus cerris	L,, 1753	SK	PRESERVED_SPECIMEN	47.8239	18.7706	-3.3	-2.3	1.5	6	11	13.8	15.5	15.1	10.9	6.2	1.9	-1.8	-0.3	1.6	6	11.2	16.4	19.3	21.3	20.9	16.1	10.7	5	0.9	33	29	31	44	60	60	52	51	42	40	52	42	10.7458	801.165	-3.3	18.9833	2.43333	23.0865
Cerris	1231064457	Quercus cerris	L,, 1753	SK	PRESERVED_SPECIMEN	48.4053	18.8692	-7	-6.6	-3.6	0.6	5.7	8.5	10.1	9.9	6.4	2.2	-2.1	-5.7	-3.8	-2.8	0.8	5.6	10.9	13.7	15.6	15.4	11.1	6.4	0.9	-2.8	52	51	53	64	88	101	86	90	74	61	78	71	5.91667	735.667	-7	14.9	-1.95	22.6545
Cerris	1231064572	Quercus cerris	L,, 1753	SK	PRESERVED_SPECIMEN	48.4028	18.8767	-7.1	-6.7	-3.7	0.4	5.5	8.3	10.1	9.8	6.3	2.1	-2.2	-5.7	-3.9	-2.9	0.7	5.4	10.8	13.6	15.5	15.3	11	6.3	0.8	-2.8	53	51	53	65	89	103	87	91	75	61	79	72	5.80417	733.545	-7.1	14.7833	-2.05	23.0007
Cerris	1638421338	Quercus cerris	L,, 1753	ME	PRESERVED_SPECIMEN	42.9036	18.97	-4.3	-3.9	-0.8	2.5	7.1	10.1	12	11.5	8.4	5.1	0.6	-2.1	-0.6	0	3.4	6.8	12.4	15.8	17.8	17.5	13.6	9.9	4.8	1.4	103	97	93	100	89	77	59	70	103	121	147	128	8.55833	680.774	-4.3	5.36667	17	24.7499
Cerris	2439087766	Quercus cerris	L,, 1753	HU	PRESERVED_SPECIMEN	47.5	19.0333	-2.1	-1	2.6	6.8	11.7	14.7	16.4	16.1	12	7	2.6	-0.5	0.5	2.4	6.7	11.7	16.9	20	21.8	21.6	16.9	11.3	5.3	1.9	34	29	31	44	60	63	51	50	42	40	52	42	11.4208	795.083	-2.1	19.5667	3.21667	23.4958
Cerris	1638421336	Quercus cerris	L,, 1753	ME	PRESERVED_SPECIMEN	42.1567	19.1003	0.2	-0.1	2.1	5	9.8	12.9	15.1	14.8	11.6	8.1	4	1.9	3.8	3.7	6.1	9	14.3	17.9	20.5	20.2	16.4	12.3	7.8	5.4	134	121	113	111	82	60	43	59	106	143	178	155	11.4417	630.227	-0.1	8.51667	19.5333	37.6848
Cerris	1100006915	Quercus cerris	L,, 1753	SK	PRESERVED_SPECIMEN	48.5833	19.1667	-6.3	-5.4	-1.8	2.5	7.4	10.4	11.8	11.1	7.5	3.2	-0.6	-4.5	-2.7	-0.8	3.5	8.7	14	17	18.7	18.1	13.6	8.3	2.8	-1.4	40	37	43	54	70	81	64	66	57	55	61	53	8.3125	793.391	-6.3	16.5833	-1.98682e-08	22.1769
Cerris	1638421266	Quercus cerris	L,, 1753	ME	PRESERVED_SPECIMEN	42.1133	19.2122	0	0.3	2.8	6	10.8	14	16.1	15.8	12.4	8.7	4.4	1.8	3.6	4.1	6.8	10.2	15.3	18.9	21.4	21.3	17.3	13.1	8.3	5.3	149	133	124	121	81	58	42	59	114	154	193	169	12.1375	665.754	0	8.88333	20.5667	40.5732
Cerris	1638421257	Quercus cerris	L,, 1753	ME	PRESERVED_SPECIMEN	43.1506	19.2956	-4.8	-3.5	-0.2	3.4	8	10.9	12.5	12	8.9	5.5	0.8	-2.7	-1.1	0.4	4.3	8	13.3	16.6	18.4	18	14.3	10.3	4.8	0.7	89	86	85	97	96	87	70	77	104	114	132	113	9.01667	714.055	-4.8	5.26667	17.7	18.0533
Cerris	2265605273	Quercus cerris	L,, 1753	RS	PRESERVED_SPECIMEN	43.95	19.3583	-3.7	-2.6	0.6	4.7	9.3	12.4	13.8	13.5	10.1	5.8	1.2	-2.1	-0.3	1.2	5	9.3	14.2	17.3	19	18.8	15	10.5	5	1.1	66	62	68	83	93	110	87	81	82	84	90	79	9.66667	718.617	-3.7	16.8167	1.96667	15.655
Cerris	1638421364	Quercus cerris	L,, 1753	ME	PRESERVED_SPECIMEN	42.7011	19.3747	-1.4	-0.2	3.1	6.8	11.7	15.1	16.9	16.7	12.9	8.9	3.9	0.6	2.5	4	7.7	11.5	16.6	20.3	22.5	22.4	18.2	13.6	8	4.2	126	126	119	127	95	66	49	68	129	160	192	166	12.6208	735.763	-1.4	8.58333	21.7333	35.9811
Cerris	2265605274	Quercus cerris	L,, 1753	RS	PRESERVED_SPECIMEN	43.8944	20.2139	-5.3	-4.6	-1.6	2.8	7.6	10.6	12.1	11.8	8.3	3.9	-0.7	-4.1	-1.7	-0.5	3.1	7.4	12.2	15.4	17.2	17	13.2	8.3	3	-0.5	50	47	53	66	89	107	85	78	72	64	68	60	7.84583	708.877	-5.3	14.95	0.3	24.7798
Cerris	2265605272	Quercus cerris	L,, 1753	RS	PRESERVED_SPECIMEN	43.8944	20.2139	-5.3	-4.6	-1.6	2.8	7.6	10.6	12.1	11.8	8.3	3.9	-0.7	-4.1	-1.7	-0.5	3.1	7.4	12.2	15.4	17.2	17	13.2	8.3	3	-0.5	50	47	53	66	89	107	85	78	72	64	68	60	7.84583	708.877	-5.3	14.95	0.3	24.7798
Cerris	1587000086	Quercus cerris	L,, 1753	GR	PRESERVED_SPECIMEN	39.55	20.3167	2.8	3.8	5.6	8.4	12.4	15.9	18.1	18.1	14.9	11.3	7.5	4.6	7.5	8.6	10.4	13.7	18.2	22.3	24.9	24.9	21.5	16.9	12.1	8.7	131	137	98	68	45	18	9	21	65	118	177	178	15.8083	652	2.8	9.45	24.0667	66.9133
Cerris	2265605275	Quercus cerris	L,, 1753	RS	PRESERVED_SPECIMEN	44.6333	20.4	-3.2	-2.2	1	5.6	10.4	13.4	14.7	14.4	10.5	5.8	1.4	-1.7	0.3	1.9	6.1	10.9	15.8	18.8	20.5	20.3	16.3	11.1	5.5	1.7	43	39	45	59	72	99	70	63	54	52	54	51	10.7583	754.769	-3.2	18.3667	2.76667	27.4067
Cerris	3072255123	Quercus cerris	L,, 1753	GR	PRESERVED_SPECIMEN	40.0803	20.6131	-0.3	1	3.2	6.4	10.6	13.7	16.1	16.1	12.5	8.5	4.7	2.5	4.3	5.8	7.9	12	16.4	20.3	22.9	22.8	19.5	14.3	9.2	6.3	143	132	103	89	71	35	29	35	66	127	181	183	13.4708	684.054	-0.3	6.6	22	54.2241
Cerris	3072238640	Quercus cerris	L,, 1753	GR	PRESERVED_SPECIMEN	39.1514	20.6381	3.7	4.3	5.9	8.5	12.3	15.7	18	18.1	15.3	12	8.1	5	7.9	8.6	10.5	13.5	17.8	21.9	24.6	24.7	21.4	17.2	12.5	9	110	120	91	66	41	18	12	19	54	106	159	152	15.8167	631.655	3.7	9.8	23.7833	64.5042
Cerris	3072238639	Quercus cerris	L,, 1753	GR	PRESERVED_SPECIMEN	39.1956	20.6458	3.2	3.8	5.4	8	11.9	15.2	17.6	17.6	14.8	11.4	7.5	4.4	7.4	8.2	10.1	13.1	17.5	21.7	24.5	24.5	21.1	16.8	12	8.5	111	120	92	69	45	20	13	21	55	105	159	154	15.4667	642.486	3.2	9.3	23.5833	62.6782
Cerris	Caudullo et al,, 2017	Quercus cerris	L,, 1753	HU	Literature	48.6492	20.6634	-6.3	-5	-1.4	3.2	7.8	10.8	12.3	11.8	8.2	3.7	-0.9	-4.5	-2.9	-1.2	3.2	8.2	13.1	16.1	17.7	17.4	13.4	8.3	2.4	-1.6	28	25	27	49	73	89	77	69	50	42	41	32	7.85	772.025	-6.3	15.65	-0.316667	42.6874
Cerris	3072238644	Quercus cerris	L,, 1753	GR	PRESERVED_SPECIMEN	39.1308	20.6733	3.4	4	5.5	8.1	11.9	15.3	17.5	17.7	14.9	11.5	7.7	4.7	7.6	8.2	10.1	13	17.4	21.5	24.2	24.3	21.1	16.8	12.1	8.7	110	120	92	69	42	19	13	20	53	105	159	152	15.4167	629.189	3.4	9.43333	23.3667	63.5574
Cerris	3072255058	Quercus cerris	L,, 1753	GR	PRESERVED_SPECIMEN	39.8067	20.6914	0	0.8	2.7	5.5	9.5	12.7	15	14.9	11.8	8.1	4.3	1.9	4.3	5.3	7.5	11	15.5	19.5	22.2	22	18.6	13.8	8.8	5.7	120	116	96	84	66	35	31	35	60	111	160	163	12.8333	666.119	0	6.25	21.25	50.7412
Cerris	3072255125	Quercus cerris	L,, 1753	GR	PRESERVED_SPECIMEN	40.1578	20.7147	-1.6	-0.9	1.2	4.2	8.5	11.5	13.7	13.7	10.6	6.8	3	2.1	2	2.8	5.1	9	13.6	17.3	19.7	19.6	16.4	11.6	6.9	5.5	103	94	87	89	75	38	39	42	61	114	134	125	10.8125	644.466	-1.6	8.01667	18.8667	39.2675
Cerris	3072238645	Quercus cerris	L,, 1753	GR	PRESERVED_SPECIMEN	39.1794	20.7306	3.6	4.4	6	8.7	12.5	15.9	18.3	18.3	15.5	12	8.1	4.9	8	8.9	10.9	13.9	18.3	22.5	25.2	25.3	21.9	17.6	12.7	9.1	107	117	89	67	41	19	12	19	51	101	156	149	16.1875	646.484	3.6	9.93333	24.3333	64.0252
Cerris	3072238480	Quercus cerris	L,, 1753	GR	PRESERVED_SPECIMEN	39.1794	20.7306	3.6	4.4	6	8.7	12.5	15.9	18.3	18.3	15.5	12	8.1	4.9	8	8.9	10.9	13.9	18.3	22.5	25.2	25.3	21.9	17.6	12.7	9.1	107	117	89	67	41	19	12	19	51	101	156	149	16.1875	646.484	3.6	9.93333	24.3333	64.0252
Cerris	3072255133	Quercus cerris	L,, 1753	GR	PRESERVED_SPECIMEN	40.1308	20.7328	-0.9	0	2.1	5.1	9.4	12.5	14.7	14.7	11.5	7.7	3.8	2.4	3	4	6.3	10.2	14.7	18.5	20.9	20.9	17.6	12.7	7.8	5.9	109	100	89	86	72	37	36	40	60	115	142	137	11.8917	655.989	-0.9	8.83333	20.1	43.0908
Cerris	3072255129	Quercus cerris	L,, 1753	GR	PRESERVED_SPECIMEN	40.1044	20.7375	-0.6	0.4	2.5	5.5	9.8	12.9	15.2	15.2	11.9	8	4.1	2.4	3.4	4.6	6.9	10.9	15.3	19.2	21.7	21.6	18.3	13.3	8.3	6	115	106	90	82	70	36	34	37	60	116	150	146	12.4542	670.432	-0.6	9.16667	20.8333	46.5614
Cerris	3072255126	Quercus cerris	L,, 1753	GR	PRESERVED_SPECIMEN	40.1097	20.7714	-0.7	0.2	2.3	5.3	9.6	12.7	15	15.1	11.7	7.9	3.9	2.4	3.3	4.4	6.8	10.6	15.2	19	21.6	21.4	18.1	13.1	8.1	5.9	109	100	87	82	70	36	35	38	58	112	143	138	12.2875	669.953	-0.7	9.05	20.6833	44.5423
Cerris	3072255062	Quercus cerris	L,, 1753	GR	PRESERVED_SPECIMEN	40.0678	20.7817	-0.9	-0.1	2	4.9	9.2	12.3	14.6	14.6	11.4	7.6	3.6	2.2	2.8	3.9	6.2	10	14.6	18.4	20.9	20.7	17.5	12.6	7.6	5.6	105	96	85	81	69	37	36	39	58	110	138	133	11.7417	660.413	-0.9	8.6	20.0167	42.8383
Cerris	1587000091	Quercus cerris	L,, 1753	GR	PRESERVED_SPECIMEN	40.1333	20.7833	-0.6	0.5	2.7	5.8	10	13.1	15.5	15.5	12.1	8.2	4.2	2.4	3.5	4.8	7.3	11.2	15.7	19.6	22.2	22	18.7	13.7	8.5	6.1	113	104	89	83	70	37	34	38	60	113	147	143	12.7625	679.452	-0.6	9.4	21.25	45.3772
Cerris	3072255128	Quercus cerris	L,, 1753	GR	PRESERVED_SPECIMEN	40.1322	20.7836	-0.6	0.4	2.6	5.7	9.9	13	15.4	15.4	12	8.1	4.1	2.4	3.4	4.7	7.1	11	15.6	19.5	22	21.9	18.5	13.5	8.3	6	111	102	88	83	70	37	34	38	60	113	145	140	12625	677.943	-0.6	9.28333	21.1	44.7874
Cerris	1935716328	Quercus cerris	L,, 1753	GR	PRESERVED_SPECIMEN	39.8639	20.7894	-1.1	-0.4	1.5	4.4	8.6	11.7	13.8	13.8	10.8	7.1	3.2	1.3	2.9	3.8	6.2	9.8	14.2	18	20.4	20.3	17.1	12.5	7.5	5	107	101	90	85	69	36	35	38	58	109	142	140	11.4625	648.867	-1.1	8.33333	19.5667	44.3616
Cerris	3072255130	Quercus cerris	L,, 1753	GR	PRESERVED_SPECIMEN	40.0694	20.8361	-1.9	-1.4	0.6	3.7	7.9	10.9	13.1	13.1	10.1	6.5	2.6	1.4	1.4	2.1	4.4	8.2	12.9	16.6	19	18.8	15.7	11	6.2	4.6	94	87	80	82	70	39	40	42	56	107	123	115	10.075	644.94	-1.9	7.26667	18.15	37.0442
Cerris	3072255131	Quercus cerris	L,, 1753	GR	PRESERVED_SPECIMEN	40.0519	20.8575	-1.7	-1.1	1.1	4.2	8.3	11.4	13.5	13.6	10.5	6.8	2.9	1.4	1.8	2.6	5.1	8.9	13.5	17.3	19.6	19.5	16.3	11.6	6.7	4.8	96	88	80	82	71	39	39	41	56	106	126	119	10.6375	654.353	-1.7	7.68333	18.8	38.1748
Cerris	3072255124	Quercus cerris	L,, 1753	GR	PRESERVED_SPECIMEN	40.2503	20.8664	-2.1	-1.3	0.9	4.1	8.4	11.4	13.5	13.6	10.5	6.6	2.6	1.9	1.5	2.5	5	8.9	13.5	17.2	19.5	19.4	16.2	11.3	6.5	5.3	88	80	75	82	72	38	40	42	56	107	116	104	10.5583	651.648	-2.1	7.71667	18.6667	35.132
Cerris	1638421322	Quercus cerris	L,, 1753	MK	PRESERVED_SPECIMEN	41	20.8833	-5.6	-5.3	-3.4	0.2	4.2	7.2	9.2	8.8	6.2	2.5	-1.2	-2.8	-2.2	-1.9	0.6	4.8	9.5	13	15.5	15.2	11.9	7.1	2.8	0.6	88	81	86	81	76	51	47	49	58	94	116	102	6.40833	651.913	-5.6	3.51667	14.5333	28.2258
Cerris	3072255060	Quercus cerris	L,, 1753	GR	PRESERVED_SPECIMEN	39.6764	20.9553	-0.8	-0.4	1.3	4.2	8.1	11.4	13.7	13.7	10.8	7.1	3.2	1.1	2.8	3.4	5.7	9.2	13.8	17.8	20.4	20.3	16.9	12.2	7.3	4.7	99	95	86	77	62	35	34	35	52	99	132	129	11.2208	657.276	-0.8	8.08333	19.5167	44.093
Cerris	3072255134	Quercus cerris	L,, 1753	GR	PRESERVED_SPECIMEN	40.025	21.0136	-2.5	-1.8	0.7	3.9	7.8	11	13.1	13	10.1	6.4	2.3	0.4	0.7	1.6	4.5	8.5	13.3	17.2	19.5	19.3	16.1	11.4	6.3	3.7	88	82	79	80	71	40	40	42	55	101	117	108	10.1833	686.445	-2.5	7.13333	18.65	34.7934
Cerris	3072255119	Quercus cerris	L,, 1753	GR	PRESERVED_SPECIMEN	40.4194	21.0831	-2.6	-1.5	0.8	4.1	8.4	11.7	13.7	13.7	10.4	6.3	2	0.9	1.1	2.5	5.5	9.5	14.1	17.9	20.4	20.3	16.9	11.7	6.4	4.6	76	66	67	70	65	40	40	42	54	100	101	86	10.9167	694.888	-2.6	7.58333	19.5667	31.0887
Cerris	1231064357	Quercus cerris	L,, 1753	SK	PRESERVED_SPECIMEN	48.6492	21.1456	-5.9	-4.3	-0.8	3.8	8.4	11.4	13	12.6	8.7	4.1	-0.5	-4.1	-2.8	-0.7	3.9	9.1	14	17	18.7	18.5	14.3	9	2.8	-1.3	27	26	28	47	70	88	82	72	53	45	44	35	8.53333	798.249	-5.9	18.05	0.166667	41.5631
Cerris	1587000093	Quercus cerris	L,, 1753	GR	PRESERVED_SPECIMEN	40.6333	21.15	-4.5	-4	-1.7	1.6	6	9.1	11.1	10.9	8	4	-0.1	-1.4	-1	-0.2	2.6	6.7	11.3	15	17.3	17.2	13.8	8.9	4.1	2.3	73	66	72	75	72	45	45	47	54	92	96	81	8.15833	666.82	-4.5	5.06667	16.4667	25.1691
Cerris	3072255105	Quercus cerris	L,, 1753	GR	PRESERVED_SPECIMEN	40.7864	21.2233	-5.2	-4.6	-2	1.5	5.5	8.6	10.4	10.2	7.4	3.6	-0.5	-2.2	-1.8	-1	2	6.3	10.9	14.5	16.6	16.4	13.2	8.5	3.7	1.3	70	63	70	74	72	48	46	47	53	89	92	77	7.55833	673.528	-5.2	4.51667	15.8333	23.1856
Cerris	3072255118	Quercus cerris	L,, 1753	GR	PRESERVED_SPECIMEN	40.0339	21.2297	-1.6	-0.9	1.2	4.2	8.4	11.8	14.1	14	11	7.1	2.7	0.7	2	2.9	5.8	9.6	14.2	18.2	20.7	20.7	17.2	12.2	7	4.2	77	71	71	72	63	38	37	38	50	93	103	94	11.2375	691.806	-1.6	7.81667	19.8667	33.4825
Cerris	3072255116	Quercus cerris	L,, 1753	GR	PRESERVED_SPECIMEN	40.0533	21.2436	-1.5	-0.9	1.2	4.3	8.5	11.9	14.2	14.1	11.1	7.2	2.8	0.7	2.1	3.1	5.9	9.8	14.3	18.4	20.9	20.8	17.4	12.4	7.1	4.3	76	70	72	70	62	38	37	37	49	91	101	93	11.3667	693.612	-1.5	7.91667	20.0167	33.2592
Cerris	3072255115	Quercus cerris	L,, 1753	GR	PRESERVED_SPECIMEN	39.9486	21.2475	-1.3	-0.7	1.5	4.5	8.5	11.9	14.2	14.1	11.2	7.5	3.1	0.9	1.9	2.8	5.6	9.5	14	18	20.4	20.2	16.9	12.2	7	4.1	79	74	74	72	63	37	37	37	50	92	105	98	11.05	682.495	-1.3	7.78333	19.55	34.5607
Cerris	3072255114	Quercus cerris	L,, 1753	GR	PRESERVED_SPECIMEN	39.9253	21.2561	-1.4	-0.9	1.2	4.3	8.3	11.6	13.9	13.8	11	7.3	3	0.8	1.7	2.5	5.2	9.1	13.6	17.6	20	19.9	16.6	11.9	6.8	4	78	74	74	73	63	38	37	37	50	92	104	97	10.7542	677.457	-1.4	7.56667	19.1833	34.0341
Cerris	1587000136	Quercus cerris	L,, 1753	GR	PRESERVED_SPECIMEN	39.7833	21.2833	-1	-0.6	1.4	4.4	8.3	11.7	14.1	14	11.2	7.6	3.4	0.9	2.1	2.8	5.4	9.2	13.7	17.8	20.3	20.1	16.9	12.2	7.1	4.1	82	80	80	76	63	37	36	35	48	92	109	104	10.9792	676.644	-1	7.8	19.4333	36.7975
Cerris	3072255122	Quercus cerris	L,, 1753	GR	PRESERVED_SPECIMEN	40.6275	21.2903	-3.6	-2.6	-0.2	3.2	7.6	11	12.9	12.7	9.7	5.5	1	-0.9	0.3	1.6	4.6	8.8	13.3	17.1	19.3	19.2	15.8	10.7	5.5	3	67	58	62	67	66	44	40	44	50	89	91	72	9.93333	694.443	-3.6	6.41667	18.5333	26.1152
Cerris	3072255117	Quercus cerris	L,, 1753	GR	PRESERVED_SPECIMEN	39.9789	21.2983	-1.2	-0.5	1.7	4.8	8.9	12.3	14.7	14.6	11.6	7.8	3.3	0.8	2.3	3.4	6.3	10.2	14.6	18.7	21.2	21.1	17.7	12.8	7.4	4.3	76	71	72	69	60	36	35	35	48	89	102	94	11.6458	695.585	-1.2	8.16667	20.2833	34.956
Cerris	3072255120	Quercus cerris	L,, 1753	GR	PRESERVED_SPECIMEN	39.905	21.3033	-1.7	-1.3	0.6	3.7	7.6	11	13.3	13.2	10.5	6.7	2.4	0.4	1.4	2	4.6	8.4	13	17	19.4	19.3	16	11.2	6.2	3.6	77	73	72	72	64	38	38	37	49	89	101	94	10.1792	668.018	-1.7	7.01667	18.5333	32.7935
Cerris	3072255104	Quercus cerris	L,, 1753	GR	PRESERVED_SPECIMEN	40.7828	21.3497	-3.3	-2	0.8	4.4	8.6	11.9	13.6	13.5	10.4	6.2	1.5	-1.1	0.2	2	5.3	9.6	14.2	18	20	19.9	16.4	11.4	5.9	2.4	68	57	63	61	66	50	40	45	53	89	94	72	10.45	724.66	-3.3	6.56667	19.3167	25.3638
Cerris	1587000080	Quercus cerris	L,, 1753	GR	PRESERVED_SPECIMEN	39.8333	21.35	-1.8	-1.6	0.3	3.4	7.4	10.8	13.1	13	10.3	6.5	2.2	0.2	1.6	2.1	4.6	8.4	12.9	17	19.5	19.4	16.1	11.2	6.3	3.6	78	75	74	72	64	39	38	38	49	91	102	96	10.2333	670.828	-1.8	7.03333	18.6333	32.956
Cerris	3072255132	Quercus cerris	L,, 1753	GR	PRESERVED_SPECIMEN	40.7861	21.3531	-3.5	-2.3	0.3	3.9	8.2	11.4	13.2	13	10	5.8	1.2	-1.2	0	1.6	4.8	9.1	13.6	17.5	19.5	19.3	15.9	10.9	5.5	2.3	65	56	62	62	66	48	41	44	51	87	90	70	9.97917	713.695	-3.5	6.21667	18.75	24.5417
Cerris	1936681312	Quercus cerris	L,, 1753	GR	PRESERVED_SPECIMEN	39.9825	21.3731	-1	0	2.3	5.5	9.6	13.2	15.7	15.5	12.4	8.5	3.9	0.9	2.7	4.2	7.3	11.3	15.6	19.9	22.5	22.4	18.8	13.9	8.2	4.6	74	70	70	64	57	35	32	31	44	84	98	92	12625	724.69	-1	8.9	21.6	36.3958
Cerris	1587000118	Quercus cerris	L,, 1753	GR	PRESERVED_SPECIMEN	39.6333	21.4	-4.8	-4.9	-2.8	0.3	3.8	7.2	9.3	9.2	6.8	3.2	-0.6	-2.7	-2.1	-2.1	0.4	4.5	9.2	13.2	15.6	15.4	12.4	7.7	3	0.3	95	91	91	94	71	47	43	43	52	95	112	110	6.475	668.402	-4.9	3.66667	14.7667	32.7382
Cerris	3072255106	Quercus cerris	L,, 1753	GR	PRESERVED_SPECIMEN	40.7311	21.4367	-3.1	-1.6	1.1	4.8	9	12.4	14.3	14.1	10.8	6.4	1.7	-1.6	0.6	2.7	6.1	10.5	15.1	19.2	21.4	21.3	17.7	12.3	6.4	2.3	68	55	61	59	61	49	37	44	52	91	95	71	11.3125	763.22	-3.1	7.03333	20.6667	27.633
Cerris	3072255121	Quercus cerris	L,, 1753	GR	PRESERVED_SPECIMEN	40.1394	21.4647	-1.3	-0.3	2	5.3	9.4	13.1	15.6	15.3	12.2	8	3.5	0.5	2.6	4.1	7.2	11.1	15.6	20	22.8	22.6	19	13.8	8	4.3	63	58	60	58	55	35	33	32	41	78	86	77	12.5917	740.893	-1.3	8.73333	21.7833	31.853
Cerris	1586999718	Quercus cerris	L,, 1753	GR	PRESERVED_SPECIMEN	39.75	21.5	-0.3	0.8	2.9	6.2	10.1	13.9	16.7	16.4	13.2	9.5	4.8	1.5	3.6	5	7.9	11.8	16.1	20.6	23.6	23.3	19.6	14.8	9.1	5.2	75	75	74	60	52	32	28	26	40	80	100	97	13.3792	730.145	-0.3	9.71667	22.4833	41.4801
Cerris	895207450	Quercus cerris	L,, 1753	GR	PRESERVED_SPECIMEN	40.43	21.5	-2.8	-2.2	0	3.3	7.5	11.1	13.1	13	10.1	5.9	1.4	-0.9	0.8	1.8	4.7	8.8	13.3	17.3	19.6	19.5	16.2	11	5.7	2.8	58	52	57	62	60	42	39	40	44	79	80	65	10125	697.813	-2.8	6.5	18.8167	24.263
Cerris	1936679718	Quercus cerris	L,, 1753	GR	PRESERVED_SPECIMEN	40.4328	21.5025	-2.8	-2.2	0	3.3	7.5	11.1	13.1	13	10.1	5.9	1.4	-0.9	0.8	1.8	4.7	8.8	13.3	17.3	19.6	19.5	16.2	11	5.7	2.8	58	52	57	62	60	42	39	40	44	79	80	65	10125	697.813	-2.8	6.5	18.8167	24.263
Cerris	3072238465	Quercus cerris	L,, 1753	GR	PRESERVED_SPECIMEN	39.3622	21.5414	-1.6	-1.4	0.6	3.7	7.5	11	13.4	13.3	10.6	7.1	2.9	0.1	1.7	2.1	4.8	8.8	13.3	17.5	20	19.8	16.5	11.9	6.9	3.6	88	88	87	75	56	34	32	30	44	91	111	109	10.5625	682.176	-1.6	7.48333	19.0667	41.8261
Cerris	1587000113	Quercus cerris	L,, 1753	GR	PRESERVED_SPECIMEN	39.7333	21.55	0	1.5	3.9	7.4	11.2	15.1	18.1	17.8	14.4	10.8	5.9	2	4.2	6.1	9.2	13.3	17.4	22	25.1	24.8	21	16.4	10.4	6.1	78	78	76	58	46	30	23	21	38	80	101	101	14.675	752.706	0	10.9833	23.9833	46.5968
Cerris	1212175870	Quercus cerris	L,, 1753	GR	PRESERVED_SPECIMEN	38.9958	21.5658	1.5	2.2	4.2	7.3	11.1	14.7	17.1	17	14.1	10.8	6.5	3	5.7	6.6	9	12.7	17.1	21.4	24.2	24	20.6	16.2	11	7.3	89	99	81	65	42	24	19	19	39	88	127	120	14.6417	684.958	1.5	7.98333	23.2	56.2635
Cerris	730977801	Quercus cerris	L,, 1753	GR	PRESERVED_SPECIMEN	39.7016	21.6026	0.3	1.9	4.2	7.8	11.5	15.4	18.6	18.3	14.8	11.4	6.4	2.3	4.3	6.3	9.3	13.5	17.7	22.3	25.6	25.2	21.4	16.8	10.7	6.3	78	79	76	57	45	29	22	20	37	81	100	100	14.975	761.436	0.3	11.3	24.3833	47.5315
Cerris	3072238462	Quercus cerris	L,, 1753	GR	PRESERVED_SPECIMEN	39.4003	21.6231	0.3	1.6	3.9	7.3	11	14.7	17.7	17.4	14.2	11	6.2	2.4	4.2	5.8	8.7	12.8	16.9	21.4	24.5	24.2	20.5	16.2	10.5	6.3	84	88	82	61	44	27	21	20	39	86	110	109	14.3333	732.363	0.3	10.9667	23.3833	50.8552
Cerris	730977798	Quercus cerris	L,, 1753	GR	PRESERVED_SPECIMEN	39.707	21.6279	0.4	1.9	4.2	7.8	11.4	15.5	18.7	18.4	14.9	11.4	6.4	2.4	4.5	6.4	9.4	13.6	17.8	22.5	25.8	25.4	21.5	16.9	10.8	6.4	77	77	76	56	46	29	22	20	37	82	98	99	15.0917	765.176	0.4	11.3833	24.5833	47.0311
Cerris	1212175773	Quercus cerris	L,, 1753	GR	PRESERVED_SPECIMEN	38.7436	21.6506	-0.1	0.3	2	5.2	9	12.4	14.6	14.5	11.8	8.5	4.5	1.4	3.4	3.8	6.3	10	14.5	18.7	21.1	20.9	17.6	13.3	8.5	5	96	100	83	70	48	27	23	23	39	90	124	122	11.925	664.918	-0.1	5.63333	20.25	52.5192
Cerris	3072238482	Quercus cerris	L,, 1753	GR	PRESERVED_SPECIMEN	39.4097	21.6536	0.2	1.2	3.3	6.7	10.5	14.3	17.1	16.8	13.8	10.3	5.6	2.1	4.1	5.5	8.2	12.1	16.4	20.9	23.9	23.6	20	15.4	9.9	5.9	81	84	79	60	45	28	23	21	38	84	106	105	13.8208	720.513	0.2	10.4167	22.7833	48.6802
Cerris	1212175830	Quercus cerris	L,, 1753	GR	PRESERVED_SPECIMEN	38.6236	21.6617	0.6	0.9	2.5	5.4	9.3	12.8	15.1	15	12.3	8.8	4.9	2.1	4.6	4.9	7	10.5	15	19.3	21.8	21.7	18.5	14	9.2	6	98	100	85	70	45	24	21	22	38	90	127	124	12.725	652.417	0.6	6.63333	20.9667	55.0176
Cerris	1212175812	Quercus cerris	L,, 1753	GR	PRESERVED_SPECIMEN	38.4881	21.685	1.8	2	3.7	6.6	10.5	14	16.2	16.1	13.5	10	6.1	3.2	5.9	6.3	8.3	11.7	16.2	20.5	23	23	19.7	15.2	10.5	7.3	95	98	77	61	37	19	17	17	34	86	131	121	13.9833	648.881	1.8	7.93333	22.1833	61.1938
Cerris	1212175877	Quercus cerris	L,, 1753	GR	PRESERVED_SPECIMEN	38.5106	21.6906	2.2	2.6	4.3	7.2	11.2	14.6	16.8	16.7	14	10.5	6.6	3.6	6.5	7	9.1	12.4	16.9	21.3	23.7	23.6	20.5	16	11.2	7.9	91	96	75	58	35	18	15	16	34	85	130	119	14.6875	649.476	2.2	8.56667	22.8833	62.4176
Cerris	1212175881	Quercus cerris	L,, 1753	GR	PRESERVED_SPECIMEN	38.5236	21.7136	2.5	3	4.8	7.8	11.8	15.3	17.3	17.2	14.6	11	7.1	4	7	7.7	9.8	13.1	17.7	22	24.5	24.3	21.2	16.7	11.8	8.4	88	94	73	57	34	17	13	14	33	83	131	115	15.3583	655.906	2.5	9.11667	23.6167	63.9009
Cerris	1586999178	Quercus cerris	L,, 1753	GR	PRESERVED_SPECIMEN	39.85	21.7667	-1.7	-1.4	0.6	3.8	7.8	11.6	14.1	13.9	11.1	7.2	2.7	-0.2	1.9	2.6	5.4	9.3	13.8	18.2	20.9	20.6	17.3	12.1	6.8	3.4	59	59	62	60	54	36	35	32	37	72	77	73	11.025	708.39	-1.7	7.48333	19.8833	28.7459
Cerris	1212175866	Quercus cerris	L,, 1753	GR	PRESERVED_SPECIMEN	38.5747	21.8047	1	1.4	3.2	6.3	10.2	13.7	15.8	15.7	13	9.5	5.6	2.5	5	5.5	7.8	11.4	15.9	20.3	22.6	22.4	19.2	14.7	10	6.5	92	95	79	64	40	22	18	19	34	83	123	117	13.45	661.757	1	7.16667	21.7667	57.3063
Cerris	1212175811	Quercus cerris	L,, 1753	GR	PRESERVED_SPECIMEN	38.6044	21.8847	0.4	0.7	2.5	5.7	9.6	13.1	15.2	15.1	12.4	8.9	5	1.9	4.2	4.6	7	10.6	15.2	19.5	21.8	21.6	18.4	13.9	9.2	5.8	93	95	80	67	44	25	20	21	36	85	118	117	12.65	661.101	0.4	6.4	20.9333	53.8332
Cerris	3072255109	Quercus cerris	L,, 1753	GR	PRESERVED_SPECIMEN	40.8431	21.9664	-2.5	-1.5	1.2	4.9	9.1	12.9	14.8	14.5	11.4	7	2.2	-1.2	1.3	2.7	6.1	10.5	15.1	19.4	21.4	21.2	17.5	12.2	6.5	2.5	33	35	40	49	54	43	36	34	34	57	54	41	11375	752.503	-2.5	7.05	20.05	20.3147
Cerris	788763129	Quercus cerris	L,, 1753	GR	PRESERVED_SPECIMEN	40.5833	21.9667	-4.9	-4.8	-2.8	0.7	4.3	7.7	9.6	9.3	7.1	3.1	-1	-3.2	-1.8	-1.5	1.1	5.4	9.7	13.6	15.7	15.5	12.6	7.7	2.9	0.1	55	53	61	69	69	52	47	44	43	66	68	62	6.7375	662.585	-4.9	5.4	14.6	16.6363
Cerris	3072255111	Quercus cerris	L,, 1753	GR	PRESERVED_SPECIMEN	40.7111	21.9714	-2.9	-2.5	-0.1	3.4	7.5	11.2	13	12.8	10.1	5.8	1.2	-1.6	0.4	1.2	4.2	8.5	12.9	17	19	18.8	15.5	10.4	5.2	1.7	39	40	45	54	58	43	39	36	36	59	58	46	9.57083	701.986	-2.9	5.76667	17.7833	18.8332
Cerris	1212175875	Quercus cerris	L,, 1753	GR	PRESERVED_SPECIMEN	38.4814	21.9906	1.2	1.6	3.2	6.4	10.4	14	16.1	15.9	13.2	9.5	5.6	2.7	5.2	5.7	7.8	11.5	16	20.4	22.6	22.5	19.3	14.7	9.9	6.6	90	90	75	60	38	21	17	18	33	80	116	114	13.5208	659.323	1.2	7.25	21.8333	57.4938
Cerris	Caudullo et al,, 2017	Quercus cerris	L,, 1753	SL	Literature	49.0105	22.0116	-6.2	-4.9	-1.4	3.3	7.8	10.8	12.2	11.4	7.9	3.6	-0.3	-4.1	-2.8	-1	3.4	8.7	13.7	16.6	18.2	17.6	13.4	8.5	3	-1.2	39	38	40	60	76	98	102	78	69	56	54	53	8.1625	772.232	-6.2	17.4333	-0.116667	33.4737
Cerris	3072255107	Quercus cerris	L,, 1753	GR	PRESERVED_SPECIMEN	40.7469	22.0142	-1.2	0.1	3	6.8	11.1	15	17	16.7	13.3	9	4.1	0.2	2.6	4.5	8	12.4	17	21.4	23.5	23.2	19.4	14.1	8.2	3.9	33	35	39	44	49	36	31	28	31	52	55	43	13.1667	772.285	-1.2	8.71667	22.0167	21.8772
Cerris	3072255112	Quercus cerris	L,, 1753	GR	PRESERVED_SPECIMEN	40.6219	22.0694	-1	0.1	2.8	6.5	10.7	14.7	16.9	16.6	13.3	9	4	0.2	2.6	4.2	7.6	11.9	16.6	21	23.1	22.8	19.1	13.9	8	3.8	32	35	40	45	51	37	32	28	31	51	53	42	12.8792	760.507	-1	8.55	21.6667	21.2683
Cerris	3072255113	Quercus cerris	L,, 1753	GR	PRESERVED_SPECIMEN	40.6164	22.1108	-0.7	0.8	3.7	7.4	11.8	15.9	18.1	17.7	14.2	9.9	4.8	0.7	3.4	5.4	8.9	13.3	18	22.5	24.7	24.2	20.4	15.1	9.1	4.6	33	36	39	42	47	33	29	25	29	50	55	45	14.1167	783.194	-0.7	9.6	23.1	23.6121
Cerris	3072255108	Quercus cerris	L,, 1753	GR	PRESERVED_SPECIMEN	40.5681	22.1333	-0.9	0.2	3	6.6	10.9	15	17.1	16.8	13.5	9.2	4.3	0.4	2.7	4.3	7.8	12.1	16.8	21.2	23.4	23	19.3	14.1	8.3	3.9	32	34	39	43	48	34	31	28	30	50	53	42	13.0625	765.4	-0.9	8.75	21.9	21.3193
Cerris	Caudullo et al,, 2017	Quercus cerris	L,, 1753	GR	Literature	36.8689	22.3119	2.2	2.1	3.3	6.2	9.9	13.8	16.1	16.2	13.4	9.9	6.1	3.7	5.4	5.4	7.1	10.3	14.6	19	21.3	21.2	18.2	14	9.8	6.8	123	106	84	64	34	14	13	17	28	88	126	137	12.7625	609.453	2.1	7.36667	20.5	66.9924
Cerris	Caudullo et al,, 2017	Quercus cerris	L,, 1753	GR	Literature	37.3053	22.5401	-0.4	-0.5	0.7	3.7	7.3	11	13.3	13.3	10.6	7.1	3.4	1.1	3	2.9	4.9	8.5	12.8	17.2	19.4	19.2	16.2	11.8	7.4	4.4	122	109	88	67	39	20	19	22	26	77	117	134	10625	628.669	-0.5	4.9	18.5667	61.8524
Cerris	1949933386	Quercus cerris	L,, 1753	BG	PRESERVED_SPECIMEN	43.6056	22.6694	-3.9	-3	-0.2	4.6	9.1	12.2	13.7	13	9.4	4.8	0.4	-2.6	-0.3	1.1	4.9	10.1	14.8	18.2	20	19.7	15.7	10.3	4.6	0.8	37	38	48	59	72	76	57	46	48	46	54	48	10.0167	762.738	-3.9	14.3833	1.93333	22.528
Cerris	1144758742	Quercus cerris	L,, 1753	RO	PRESERVED_SPECIMEN	45.0328	23.3792	-4.8	-3.2	1	5.9	10.4	13.6	15.1	14.7	10.7	5.5	0.3	-3.3	-0.7	1.4	6.4	11.9	16.6	20	21.8	21.6	17.4	11.4	4.9	0.5	38	41	40	63	84	88	71	65	54	54	52	55	11.1	842.378	-4.8	19.4667	2.36667	27.1852
Cerris	Caudullo et al,, 2017	Quercus cerris	L,, 1753	GR	Literature	38.7875	23.4862	5	5.2	7.1	9.9	14.4	18.7	20.8	20.7	17.3	13.5	9.6	6.5	8.1	8.5	10.6	14	18.8	23.5	25.4	25.2	21.7	17.5	13	9.6	64	60	57	32	25	15	9	12	21	59	64	81	16.3333	655.02	5	10.2333	24.7	58.6995
Cerris	2438764445	Quercus cerris	L,, 1753	RO	PRESERVED_SPECIMEN	44.1833	23.5833	-4.1	-2.9	1.2	6.2	11	14.3	16.1	15.6	11.7	6.3	1.1	-2.8	-0.7	1.3	6.1	11.8	16.7	20.2	22.3	21.9	17.8	11.6	4.9	0.5	35	36	40	52	69	73	60	43	40	44	49	44	11.1958	858.144	-4.1	19.7167	2.23333	25.122
Cerris	Caudullo et al,, 2017	Quercus cerris	L,, 1753	GR	Literature	38.4511	23.8098	3.6	3.6	5.1	8.1	12.4	16.7	18.9	18.8	15.7	11.8	8	5.3	6.8	7	9	12.7	17.5	22.3	24.4	24.1	20.7	16.2	11.6	8.4	74	70	62	38	27	16	9	11	18	57	66	92	15.0625	670.099	3.6	7.41667	23.6333	61.9886
Cerris	Caudullo et al,, 2017	Quercus cerris	L,, 1753	GR	Literature	40.08	23.9256	3.4	3.4	5.5	8.8	13.3	17.6	19.9	19.7	16.1	12.2	7.8	4.6	6.1	6.4	8.7	12.4	17.4	21.9	24.1	23.8	20	15.4	10.7	7.3	59	47	48	37	36	31	22	16	24	55	65	66	14.5	682.725	3.4	8.01667	22.6167	39.5471
Cerris	3046077886	Quercus cerris	L,, 1753	RO	PRESERVED_SPECIMEN	47.9427	23.9827	-6.8	-5.6	-1.6	3.3	8	11.2	12.5	11.8	8.2	3.7	-0.9	-4.8	-3.1	-1.1	3.7	9	14.2	17	18.5	18	14	9.2	3.1	-1.4	56	47	50	61	91	116	104	87	63	56	70	77	8.42917	799.99	-6.8	16.55	-0.183333	29.8231
Cerris	Caudullo et al,, 2017	Quercus cerris	L,, 1753	GR	Literature	35.3057	23.983	2.4	2.4	3.9	6.9	10.5	14.5	16.5	16.4	14.1	10.7	7.1	4.2	5	5.2	7.1	10.6	14.8	19.1	20.9	20.7	18.1	14.3	10.3	7	170	134	102	47	23	9	5	4	19	82	98	139	12.7542	602.908	2.4	5.7	20.2333	84.0544
Cerris	3046142889	Quercus cerris	L,, 1753	RO	PRESERVED_SPECIMEN	47.8837	24.0361	-6.3	-5.3	-1.8	3.1	7.8	11	12.4	11.7	8.2	3.8	-0.7	-4.7	-2.7	-1.1	3.2	8.4	13.5	16.4	17.8	17.5	13.5	8.8	3	-1.5	55	47	50	63	93	119	105	88	64	57	67	73	8.06667	771.578	-6.3	15.9	-0.216667	30.7631
Cerris	Caudullo et al,, 2017	Quercus cerris	L,, 1753	GR	Literature	40.2738	24.2306	2.3	2.2	4.2	7.7	12.2	16.4	18.5	18.3	15	11.1	6.7	3.7	5	5.1	7.4	11.2	16	20.4	22.5	22.3	18.7	14.2	9.6	6.3	67	50	52	37	36	33	23	16	24	59	70	74	13.2292	665.256	2.2	7	21.15	42.7783
Cerris	Caudullo et al,, 2017	Quercus cerris	L,, 1753	GR	Literature	40.6877	24.6648	1.1	1.2	3.6	7.5	12	16.1	18.3	18.1	14.5	10.5	5.9	2.6	4.1	4.4	7.1	11.3	16.3	20.7	23	22.8	18.8	14	9.2	5.6	70	50	54	42	41	43	27	16	27	60	75	80	13.1167	714.643	1.1	6.28333	21.55	40.339
Cerris	1586999846	Quercus cerris	L,, 1753	GR	PRESERVED_SPECIMEN	41.1667	24.8	-3	-2.9	-0.5	3.2	7.5	11.4	13.1	12.7	10.1	6.1	1.5	-1	0.6	0.9	3.6	7.8	12.6	16.7	18.8	18.6	15.4	10.3	5.4	2.2	61	62	60	58	61	61	41	34	31	48	68	77	9.3875	691.389	-3	2.7	17.5667	24.6331
Cerris	2437629669	Quercus cerris	L,, 1753	BG	PRESERVED_SPECIMEN	43.15	25.3	-4.8	-3.1	0.6	5.5	10.3	14	15.7	15.2	10.9	5.8	0.9	-3	-0.4	1.9	6.2	11.6	16.7	20.5	22.3	22.1	17.4	11.8	5.7	1.2	37	37	41	53	68	70	64	47	40	39	47	40	11.4167	839.443	-4.8	19.8333	0.883333	24.7972
Cerris	788434425	Quercus cerris	L,, 1753	GR	PRESERVED_SPECIMEN	41.2667	26.0667	-0.1	0.3	2.6	6.6	11	14.9	17.2	17	13.5	9.5	5.1	1.8	3.3	4.2	7	11.7	16.3	20.5	23.1	22.8	19	14.1	9	5.1	53	58	56	51	46	40	26	21	30	55	76	79	13.0167	732.813	-0.1	9.41667	21.6333	35.8924
Cerris	1587000087	Quercus cerris	L,, 1753	GR	PRESERVED_SPECIMEN	41.1	26.1	0.1	0.4	2.3	6.2	10.5	14.4	16.8	16.7	13.5	9.7	5.5	2.2	3.3	3.7	6.3	10.8	15.4	19.5	22	21.8	18.3	13.7	8.9	5.3	59	63	60	53	47	41	25	20	30	55	80	87	12.4083	699.379	0.1	5.8	20.7	38.9742
Cerris	2517852918	Quercus cerris	L,, 1753	TR	PRESERVED_SPECIMEN	39.9568	26.2395	2.9	3.4	4.7	8.6	12.7	16.9	19.3	19.1	15.6	11.5	7.5	4.9	6.5	7.2	8.9	13.3	18	22.8	25.1	24.6	21.2	16.4	11.7	8.5	89	77	62	43	32	18	12	9	24	39	83	108	15.3625	692.729	2.9	8.91667	24.1667	65.6344
Cerris	1587000075	Quercus cerris	L,, 1753	GR	PRESERVED_SPECIMEN	39.0667	26.35	1.3	1.5	2.7	6.4	10.2	14.3	16.9	16.9	13.8	10	5.9	3.2	4.4	4.6	6.4	10.5	14.9	19.4	21.8	21.7	18.5	13.9	9.3	6.2	117	99	79	56	39	18	10	9	19	43	88	133	12.6417	661.808	1.3	5.08333	20.9833	71.7989
Cerris	730977871	Quercus cerris	L,, 1753	TR	PRESERVED_SPECIMEN	39.7009	26.8286	-3.6	-3.5	-2.1	1.7	5.6	9.2	11.3	11.4	8.9	5.4	1.4	-1.3	-0.8	-0.8	1.3	5.6	10.2	14.1	16.3	16.4	13.5	9.1	4.6	1.4	114	104	88	79	63	41	22	21	27	49	93	135	7.57083	657.051	-3.6	-0.1	15.4167	54.1962
Cerris	Caudullo et al,, 2017	Quercus cerris	L,, 1753	BG	Literature	45.9754	26.8706	-5	-4.5	-1.1	4.6	9.7	13.5	15.3	14.4	10.2	5	-0.6	-3.9	-1.6	-0.5	3.1	9.3	14.6	18.2	20.2	19.6	15.1	9.6	3.2	-0.6	22	25	28	49	66	83	72	58	46	31	28	28	9.1875	828.806	-5	17.7	0.333333	45.6985
Cerris	Caudullo et al,, 2017	Quercus cerris	L,, 1753	BG	Literature	44.8763	27.1675	-5.3	-4.1	0	5.2	10.4	14.4	15.9	15.1	11	5.6	0.2	-3.3	-1.7	-0.1	5	11.1	16.6	20.4	22.2	21.5	17.4	11.4	4.5	0.1	23	25	29	43	57	69	55	49	46	34	37	30	10.7083	891.543	-5.3	19.7	1.08333	33.6196
Cerris	1831526466	Quercus cerris	L,, 1753	BG	PRESERVED_SPECIMEN	42.6164	27.2258	-2.1	-1.2	0.9	5.3	9.8	14.1	16.2	15.8	12.4	7.7	3.3	-0.1	1.7	3.1	5.9	10.9	15.7	20.1	22.7	22.5	18.7	13.3	7.6	3.7	40	43	42	53	52	56	40	36	43	52	60	49	12.15	775.482	-2.1	15.5833	21.2833	15.5321
Cerris	1831526456	Quercus cerris	L,, 1753	BG	PRESERVED_SPECIMEN	42.9669	27.2897	-2.5	-1.5	1.2	5.6	10.2	14.2	16.1	15.6	12.3	7.9	3.4	-0.1	0.9	2.2	5.5	10.5	15.3	19.4	21.6	21.2	17.8	12.6	7	3.2	38	40	39	48	51	57	42	37	44	43	54	47	11.4208	761.922	-2.5	15.0667	2.85	14.0886
Cerris	1831526459	Quercus cerris	L,, 1753	BG	PRESERVED_SPECIMEN	42.6697	27.5797	-1.7	-1.2	0.8	5	9.6	14	16.4	16	12.6	8.1	3.5	0.1	2	2.9	5.3	10.1	15	19.6	22.2	21.9	18.3	13.1	7.6	3.8	41	42	42	52	49	55	39	35	44	50	60	49	11.8208	753.719	-1.7	8.16667	20.8	15.221
Cerris	3349441570	Quercus cerris	L,, 1753	TR	PRESERVED_SPECIMEN	41.59	27.76	0.3	0.8	2.2	6.2	10.7	14.6	17	16.9	13.8	9.9	5.7	2.4	3.7	4.4	6.3	10.9	15.6	19.9	22.4	22.3	19	14.2	9.6	5.7	68	53	56	47	46	42	25	22	32	55	76	79	12.825	699.212	0.3	6.31667	21.1833	36.0619
Cerris	1831526559	Quercus cerris	L,, 1753	BG	PRESERVED_SPECIMEN	42.71	27.8089	-0.6	-0.4	1.7	5.9	10.6	14.9	17.2	17	13.8	9.6	4.7	1.1	2.7	3.1	5.5	10	14.8	19.3	21.7	21.5	18.1	13.4	8.1	4.4	43	42	41	48	41	49	35	33	43	50	60	50	11.8917	718.334	-0.6	8.63333	20.4333	16.0791
Cerris	3349480730	Quercus cerris	L,, 1753	TR	PRESERVED_SPECIMEN	41.88	27.91	1.2	1.4	2.9	6.7	11.4	15.6	18.3	18.1	15	11.2	6.4	2.9	4.7	5	6.9	11	15.6	20.1	22.7	22.5	19.1	14.9	10.2	6.4	61	49	52	47	43	42	27	27	41	60	73	72	13.2667	678.81	1.2	7.08333	21.45	29.8347
Cerris	730977774	Quercus cerris	L,, 1753	TR	PRESERVED_SPECIMEN	38.3287	28.0989	-4.1	-3.8	-2.3	1.5	5.3	8.9	11.4	11.2	8	4.1	0.2	-2.2	-0.5	-0.2	2.3	6.8	11.5	15.7	18.3	18.2	14.9	9.9	4.8	1.3	132	113	94	79	61	36	17	14	20	47	88	150	8.575	711.754	-4.1	0.166667	17.1167	63.9614
Cerris	730977756	Quercus cerris	L,, 1753	TR	PRESERVED_SPECIMEN	40.1435	29.9753	-1.5	-0.3	1.9	6	9.9	13.2	15.4	15.2	11.6	7.8	4	1	2	3.6	6.8	11.6	16	19.7	22.1	22	18.4	13.6	8.8	4.4	54	44	46	43	49	38	22	15	23	44	41	58	12.425	728.896	-1.5	3.35	20.85	32.4231
Cerris	3349457324	Quercus cerris	L,, 1753	TR	PRESERVED_SPECIMEN	40.97	30.52	2.3	2.9	4	7.5	11.3	14.7	16.8	16.6	13.6	10.3	6.7	4.1	5.6	6.4	8.1	12.3	16.3	20.2	21.9	21.7	18.9	14.9	10.9	7.6	96	73	72	58	47	53	51	53	59	91	94	118	13.7375	608.415	2.3	8.05	19.4667	31.1226
Cerris	3349300682	Quercus cerris	L,, 1753	TR	PRESERVED_SPECIMEN	39.94	31.14	-4.6	-3.3	-1	3.6	7.4	10.7	13.1	13	9.6	5.6	1.1	-2.2	-1.2	0.4	3.6	8.6	13	16.6	19.3	19.2	15.8	10.9	5.4	0.9	50	41	47	50	59	48	21	14	16	33	35	57	9.3625	748.942	-4.6	12.7167	18.0833	38.5202
Cerris	1320627051	Quercus cerris	L,, 1753	TR	PRESERVED_SPECIMEN	38.4767	31.2525	-3	-1.9	0.5	4.8	8.5	11.8	13.9	13.5	10.4	6.3	2.2	-0.8	0.3	1.7	5.1	10	14.1	17.7	20.3	20	16.6	11.7	6.7	2.5	55	53	51	57	56	42	15	12	18	41	43	65	10.5292	726.087	-3	1.46667	18.9667	41.3203
Cerris	3351872588	Quercus cerris	L,, 1753	TR	PRESERVED_SPECIMEN	38.22	31.29	-3.6	-2.5	-0.2	4.2	8	11.4	14	13.5	9.7	5.4	1.4	-1.4	0.4	1.9	5.3	10.1	14.4	18.3	21.4	21.2	17.4	12	6.8	2.5	66	61	56	58	54	40	14	12	17	42	48	76	10.9875	762.207	-3.6	1.6	20.0167	45.5738
Cerris	3351876648	Quercus cerris	L,, 1753	TR	PRESERVED_SPECIMEN	38.29	31.44	-4.7	-3.6	-1.1	3.2	6.8	10.1	12.4	11.9	8.6	4.5	0.7	-2.4	-1.4	-0.1	3.3	8.5	12.7	16.4	19.2	18.9	15.4	10.2	5.2	0.9	62	56	57	63	60	43	15	12	20	44	46	70	9.10833	749.672	-4.7	-0.2	17.8667	42.577
Cerris	3349418617	Quercus cerris	L,, 1753	TR	PRESERVED_SPECIMEN	41.28	31.51	1.7	2.2	3.2	7	10.6	14.2	16.5	16.2	13.3	10.2	6.4	3.9	5	5.7	7	11.2	14.8	18.8	20.8	20.7	17.9	14.4	10.4	7.3	113	86	77	58	54	54	68	81	82	119	115	147	12.8208	585.4	1.7	10.6667	14.9167	33.2861
Cerris	2521434452	Quercus cerris	L,, 1753	TR	PRESERVED_SPECIMEN	37.18	31.75	-3	-2.2	0.5	4.7	8.4	12.2	15.2	14.8	11.1	6.6	2.3	-1	1	2.1	5.4	10	14.2	18.4	21.7	21.4	17.9	12.5	7.3	3	117	88	67	55	43	26	9	11	13	52	74	125	11.25	754.803	-3	2.05	20.35	68.4011
Cerris	3349391844	Quercus cerris	L,, 1753	TR	PRESERVED_SPECIMEN	38.18	31.92	-4.5	-3.1	-0.6	3.6	7.1	10.2	12.6	12	8.7	4.5	0.9	-2.3	-0.6	1.1	4.6	9.6	13.6	17.2	20.2	19.8	16.3	11	6	1.6	51	45	46	56	52	36	11	10	18	40	42	55	10.0292	747.105	-4.5	9.26667	18.7667	41.9826
Cerris	3349338949	Quercus cerris	L,, 1753	TR	PRESERVED_SPECIMEN	41.15	31.95	0.1	0.8	2.3	6.2	9.8	13.1	15.2	15.1	12.1	8.9	4.9	2.1	3.3	4.4	6.6	11.1	14.9	18.5	20.7	20.6	17.6	13.6	9	5.3	80	61	60	52	55	48	42	39	40	64	65	94	12.1583	640.223	0.1	5.86667	19.65	27.6596
Cerris	3349449800	Quercus cerris	L,, 1753	TR	PRESERVED_SPECIMEN	37.87	32.01	-5.5	-4.4	-1.5	2.8	6.5	9.9	12.6	12.1	8.4	4	0.2	-3.2	-1.4	0.2	4	9	13.2	17.1	20.4	20	16.3	10.7	5.5	1	70	56	51	57	53	33	10	10	17	44	50	75	9.65833	779.446	-5.5	-0.0666667	18.8667	48.8566
Cerris	3349452862	Quercus cerris	L,, 1753	TR	PRESERVED_SPECIMEN	37.3	32.59	-3.5	-2.7	0.1	4.3	8	11.8	14.7	14.2	10.5	6	1.9	-1.4	0.6	2	5.5	10.2	14.5	18.7	22	21.6	17.9	12.3	7	2.8	90	69	60	53	45	24	7	7	11	47	58	93	11.2625	773.134	-3.5	1.8	20.5167	62.1962
Cerris	730977765	Quercus cerris	L,, 1753	TR	PRESERVED_SPECIMEN	36.6793	32.6107	-4.5	-3.7	-0.8	3.6	7.3	11.1	13.8	13.5	10.2	5.9	1.8	-2	-0.7	0.3	3.8	8.9	13.1	17.2	20.3	20.2	16.9	11.7	6.4	1.8	122	89	77	53	44	25	9	9	10	52	71	125	9.99583	769.239	-4.5	0.483333	19.15	70.5417
Cerris	3349448838	Quercus cerris	L,, 1753	TR	PRESERVED_SPECIMEN	40.4	32.94	-6.8	-5.7	-2.7	2.3	6.1	9.2	11.4	11.1	7.7	3.4	-1.1	-4.6	-3.4	-1.8	2.5	8	12.2	15.6	18.5	18.3	14.8	9.7	3.8	-1.1	62	51	49	61	74	46	22	18	21	32	38	72	8.1	796.769	-6.8	-2.08333	17.2333	42.1068
Cerris	3351881621	Quercus cerris	L,, 1753	TR	PRESERVED_SPECIMEN	41.76	33.7	-5.5	-5	-2.7	2	5.9	8.8	10.7	10.3	7.1	3.5	-0.9	-3.9	-2.6	-1.6	1.7	7.2	11.4	14.5	16.8	16.5	13.1	8.6	3.2	-1	59	49	51	68	81	63	43	43	37	54	53	69	7.30417	721.433	-5.5	11.0333	15.4333	22.3931
Cerris	3351857761	Quercus cerris	L,, 1753	TR	PRESERVED_SPECIMEN	41.76	33.7	-5.5	-5	-2.7	2	5.9	8.8	10.7	10.3	7.1	3.5	-0.9	-3.9	-2.6	-1.6	1.7	7.2	11.4	14.5	16.8	16.5	13.1	8.6	3.2	-1	59	49	51	68	81	63	43	43	37	54	53	69	7.30417	721.433	-5.5	11.0333	15.4333	22.3931
Cerris	730977806	Quercus cerris	L,, 1753	TR	PRESERVED_SPECIMEN	41.6193	33.7191	-5.8	-5	-2.6	2	5.9	8.9	10.8	10.3	6.8	3	-1.3	-4.1	-2.9	-1.1	2.7	8.1	12.2	15.4	18	17.7	14.1	9.3	3.5	-0.9	54	44	48	63	73	61	41	40	33	50	48	62	8.00417	760.082	-5.8	11.9167	16.6	22.0462
Cerris	3351888822	Quercus cerris	L,, 1753	TR	PRESERVED_SPECIMEN	41.53	33.76	-5	-4.3	-2.2	2.4	6.4	9.4	11.5	11	7.5	3.6	-0.7	-3.6	-1.7	-0.2	3.2	8.5	12.7	16	18.6	18.2	14.6	9.7	4	-0.3	51	41	45	61	75	60	39	37	32	48	43	57	8.59167	747.821	-5	12.3667	17.1333	24.5201
Cerris	3351872589	Quercus cerris	L,, 1753	TR	PRESERVED_SPECIMEN	41.53	33.76	-5	-4.3	-2.2	2.4	6.4	9.4	11.5	11	7.5	3.6	-0.7	-3.6	-1.7	-0.2	3.2	8.5	12.7	16	18.6	18.2	14.6	9.7	4	-0.3	51	41	45	61	75	60	39	37	32	48	43	57	8.59167	747.821	-5	12.3667	17.1333	24.5201
Cerris	730977800	Quercus cerris	L,, 1753	TR	PRESERVED_SPECIMEN	41.3765	33.777	-3.6	-2.9	-1	3.6	7.5	10.5	12.7	12.2	8.5	4.6	0.3	-2.3	-0.5	1.2	4.6	9.8	13.9	17.3	20.1	19.6	15.8	10.8	4.9	0.9	40	31	39	57	70	56	36	34	28	44	34	44	9.8625	751.027	-3.6	13.65	18.4667	28.4172
Cerris	1701544815	Quercus cerris	L,, 1753	TR	PRESERVED_SPECIMEN	41.734	34.3611	-5.2	-4.8	-2.8	1.9	5.7	8.5	10.5	10.3	7.3	3.9	-0.5	-3.5	-2.4	-1.7	1.2	6.4	10.5	13.7	16	15.7	12.5	8.2	3.1	-0.8	60	50	51	66	78	64	40	40	40	57	56	73	6.85833	688.823	-5.2	10.1833	14.75	22.2337
Cerris	1701544788	Quercus cerris	L,, 1753	TR	PRESERVED_SPECIMEN	41.6761	34.3697	-3.2	-2.6	-0.8	3.5	7.4	10.7	13	12.7	9.4	5.7	1.3	-1.5	0	1.1	3.9	8.8	12.8	16.4	19.1	18.9	15.3	10.8	5.4	1.6	66	50	50	59	66	58	38	42	44	66	64	77	9.51667	705.019	-3.2	5.93333	17.7667	20.5758
Cerris	730977753	Quercus cerris	L,, 1753	TR	PRESERVED_SPECIMEN	37.2365	34.7493	-2.4	-1.6	1.2	5.5	9.1	12.9	15.9	15.6	11.5	7	2.6	-0.7	2.2	3.3	6.5	11	15.2	19.3	22.8	22.7	19	13.8	8.4	4	85	67	72	63	60	29	8	6	14	41	63	95	12.3417	755.458	-2.4	3.13333	21.5	58.7675
Cerris	730977750	Quercus cerris	L,, 1753	TR	PRESERVED_SPECIMEN	37.2569	34.7694	-2.3	-1.5	1.4	5.6	9.2	13.1	16.2	15.8	11.7	7.1	2.7	-0.7	2.3	3.3	6.7	11.2	15.3	19.6	23	23	19.2	14	8.5	4	89	70	74	65	61	29	8	6	15	42	65	99	12.4958	761.065	-2.3	3.18333	21.7167	59.3642
Cerris	730977386	Quercus cerris	L,, 1753	TR	PRESERVED_SPECIMEN	37.4227	34.8725	-1.3	-0.3	2.7	6.6	10.3	14.6	18.1	17.8	13.1	8.2	3.6	0.1	3.5	4.8	8.3	12.5	16.7	21.3	25	25	20.8	15.3	9.6	5	108	78	77	65	62	30	9	6	15	47	77	114	13.9833	786.665	-1.3	4.41667	23.5833	62.6182
Cerris	2439043885	Quercus cerris	L,, 1753	TR	PRESERVED_SPECIMEN	37	35.3333	5	5.6	7.9	11.8	15.6	19.7	22.9	22.9	19.8	15.3	10	6.4	9.7	10.6	13.4	17.5	21.7	25.5	28.1	28.3	26	21.5	15.4	11.1	115	84	72	59	47	25	10	7	15	53	82	128	19.05	699.691	5	10.45	27.4333	67.6758
Cerris	2979530435	Quercus cerris	L,, 1753	LB	MATERIAL_SAMPLE	33.5569	35.5609	2.8	3.3	5.1	8.7	12.6	15.8	17.6	17.6	15.5	12.8	8	4.6	6.5	7.4	9.7	14	18.6	22	23.7	23.9	21.8	18.4	12.8	8.5	288	246	167	76	23	2	1	0	3	29	118	219	15.6208	657.262	2.8	7.48333	23.2	108.441
Cerris	2979540408	Quercus cerris	L,, 1753	LB	MATERIAL_SAMPLE	33.88	35.7136	4.5	5.1	6.8	10.1	13.8	17.4	19.4	19.6	17.4	14.2	9.5	6.2	8.7	9.5	11.7	15.4	19.8	23.4	25.2	25.5	23.4	19.9	14.7	10.6	221	178	142	64	24	1	1	1	5	37	110	180	17.2958	631.713	4.5	9.58333	24.6667	100.719
Cerris	2979554423	Quercus cerris	L,, 1753	LB	MATERIAL_SAMPLE	34.0641	35.7623	1	1.1	2.7	6.5	10.3	13.3	15.5	15.5	13.2	10.4	6	3	4.9	5.3	7.3	11.8	16.3	19.5	21.5	21.9	19.7	16.2	11	7	276	229	191	90	36	3	1	1	7	42	127	221	13.5292	641.885	1	5.75	20.9667	99.889
Cerris	1846534179	Quercus cerris	L,, 1753	IL	PRESERVED_SPECIMEN	33.3081	35.7725	-1.7	-1.4	0.4	4.1	8.1	10.9	12.7	12.8	10.7	8.7	4.1	0.6	1.9	2.5	5	9.8	14.5	17.8	19.7	20	17.9	14.8	9	4.5	206	168	129	57	20	1	0	0	1	27	93	167	11.45	681.812	-1.7	2.96667	19.1333	104.937
Cerris	731803203	Quercus cerris	L,, 1753	LB	PRESERVED_SPECIMEN	34.2907	35.9657	0.8	0.8	2.3	6.2	9.9	12.8	15.1	15.2	12.9	10	5.6	2.6	4.8	5.1	7.1	11.8	16.3	19.5	21.7	22	19.7	16	10.8	6.8	240	201	166	81	38	4	1	1	7	42	117	190	13.4667	651.88	0.8	5.6	21.05	96.7592
Cerris	730977839	Quercus cerris	L,, 1753	LB	PRESERVED_SPECIMEN	34.2906	35.9657	0.8	0.8	2.3	6.2	9.9	12.8	15.1	15.2	12.9	10	5.6	2.6	4.8	5.1	7.1	11.8	16.3	19.5	21.7	22	19.7	16	10.8	6.8	240	201	166	81	38	4	1	1	7	42	117	190	13.4667	651.88	0.8	5.6	21.05	96.7592
Cerris	730977837	Quercus cerris	L,, 1753	LB	PRESERVED_SPECIMEN	34.2907	35.9657	0.8	0.8	2.3	6.2	9.9	12.8	15.1	15.2	12.9	10	5.6	2.6	4.8	5.1	7.1	11.8	16.3	19.5	21.7	22	19.7	16	10.8	6.8	240	201	166	81	38	4	1	1	7	42	117	190	13.4667	651.88	0.8	5.6	21.05	96.7592
Cerris	2434715838	Quercus cerris	L,, 1753	LB	PRESERVED_SPECIMEN	34.2833	35.9667	0.4	0.4	2	5.9	9.6	12.4	14.7	14.8	12.5	9.6	5.3	2.2	4.3	4.7	6.8	11.5	16	19.2	21.5	21.8	19.4	15.7	10.5	6.5	237	197	161	78	36	4	1	1	6	40	114	185	13.175	659.716	0.4	5.16667	20.8333	97.541
Cerris	730977793	Quercus cerris	L,, 1753	TR	PRESERVED_SPECIMEN	40.7118	35.9781	-1.6	-0.7	1.9	6.1	9.7	12.8	15.2	15	11.9	8.3	3.5	0.5	1.7	3.1	6.3	11.3	15	18.3	20.6	20.6	17.5	13	7.7	3.8	49	37	44	57	53	43	20	10	22	38	43	58	11.5708	693.596	-1.6	10.8667	19.5333	37.4537
Cerris	730977792	Quercus cerris	L,, 1753	TR	PRESERVED_SPECIMEN	40.7119	35.9785	-1.6	-0.7	1.9	6.1	9.7	12.8	15.2	15	11.9	8.3	3.5	0.5	1.7	3.1	6.3	11.3	15	18.3	20.6	20.6	17.5	13	7.7	3.8	49	37	44	57	53	43	20	10	22	38	43	58	11.5708	693.596	-1.6	10.8667	19.5333	37.4537
Cerris	665625833	Quercus cerris	L,, 1753	LB	PRESERVED_SPECIMEN	34.31	35.9883	0.2	0.1	1.5	5.5	9.2	11.9	14.3	14.3	12.1	9.2	5	2.1	4.2	4.5	6.4	11	15.5	18.6	21	21.2	18.9	15.3	10.2	6.3	225	187	154	80	37	4	1	1	7	42	110	178	12.75	646.389	0.1	4.98333	20.25	95.4408
Cerris	730977825	Quercus cerris	L,, 1753	TR	PRESERVED_SPECIMEN	36.3131	36.0352	-1.8	-1.5	1	5.4	9.2	12.8	15.6	15.7	12.8	8.6	3.5	0	1.8	2.5	5.5	10.5	14.8	18.5	21.4	21.8	19	14.3	8.3	3.7	166	153	144	92	55	18	6	5	20	57	93	197	11.8458	744.768	-1.8	2.66667	20.5667	79.7477
Cerris	730977834	Quercus cerris	L,, 1753	TR	PRESERVED_SPECIMEN	36.3408	36.0469	-3.2	-3	-0.6	3.9	7.6	11.1	13.8	13.9	10.9	6.9	2	-1.3	0.4	1	3.9	9	13.4	17.1	20	20.3	17.4	12.7	6.8	2.4	156	144	142	95	57	19	6	5	18	53	89	183	10.3625	743.839	-3.2	1.25	19.25	78.0065
Cerris	730977395	Quercus cerris	L,, 1753	TR	PRESERVED_SPECIMEN	36.3408	36.0469	-3.2	-3	-0.6	3.9	7.6	11.1	13.8	13.9	10.9	6.9	2	-1.3	0.4	1	3.9	9	13.4	17.1	20	20.3	17.4	12.7	6.8	2.4	156	144	142	95	57	19	6	5	18	53	89	183	10.3625	743.839	-3.2	1.25	19.25	78.0065
Cerris	730977843	Quercus cerris	L,, 1753	LB	PRESERVED_SPECIMEN	34.259	36.0817	-7.5	-7.8	-6.2	-1.9	1.6	3.8	6.1	6.5	4.1	1.8	-1.9	-4.9	-3.9	-3.8	-1.7	3.4	8.1	11.4	14.1	14.8	12.1	8.4	3.3	-1.1	163	136	120	81	40	7	2	2	3	48	95	152	5.42917	696.424	-7.8	-2.91667	13.6667	86.1802
Cerris	2979393411	Quercus cerris	L,, 1753	LB	MATERIAL_SAMPLE	34.4277	36.1229	1.3	1.4	3.1	7.1	10.9	13.8	16.1	16.1	13.9	10.8	6	2.9	5.3	5.8	8	12.6	17.1	20.2	22.5	22.7	20.6	16.7	11.3	7.2	187	163	139	73	38	4	1	1	8	43	97	163	14.175	660.229	1.3	6.11667	21.8167	91.7247
Cerris	730977644	Quercus cerris	L,, 1753	LB	PRESERVED_SPECIMEN	34.5528	36.1381	6.2	6.8	8.9	12.2	15.5	18.2	20.4	20.9	19.5	16.4	11.6	7.8	10.5	11.4	13.9	17.7	21.5	24.1	26	26.6	25.4	22.2	16.9	12.3	154	128	106	54	22	4	1	1	6	56	98	142	19.025	601.795	6.2	11.3667	25.55	89.9962
Cerris	730977256	Quercus cerris	L,, 1753	LB	PRESERVED_SPECIMEN	34.5528	36.1381	6.2	6.8	8.9	12.2	15.5	18.2	20.4	20.9	19.5	16.4	11.6	7.8	10.5	11.4	13.9	17.7	21.5	24.1	26	26.6	25.4	22.2	16.9	12.3	154	128	106	54	22	4	1	1	6	56	98	142	19.025	601.795	6.2	11.3667	25.55	89.9962
Cerris	730977445	Quercus cerris	L,, 1753	LB	PRESERVED_SPECIMEN	34.5141	36.1495	4.7	5.2	7.2	10.8	14.4	17.3	19.5	19.8	18.2	14.9	9.9	6.3	9	9.8	12.3	16.4	20.5	23.4	25.4	25.8	24.3	20.8	15.3	10.8	167	147	123	64	30	4	1	1	7	54	102	155	17.8083	632.89	4.7	9.88333	24.85	89.6175
Cerris	730977848	Quercus cerris	L,, 1753	LB	PRESERVED_SPECIMEN	34.5048	36.1578	3.8	4.2	6.3	10	13.7	16.7	18.9	19.1	17.3	13.9	8.9	5.4	8.1	8.9	11.4	15.6	19.9	22.9	25	25.3	23.6	19.9	14.3	9.9	169	152	128	68	34	4	1	1	8	52	101	158	17.0583	651.295	3.8	8.93333	24.4	89.111
Cerris	730977845	Quercus cerris	L,, 1753	LB	PRESERVED_SPECIMEN	34.4808	36.1642	1.4	1.6	3.5	7.5	11.2	14.2	16.5	16.5	14.4	11.1	6.2	3	5.7	6.2	8.6	13.2	17.7	20.9	23.1	23.3	21.2	17.3	11.7	7.5	176	157	135	74	39	4	1	1	9	46	96	160	14.6958	669.605	1.4	6.46667	22.4167	89.5059
Cerris	1883573666	Quercus cerris	L,, 1753	LB	PRESERVED_SPECIMEN	34.5064	36.1661	3.4	3.8	5.8	9.6	13.3	16.3	18.6	18.7	16.8	13.5	8.4	4.9	7.6	8.4	10.9	15.2	19.5	22.7	24.7	25	23.3	19.5	13.8	9.4	168	153	130	70	35	4	1	1	8	51	99	158	16.6708	657.393	3.4	8.48333	24.1167	88.942
Cerris	731803204	Quercus cerris	L,, 1753	SY	PRESERVED_SPECIMEN	35.6003	36.1786	0.3	0.5	3	7.6	11.2	14.4	16.8	17.2	14.9	11.2	5.6	1.8	4.1	4.9	7.9	12.9	17	20.2	22.7	23.2	21	16.9	10.6	5.9	203	203	191	112	52	17	7	4	27	62	103	267	13.9333	713.377	0.3	4.96667	22.0167	86.709
Cerris	730977823	Quercus cerris	L,, 1753	SY	PRESERVED_SPECIMEN	35.6003	36.1786	0.3	0.5	3	7.6	11.2	14.4	16.8	17.2	14.9	11.2	5.6	1.8	4.1	4.9	7.9	12.9	17	20.2	22.7	23.2	21	16.9	10.6	5.9	203	203	191	112	52	17	7	4	27	62	103	267	13.9333	713.377	0.3	4.96667	22.0167	86.709
Cerris	730977289	Quercus cerris	L,, 1753	SY	PRESERVED_SPECIMEN	35.5835	36.181	1	1.3	3.9	8.5	12	15.2	17.7	18.1	15.8	12.1	6.4	2.5	4.8	5.7	8.8	13.7	17.7	20.9	23.3	23.9	21.7	17.7	11.3	6.5	190	197	179	104	49	15	7	4	25	62	102	257	14.6542	712.22	1	5.63333	22.6667	86.7378
Cerris	730977819	Quercus cerris	L,, 1753	SY	PRESERVED_SPECIMEN	35.5995	36.1816	0.4	0.6	3.1	7.7	11.3	14.5	16.9	17.3	15	11.3	5.7	1.9	4.2	5	8	13	17.1	20.3	22.7	23.3	21	17	10.7	5.9	201	203	190	112	52	17	7	4	27	63	103	266	14.0167	712.35	0.4	5.05	22.0667	86.4506
Cerris	730977397	Quercus cerris	L,, 1753	LB	PRESERVED_SPECIMEN	34.4766	36.1827	0.9	1.1	3	7	10.7	13.7	16	16	13.8	10.6	5.7	2.6	5.2	5.7	8.1	12.8	17.2	20.4	22.6	22.9	20.7	16.8	11.2	7.1	173	154	131	72	38	4	1	1	9	45	94	156	14.2333	670.279	0.9	6	21.9667	89.5199
Cerris	730977850	Quercus cerris	L,, 1753	LB	PRESERVED_SPECIMEN	34.4766	36.1827	0.9	1.1	3	7	10.7	13.7	16	16	13.8	10.6	5.7	2.6	5.2	5.7	8.1	12.8	17.2	20.4	22.6	22.9	20.7	16.8	11.2	7.1	173	154	131	72	38	4	1	1	9	45	94	156	14.2333	670.279	0.9	6	21.9667	89.5199
Cerris	730977831	Quercus cerris	L,, 1753	SY	PRESERVED_SPECIMEN	34.9026	36.1945	3.8	4.4	6.9	11	14.5	17	19.3	19.7	18.2	15	9.4	5.4	7.8	8.8	11.8	16.3	20.4	23	25.1	25.6	24.3	20.7	14.5	9.6	186	193	160	88	39	6	1	1	9	62	120	224	17.3333	669.804	3.8	8.73333	24.5667	90.8464
Cerris	2979392435	Quercus cerris	L,, 1753	SY	MATERIAL_SAMPLE	35.5834	36.2002	-0.1	0.1	2.5	7.1	10.9	14.1	16.6	16.9	14.4	10.7	5.1	1.4	3.6	4.3	7.2	12.2	16.5	19.8	22.3	22.9	20.5	16.2	10	5.3	197	196	182	109	52	16	6	4	24	60	101	253	13.3917	721.217	-0.1	4.4	21.6333	86.3293
Cerris	665643404	Quercus cerris	L,, 1753	LB	PRESERVED_SPECIMEN	34.4669	36.2094	-0.6	-0.6	1.1	5.1	8.7	11.5	13.8	13.8	11.6	8.7	4.2	1.2	3.4	3.7	6	10.9	15.3	18.4	20.9	21.1	18.8	15	9.6	5.5	166	143	121	69	36	4	1	1	7	43	88	145	12375	671.604	-0.6	4.18333	20.15	89.5436
Cerris	3311393506	Quercus cerris	L,, 1753	SY	PRESERVED_SPECIMEN	35.58	36.21	-0.7	-0.5	1.8	6.4	10.2	13.5	16	16.3	13.7	9.9	4.5	0.9	3	3.6	6.4	11.4	15.8	19.1	21.7	22.3	19.8	15.5	9.3	4.8	191	186	175	104	51	15	5	4	20	58	100	237	12.7458	720.982	-0.7	3.83333	21.0667	86.0648
Cerris	730977826	Quercus cerris	L,, 1753	TR	PRESERVED_SPECIMEN	36.517	36.2114	1.2	1.7	4.5	8.8	12.5	16.4	19.2	19.5	16.7	12.1	6.6	2.9	4.8	5.8	9	13.8	17.9	21.7	24.3	24.8	22.5	17.7	11.4	6.6	155	138	124	87	57	20	7	8	22	57	89	174	15.0375	743.209	1.2	5.75	23.6167	74.6184
Cerris	3351888821	Quercus cerris	L,, 1753	TR	PRESERVED_SPECIMEN	37.77	36.26	-7.2	-6.2	-2.6	2	5.2	8	10.6	10.3	6.9	3.3	-0.9	-4.4	-3.1	-2	1.7	7.1	11.3	15.1	18.6	18.5	15	9.9	4.2	-0.6	80	70	80	71	60	27	8	7	16	46	63	95	7.98333	789.598	-7.2	-1.86667	17.3333	57.5594
Cerris	3351944598	Quercus cerris	L,, 1753	TR	PRESERVED_SPECIMEN	37.54	36.27	-1.1	-0.3	2.5	6.9	10.4	13.9	16.5	16.4	13.3	9.1	4.4	1.2	3.2	4.4	7.5	12.2	16.3	20.2	23.2	23.4	20.5	15.6	9.7	5.3	109	94	94	81	60	25	8	9	15	51	73	123	13.45	741.724	-1.1	4.3	22.35	64.1786
Cerris	730977828	Quercus cerris	L,, 1753	TR	PRESERVED_SPECIMEN	36.75	36.3333	-1	-0.6	2.3	6.7	10.6	14.3	16.9	17	14.2	9.9	4.5	0.9	2.8	3.6	6.9	11.8	15.9	19.6	22.2	22.6	20.1	15.5	9.3	4.7	143	128	121	85	56	19	6	7	18	50	82	158	12.9167	738.335	-1	3.7	21.65	74.5844
Cerris	574658807	Quercus cerris	L,, 1753	TR	PRESERVED_SPECIMEN	37.7075	37.0417	-4.8	-3.4	0.2	4.6	8.2	11.8	14.6	14.3	10.4	6.1	1.5	-2	-0.9	0.7	5	10.5	15.1	19.6	23.1	22.9	18.9	13.2	6.9	1.8	86	73	78	60	45	14	4	4	8	44	65	93	11.3833	866.666	-4.8	0.533333	21.6	67.8601
Cerris	3351842788	Quercus cerris	L,, 1753	TR	PRESERVED_SPECIMEN	37.73	37.42	-4.4	-3	0.6	5.1	9	13.1	16.1	15.8	11.4	6.5	1.7	-1.8	-0.2	1.4	5.9	11.2	16	20.8	24.6	24.5	20.4	14.2	7.6	2.5	83	68	77	63	45	13	3	3	7	40	64	88	12.425	900.097	-4.4	1.25	23.1833	68.6578
Cerris	3349513705	Quercus cerris	L,, 1753	TR	PRESERVED_SPECIMEN	37.57	37.48	-2.7	-1.3	1.9	6.4	10.5	15.1	18.4	18.1	13.7	8.3	3.2	-0.4	1.7	3.3	7.5	12.7	17.8	23	26.7	26.5	22.4	16	9.1	4	90	73	75	58	39	10	2	2	5	39	63	95	14.225	916.65	-2.7	3	25.25	74.0779
Cerris	1831334136	Quercus cerris	L,, 1753	TR	PRESERVED_SPECIMEN	38.1833	38.05	-5.8	-4.7	-0.4	4.6	8.7	12.8	16.2	15.8	11.8	6.6	1	-3	-2.5	-0.9	4.2	10.2	15	19.9	23.9	23.6	19.4	12.8	5.7	0.3	63	56	70	68	55	18	3	2	6	42	59	69	10.95	957.777	-5.8	4.46667	22.2833	62.9235
Cerris	730977803	Quercus cerris	L,, 1753	TR	PRESERVED_SPECIMEN	38.7046	39.2521	-4.7	-3.5	0.6	5.9	10.1	14.5	18.8	18.4	14.3	8.5	2.7	-1.7	-1.2	0.5	5.2	11.2	16.4	21.5	26.2	25.9	21.6	14.5	7.1	1.6	95	86	88	96	71	20	5	3	8	57	90	109	12.5292	992.379	-4.7	2.5	24.5333	65.5699
Cerris	Caudullo et al,, 2017	Quercus cerris	L,, 1753	TR	Literature	40.8818	39.6296	-1.3	-1	0.9	5.3	9.1	12.1	14.9	14.7	11.8	8.1	4	0.6	2.5	3.1	5.2	9.8	13.7	17	19.6	19.7	17	12.7	8	4.2	59	50	56	68	79	83	42	48	68	92	75	71	11.0375	644.181	-1.3	8.3	18.7667	22.7661
Cerris	730977773	Quercus cerris	L,, 1753	IR	PRESERVED_SPECIMEN	36.4195	54.965	-3.1	-1.6	2.8	8.6	13.2	17.8	20.6	19.2	14.9	8.8	3.2	-1.2	1.1	3.3	8.4	14.7	19.5	24.4	26.8	25.8	21.9	15.5	8.9	3.3	21	23	36	28	25	6	3	2	3	7	12	22	14.45	932.541	-3.1	14.1833	24.8167	69.2348
Cerris	3311394745	Quercus cerris	L,, 1753	FR	PRESERVED_SPECIMEN	43.58	6.8	3.3	4	5.9	8.1	11.8	15.2	17.9	18	15.1	11.3	6.8	4.2	7.3	8	10	12.1	15.7	19.2	22.2	22.5	19.4	15.4	10.8	8.1	87	77	70	63	56	45	16	43	72	119	104	88	14.2375	560.358	3.3	11.45	21.3333	39.6964
Cerris	1438487590	Quercus cerris	L,, 1753	FR	PRESERVED_SPECIMEN	43.6667	6.9167	1.5	1.9	3.6	5.8	9.8	13	16	16.1	13	9.2	4.7	2.4	5.5	5.9	7.8	9.9	13.9	17.4	20.7	20.8	17.4	13.2	8.6	6.2	87	70	69	75	68	52	23	44	78	124	98	86	12.2792	573.571	1.5	9.35	19.65	35.2515
Cerris	2612554037	Quercus cerris	L,, 1753	IT	PRESERVED_SPECIMEN	45.1345	8.38451	-1.5	-0.3	3.4	6.8	11.3	14.9	17.5	17.3	13.7	8.5	3	-0.6	2.2	4.2	8.5	11.7	16.2	19.9	22.8	22.4	18.5	12.9	6.9	3.1	51	45	62	82	92	62	43	67	62	88	64	43	12.4333	751.294	-1.5	12.1167	3.16667	26.1149
Cerris	2876955964	Quercus cerris	L,, 1753	CH	PRESERVED_SPECIMEN	45.9747	8.89015	-1.2	-0.2	2.7	6	10.5	13.9	16.5	16.2	12.5	7.9	2.9	-0.4	2.6	4.1	7.7	10.9	15.2	18.8	21.6	21.1	17.2	12	6.7	3.3	83	61	101	141	179	168	121	152	159	151	104	69	11.7667	695.669	-1.2	14.9667	3.3	31.9795
Cerris	2877013906	Quercus cerris	L,, 1753	CH	PRESERVED_SPECIMEN	46.0197	8.89135	-2.8	-2.3	0.1	3	7.8	10.9	13.5	13.3	9.9	5.5	0.4	-2.2	1.4	2.2	5.1	8	12.4	15.8	18.5	18.1	14.4	9.7	4.6	1.9	73	61	89	120	152	147	121	140	141	138	98	66	9.34167	638.179	-2.8	15.5667	1.83333	29.4689
Cerris	2879941311	Quercus cerris	L,, 1753	CH	PRESERVED_SPECIMEN	46.0326	8.9369	-1.3	-0.4	2.4	5.6	10	13.4	16	15.6	12	7.5	2.5	-0.4	2.5	3.9	7.4	10.5	14.7	18.3	21	20.5	16.6	11.7	6.4	3.2	84	60	99	146	182	177	131	159	169	155	104	72	11.3958	678.834	-1.3	14.5	3.18333	33.1219
Cerris	2879715892	Quercus cerris	L,, 1753	CH	PRESERVED_SPECIMEN	45.8839	8.95216	-1.8	-1.1	1.6	4.9	9.2	12.5	15.1	14.9	11.4	6.9	1.8	-1	2.1	3.1	6.4	9.4	13.8	17.3	20.2	19.8	15.9	10.9	5.7	2.7	76	60	94	129	157	146	112	140	144	143	100	66	10.6083	668.95	-1.8	13.5167	2.65	29.6598
Cerris	1988062809	Quercus cerris	L,, 1753	CH	PRESERVED_SPECIMEN	46.0036	8.95333	-0.3	0.4	3.2	6.4	10.6	14.1	16.8	16.4	12.8	8.3	3.5	0.6	3	4.4	7.8	11	15.2	18.8	21.7	21.2	17.3	12.3	7.1	3.9	85	58	102	152	189	184	133	162	178	160	103	72	11.9708	679.527	-0.3	15	3.78333	34.6431
Cerris	2973967917	Quercus cerris	L,, 1753	CH	PRESERVED_SPECIMEN	45.9739	8.95465	0	0.6	3.3	6.5	10.8	14.2	16.9	16.7	13.2	8.7	3.9	1	3.1	4.3	7.6	10.7	15	18.6	21.5	21.1	17.3	12.3	7.2	4.2	85	59	104	149	186	175	127	157	170	157	104	71	11.9083	672.637	0	14.7667	3.85	33.2659
Cerris	2880172284	Quercus cerris	L,, 1753	CH	PRESERVED_SPECIMEN	46.0188	8.95589	-1	-0.2	2.5	5.7	10.1	13.4	16.1	15.8	12.2	7.6	2.7	-0.2	2.6	4	7.4	10.6	14.8	18.4	21.3	20.7	16.8	11.8	6.5	3.4	83	60	100	147	180	176	132	159	168	154	103	72	11.5125	681.933	-1	14.6	3.3	32.9443
Cerris	1989606843	Quercus cerris	L,, 1753	CH	PRESERVED_SPECIMEN	45.9361	8.98361	-1.9	-1.4	1.3	4.5	9	12.2	14.8	14.6	11.1	6.7	1.7	-1.2	1.7	2.7	5.9	9	13.4	16.8	19.6	19.2	15.5	10.7	5.5	2.5	77	60	92	127	161	150	118	141	147	143	99	67	10.2083	663.013	-1.9	13.0833	2.28333	30.1969
Cerris	2974060578	Quercus cerris	L,, 1753	CH	PRESERVED_SPECIMEN	45.883	9.01655	-2.9	-2.6	-0.2	2.9	7.4	10.5	13	12.9	9.5	5.2	0.2	-2.3	1.2	1.7	4.5	7.4	11.7	15.2	18	17.6	13.9	9.2	4.2	1.6	70	55	83	117	140	133	108	128	136	138	95	62	8.84583	630.607	-2.9	13.5667	1.51667	29.5764
Cerris	2877235914	Quercus cerris	L,, 1753	CH	PRESERVED_SPECIMEN	45.883	9.01655	-2.9	-2.6	-0.2	2.9	7.4	10.5	13	12.9	9.5	5.2	0.2	-2.3	1.2	1.7	4.5	7.4	11.7	15.2	18	17.6	13.9	9.2	4.2	1.6	70	55	83	117	140	133	108	128	136	138	95	62	8.84583	630.607	-2.9	13.5667	1.51667	29.5764
Cerris	2877195899	Quercus cerris	L,, 1753	CH	PRESERVED_SPECIMEN	45.883	9.01655	-2.9	-2.6	-0.2	2.9	7.4	10.5	13	12.9	9.5	5.2	0.2	-2.3	1.2	1.7	4.5	7.4	11.7	15.2	18	17.6	13.9	9.2	4.2	1.6	70	55	83	117	140	133	108	128	136	138	95	62	8.84583	630.607	-2.9	13.5667	1.51667	29.5764
Cerris	2876994973	Quercus cerris	L,, 1753	CH	PRESERVED_SPECIMEN	45.883	9.01655	-2.9	-2.6	-0.2	2.9	7.4	10.5	13	12.9	9.5	5.2	0.2	-2.3	1.2	1.7	4.5	7.4	11.7	15.2	18	17.6	13.9	9.2	4.2	1.6	70	55	83	117	140	133	108	128	136	138	95	62	8.84583	630.607	-2.9	13.5667	1.51667	29.5764
Cerris	2973979032	Quercus cerris	L,, 1753	CH	PRESERVED_SPECIMEN	46.0179	9.02044	-1.6	-1.1	1.4	4.6	9.1	12.3	14.9	14.7	11.3	6.9	1.9	-0.8	2.2	3	6	9	13.4	16.8	19.6	19.2	15.5	10.7	5.7	2.8	77	60	92	128	159	155	125	146	153	143	101	69	10.325	647.402	-1.6	13.0667	2.68333	30.404
Cerris	1671672168	Quercus cerris	L,, 1753	IT	PRESERVED_SPECIMEN	44.402	9.65348	-2.3	-2.1	0	2.6	6.5	9.7	12.4	12.4	9.1	5.5	1.3	-1.4	1.1	1.8	4.2	6.9	11.3	15	18.1	18.1	14.1	9.5	4.9	2	173	112	148	153	121	109	57	92	156	230	228	167	8.93333	632.327	-2.3	5.48333	17.0833	35.1007
Cerris	1701161867	Quercus cerris	L,, 1753	IT	PRESERVED_SPECIMEN	44.4106	9.882	-0.9	-0.5	1.7	4.5	8.4	11.5	13.8	14	11.1	7.5	3.1	0.2	2.9	3.8	6.5	9.4	13.8	17.3	20.2	20.2	16.5	11.8	6.8	3.8	129	94	109	122	92	82	45	83	116	180	170	133	11.0917	644.151	-0.9	7.48333	19.2333	33.2556
Cerris	1701161638	Quercus cerris	L,, 1753	IT	PRESERVED_SPECIMEN	43.4279	9.90632	6.8	6.3	7.5	9.6	13.2	16.4	19.3	19.8	17.2	14	9.9	7.4	9.5	9.3	10.6	12.7	16.6	20.1	23.2	23.5	20.6	16.9	12.8	10.2	76	62	66	65	46	40	12	36	77	123	109	82	15.4917	536.109	6.3	13.3	22.25	45.9628
Cerris	2417745633	Quercus chenii	Nakai, 1924	CN	PRESERVED_SPECIMEN	27.17	107.4	0.6	2.1	5.6	10.6	14.7	18.3	20.1	19.2	16.1	11.9	6.8	2.8	3.7	5.2	9.5	14.8	19	22	24.2	23.7	20.3	15.6	10.4	6.3	21	24	40	111	175	195	152	130	99	96	56	23	14.5792	741.017	0.6	21.75	5.06667	64.8932
Cerris	2417668139	Quercus chenii	Nakai, 1924	CN	PRESERVED_SPECIMEN	26.72	110.63	2.2	4	7.5	13.4	17.8	21.4	23.5	22.8	19.2	14.2	8.7	4	5.4	7.1	10.9	17.2	21.8	25.2	27.7	27.2	23.5	18.3	12.9	8	59	74	108	191	230	215	130	127	70	94	76	43	17.0917	810.213	2.2	21.3833	6.8	52.6819
Cerris	3351659870	Quercus chenii	Nakai, 1924	CN	PRESERVED_SPECIMEN	28.79	111.44	1.3	3.2	7	12.9	17.6	21.3	24.3	23.8	19.5	14	8.5	3.5	4.9	6.7	10.6	16.9	21.6	25.1	28.4	27.9	23.4	18.1	12.5	7.4	43	64	110	169	187	202	138	136	79	94	73	42	16.9625	845.319	1.3	21.2167	6.31667	48.8147
Cerris	3351578627	Quercus chenii	Nakai, 1924	CN	PRESERVED_SPECIMEN	25.21	112.99	4.3	6.3	10.1	15.6	19.7	22.7	24.2	23.5	21	16.1	10.3	5.5	8.2	9.8	13.6	19.3	23.5	26.5	28.6	28	25.2	20.7	15.1	10.4	32	69	135	196	222	241	140	123	85	79	45	40	19.0708	744.286	4.3	23.1	11.2333	60.6827
Cerris	3351642706	Quercus chenii	Nakai, 1924	CN	PRESERVED_SPECIMEN	27.4	113.1	2.1	4	8	13.9	18.5	22.2	24.6	24.2	20.2	14.6	8.8	3.6	5.7	7.5	11.5	17.8	22.5	26.1	29	28.5	24.4	19.1	13.3	8	63	98	141	204	208	195	102	121	81	95	81	48	17.775	844.3	2.1	22.15	8.98333	45.8891
Cerris	1030740825	Quercus chenii	Nakai, 1924	CN	PRESERVED_SPECIMEN	27.6229	113.855	2.1	4	7.7	13.5	18.2	21.9	24.3	23.8	20	14.6	8.6	3.4	5.6	7.5	11.3	17.6	22.5	25.9	28.9	28.4	24.4	19.1	13.1	8	67	102	147	208	220	218	118	134	93	94	76	49	17.6833	843.721	2.1	22	8.91667	46.5625
Cerris	1030740774	Quercus chenii	Nakai, 1924	CN	PRESERVED_SPECIMEN	28.5207	114.371	0.7	2.5	6.3	12.2	17	20.6	23.2	22.8	18.9	13.5	7.4	2.1	4.2	6	9.9	16.3	21.1	24.4	27.5	27.1	23	17.7	11.8	6.6	59	95	153	213	233	252	139	117	92	87	72	43	16.2958	844.93	0.7	20.5833	7.51667	53.4816
Cerris	1030983861	Quercus chenii	Nakai, 1924	CN	PRESERVED_SPECIMEN	30.5612	114.381	0.7	2.5	6.7	12.9	18.2	22.1	25.2	24.9	20.1	14.6	8.4	2.8	3.9	5.8	10	16.6	21.9	25.5	28.6	28.4	23.7	18.3	12.2	6.6	34	59	96	143	171	206	181	113	80	81	59	27	16.8042	899.145	0.7	25.3667	7.55	56.2336
Cerris	1030665139	Quercus chenii	Nakai, 1924	CN	PRESERVED_SPECIMEN	29.0101	114.413	0	1.8	5.6	11.5	16.3	20.1	22.9	22.3	18.2	12.8	6.8	1.5	3.6	5.5	9.4	15.7	20.5	23.9	27.1	26.7	22.4	17.1	11.2	5.9	56	92	150	211	237	265	153	115	92	85	72	43	15.7333	848.987	0	20	6.91667	55.3766
Cerris	3349055584	Quercus chenii	Nakai, 1924	CN	PRESERVED_SPECIMEN	29.89	114.49	0.2	2.2	6.4	12.5	17.7	21.7	25	24.3	19.4	13.5	7.3	1.5	4.4	6.4	10.6	17	22.1	25.7	29.1	28.7	23.9	18.4	12.3	6.5	43	71	120	171	197	235	161	109	78	81	63	35	17.0792	893.081	0.2	21.5833	7.71667	55.8812
Cerris	1030740759	Quercus chenii	Nakai, 1924	CN	PRESERVED_SPECIMEN	28.3852	114.781	1.6	3.5	7.3	13.3	18.1	21.8	24.6	24	20.2	14.5	8.4	2.9	5.3	7	11	17.3	22.2	25.7	29	28.5	24.4	19	13	7.6	60	95	155	212	233	258	141	120	88	81	67	42	17.5125	858.389	1.6	21.75	8.65	55.0181
Cerris	1303751628	Quercus chenii	Nakai, 1924	CN	PRESERVED_SPECIMEN	26.7902	114.909	3.2	5.2	9.2	15	19.6	22.8	25	24.4	21.1	15.8	9.7	4.5	6.8	8.7	12.6	18.8	23.4	26.6	29.5	28.9	25.4	20.2	14.3	9.1	65	107	163	211	232	215	108	136	93	77	63	44	18.6792	821.22	3.2	22.9333	10.0667	51.0946
Cerris	1030740736	Quercus chenii	Nakai, 1924	CN	PRESERVED_SPECIMEN	25.8628	114.942	4.6	6.6	10.3	16	20.1	23.3	25.1	24.5	21.7	16.9	11	5.9	8.3	10	13.7	19.7	24	27.1	29.5	28.9	25.9	21.3	15.5	10.4	70	112	173	199	228	180	109	141	92	68	54	49	19.5375	772.714	4.6	23.6	15.7667	48.799
Cerris	2417671523	Quercus chenii	Nakai, 1924	CN	PRESERVED_SPECIMEN	29.32	114.96	0.4	2.1	6.1	12.1	16.9	20.7	23.6	23.1	19	13.5	7.4	1.8	3.9	5.7	9.8	16.1	20.9	24.5	27.8	27.4	23.1	17.7	11.7	6.2	50	87	145	200	226	263	153	115	85	81	66	39	16.2333	863.287	0.4	20.5167	7.28333	57.0671
Cerris	1030715385	Quercus chenii	Nakai, 1924	CN	PRESERVED_SPECIMEN	29.3265	114.963	0.3	1.9	6	12	16.8	20.6	23.5	23	18.9	13.4	7.3	1.8	3.8	5.6	9.7	16	20.8	24.4	27.7	27.3	22.9	17.5	11.6	6.1	50	87	145	201	227	263	156	117	86	81	66	39	16125	863.119	0.3	20.4	7.18333	56.9641
Cerris	2417390982	Quercus chenii	Nakai, 1924	CN	PRESERVED_SPECIMEN	27.11	114.99	3.2	5.2	9	15	19.5	22.8	25.3	24.7	21.2	16	9.8	4.6	6.6	8.5	12.3	18.7	23.3	26.6	29.6	29	25.4	20.3	14.2	9	72	109	164	215	237	237	119	138	95	79	66	53	18.6333	832.898	3.2	22.8667	9.95	50.2191
Cerris	1030740720	Quercus chenii	Nakai, 1924	CN	PRESERVED_SPECIMEN	27.113	114.993	3.2	5.2	9	15	19.5	22.9	25.3	24.7	21.2	15.9	9.8	4.6	6.6	8.5	12.3	18.7	23.3	26.6	29.7	29.1	25.4	20.3	14.2	9	70	108	164	215	236	233	114	134	93	79	65	50	18.6375	833.612	3.2	22.8833	9.95	51.0078
Cerris	3349041836	Quercus chenii	Nakai, 1924	CN	PRESERVED_SPECIMEN	29.27	115.01	0.9	2.7	6.7	12.7	17.6	21.5	24.5	24	19.8	14.2	7.9	2.4	4.5	6.4	10.5	16.8	21.8	25.4	28.8	28.4	24.1	18.6	12.4	6.9	52	86	143	197	221	255	149	108	80	77	65	39	17.0625	877.002	0.9	21.3667	7.96667	56.9694
Cerris	2417373817	Quercus chenii	Nakai, 1924	CN	PRESERVED_SPECIMEN	28.74	115.82	1.9	3.7	7.6	13.7	18.5	22.3	25.5	25	21	15.3	9	3.5	5.4	7.2	11.1	17.4	22.4	26	29.5	29.1	24.9	19.5	13.3	7.8	64	94	164	211	233	295	160	128	77	69	59	40	17.8125	872.981	1.9	21.9333	8.86667	60.3175
Cerris	2417371776	Quercus chenii	Nakai, 1924	CN	PRESERVED_SPECIMEN	28.74	115.82	1.9	3.7	7.6	13.7	18.5	22.3	25.5	25	21	15.3	9	3.5	5.4	7.2	11.1	17.4	22.4	26	29.5	29.1	24.9	19.5	13.3	7.8	64	94	164	211	233	295	160	128	77	69	59	40	17.8125	872.981	1.9	21.9333	8.86667	60.3175
Cerris	1030665178	Quercus chenii	Nakai, 1924	CN	PRESERVED_SPECIMEN	31.6783	115.88	-0.9	0.9	5	11.2	16.3	20.6	23.8	23.1	18.4	12.6	6.2	0.8	3.1	4.9	9.2	15.8	20.9	24.6	27.6	27	22.4	17.1	10.8	5.3	33	53	82	109	131	164	213	146	104	80	61	26	15.7375	890.087	-0.9	26.4333	4.46667	55.3234
Cerris	3349041837	Quercus chenii	Nakai, 1924	CN	PRESERVED_SPECIMEN	29.5	115.88	0.9	2.5	6.7	12.7	17.6	21.7	25	24.4	20.1	14.4	8	2.4	4.4	6.1	10.3	16.7	21.7	25.5	29.1	28.5	24.2	18.5	12.4	6.7	53	87	145	192	211	241	140	117	84	77	65	40	17.0167	891.983	0.9	21.3	7.85	53.7359
Cerris	2417300738	Quercus chenii	Nakai, 1924	CN	PRESERVED_SPECIMEN	29.61	115.99	0.3	1.7	5.8	11.8	16.7	20.8	24	23.4	19.3	13.8	7.5	1.9	3.4	5	9.3	15.7	20.6	24.4	27.9	27.3	23	17.5	11.4	5.7	52	89	146	195	216	252	152	132	94	82	69	41	15.9417	884.98	0.3	20.2167	6.88333	52.8741
Cerris	1303751661	Quercus chenii	Nakai, 1924	CN	PRESERVED_SPECIMEN	29.6102	115.998	-0.1	1.3	5.4	11.4	16.3	20.4	23.6	23	18.9	13.4	7.1	1.5	3	4.6	8.9	15.2	20.1	23.9	27.3	26.8	22.5	17	11	5.4	53	90	149	199	221	261	158	138	98	84	69	41	15.475	879.402	-0.1	19.7333	6.46667	53.3134
Cerris	3351769644	Quercus chenii	Nakai, 1924	CN	PRESERVED_SPECIMEN	30.48	116.2	0.8	2.2	6	11.7	16.9	21.2	24.5	24	19.7	14.1	7.8	2.3	4.1	5.6	9.5	15.8	20.9	24.8	28.1	27.8	23.4	18	11.9	6.4	39	73	119	162	179	261	173	162	108	89	69	34	16.3583	875.292	0.8	24.6	7.46667	54.3945
Cerris	2417556987	Quercus chenii	Nakai, 1924	CN	PRESERVED_SPECIMEN	26.83	116.32	2.8	4.9	9	14.8	19	22.3	24.4	23.8	20.7	15.4	9.2	3.9	7	8.9	12.8	18.8	23.2	26.4	29.2	28.7	25.3	20.4	14.4	9.1	65	106	185	240	279	300	131	128	97	68	59	45	18.7	805.935	2.8	22.8167	10.1833	62.0578
Cerris	1030740753	Quercus chenii	Nakai, 1924	CN	PRESERVED_SPECIMEN	26.8373	116.326	2.8	4.9	9	14.7	19	22.3	24.4	23.8	20.7	15.4	9.2	3.9	7	8.9	12.8	18.8	23.1	26.4	29.2	28.7	25.3	20.4	14.4	9.1	67	106	185	241	280	304	136	132	99	68	59	45	18.6958	805.928	2.8	22.8	10.1833	61.7541
Cerris	1030740789	Quercus chenii	Nakai, 1924	CN	PRESERVED_SPECIMEN	26.3266	116.343	3.4	5.5	9.3	15	18.8	21.9	23.5	23	20.4	15.4	9.5	4.4	7.9	9.7	13.4	19.1	23	26.1	28.4	27.9	25	20.5	14.8	9.8	63	102	180	227	270	280	130	140	104	66	56	42	18.7917	748.155	3.4	22.7167	10.8333	59.868
Cerris	1303751614	Quercus chenii	Nakai, 1924	CN	PRESERVED_SPECIMEN	25.8336	116.358	3.9	6	9.8	15.1	18.7	21.5	22.7	22.5	20.1	15.4	9.8	4.8	8.7	10.3	14	19.3	22.9	25.7	27.7	27.3	24.9	20.7	15.3	10.4	61	98	172	214	260	264	136	152	114	63	52	39	18.9333	699.065	3.9	22.65	11.4667	57.9479
Cerris	1030665230	Quercus chenii	Nakai, 1924	CN	PRESERVED_SPECIMEN	28.9968	116.674	2	3.7	7.8	13.7	18.5	22.3	25.4	24.9	21	15.4	9.1	3.4	5.5	7.2	11.2	17.5	22.4	25.8	29.3	28.9	24.9	19.6	13.5	7.9	67	105	168	223	238	290	146	112	91	72	64	47	17.8	862.791	2	21.9	8.95	57.846
Cerris	3349142728	Quercus chenii	Nakai, 1924	CN	PRESERVED_SPECIMEN	27.31	116.89	3	5	9	14.4	18.8	22.1	24.3	23.8	20.7	15.4	9.2	3.8	7.3	9.2	13	18.7	23.1	26.3	29.1	28.6	25.4	20.4	14.5	9.2	73	111	187	248	281	311	130	110	96	66	60	47	18.75	791.584	3	22.7	14.7	63.2426
Cerris	1030740797	Quercus chenii	Nakai, 1924	CN	PRESERVED_SPECIMEN	27.2951	116.912	3	5	9	14.4	18.8	22	24.2	23.7	20.6	15.3	9.2	3.8	7.4	9.3	13.1	18.8	23.1	26.3	29.1	28.6	25.4	20.4	14.5	9.2	73	111	187	248	284	319	141	121	99	66	60	48	18.7667	788.319	3	22.7167	14.7333	62.664
Cerris	2417275390	Quercus chenii	Nakai, 1924	CN	PRESERVED_SPECIMEN	30.09	117.02	1.1	2.8	6.7	12.5	17.5	21.6	24.9	24.6	20.2	14.4	7.8	2.4	4.5	6.3	10.3	16.6	21.5	25.2	28.7	28.5	24.1	18.6	12.3	6.7	41	84	137	184	194	282	153	144	115	88	71	36	16.9417	880	1.1	21.1	7.81667	55.14
Cerris	1303751633	Quercus chenii	Nakai, 1924	CN	PRESERVED_SPECIMEN	26.9002	117.176	3.1	4.9	8.7	13.9	17.9	21.1	22.8	22.4	19.7	14.8	9	3.8	7.6	9.1	12.9	18.2	22.1	25.3	27.8	27.2	24.4	19.7	14.1	9.2	68	107	185	242	288	309	133	125	106	66	58	45	18125	739.937	3.1	21.8667	14.3167	62.7882
Cerris	1303851303	Quercus chenii	Nakai, 1924	CN	PRESERVED_SPECIMEN	27.3407	117.493	3.4	5.2	9.1	14.1	18.2	21.4	23.3	22.9	20.2	15.1	9.3	4	7.7	9.4	13.1	18.5	22.5	25.6	28.3	27.9	25	20.2	14.4	9.3	72	112	188	249	293	325	140	119	102	66	58	48	18.5042	752.642	3.4	22.1833	14.6667	63.8355
Cerris	1030740757	Quercus chenii	Nakai, 1924	CN	PRESERVED_SPECIMEN	28.9465	117.579	1.7	3.6	7.6	13.4	18	21.8	24.8	24.3	20.5	14.8	8.7	3.2	5.6	7.5	11.4	17.5	22.2	25.5	29	28.6	24.7	19.4	13.4	8	66	118	180	237	262	311	155	112	103	75	66	47	17.7333	843.643	1.7	21.7333	8.98333	59.2618
Cerris	1030665193	Quercus chenii	Nakai, 1924	CN	PRESERVED_SPECIMEN	29.8541	117.717	0.2	2.2	6	11.9	16.8	20.8	24	23.7	19.5	13.6	7.2	1.7	4	5.9	9.8	16.1	20.9	24.4	27.9	27.7	23.4	18	11.8	6.2	48	99	155	203	223	290	163	126	114	85	66	40	16.3542	868.262	0.2	20.4833	7.33333	56.0287
Cerris	3351637628	Quercus chenii	Nakai, 1924	CN	PRESERVED_SPECIMEN	29.23	117.73	1.1	3.2	7	12.9	17.7	21.4	24.5	24.1	20.1	14.3	8	2.6	5	7.1	10.8	17	21.8	25.1	28.6	28.3	24.2	18.9	12.9	7.4	60	113	174	225	252	301	150	109	105	79	65	43	17.25	850.254	1.1	21.3	8.41667	58.7064
Cerris	1303751655	Quercus chenii	Nakai, 1924	CN	PRESERVED_SPECIMEN	26.3971	117.793	6.2	7.7	11.1	15.7	19.4	22.5	24.3	23.9	21.6	17.1	11.8	6.8	10.6	11.9	15.2	20.1	23.7	26.9	29.5	29	26.4	21.9	16.6	11.9	61	95	168	214	262	282	130	122	99	57	51	41	20.3167	692.828	6.2	23.5833	16.8333	62.3649
Cerris	730977990	Quercus chenii	Nakai, 1924	CN	PRESERVED_SPECIMEN	30.9455	117.811	0.7	2.4	6	11.9	17.1	21.4	24.8	24.5	19.9	14	7.4	1.9	4.2	6	9.8	16.1	21.2	25	28.4	28.2	23.7	18.2	11.8	6.1	41	70	108	143	147	243	176	145	120	87	72	36	16.5708	885.583	0.7	24.9	5.46667	51.2051
Cerris	3349005031	Quercus chenii	Nakai, 1924	CN	PRESERVED_SPECIMEN	29.81	118.04	-0.1	1.7	5.6	11.5	16.2	20.2	23.3	23	18.8	13.2	7	1.5	3.4	5.3	9.3	15.4	20.2	23.6	27	26.8	22.5	17.3	11.2	5.7	51	105	161	208	236	286	166	124	118	87	67	42	15.6458	854.298	-0.1	19.75	6.78333	54.9678
Cerris	3349057799	Quercus chenii	Nakai, 1924	CN	PRESERVED_SPECIMEN	30.14	118.11	-1.5	0.1	3.8	9.6	14.4	18.2	21.4	21.1	17	11.5	5.4	0.4	1.8	3.5	7.4	13.5	18.1	21.5	24.7	24.5	20.3	15.2	9.4	4.2	50	98	152	197	224	295	191	155	136	94	71	41	13.6667	830.931	-1.5	17.6833	5.1	53.2613
Cerris	1303751691	Quercus chenii	Nakai, 1924	CN	PRESERVED_SPECIMEN	30.2729	118.142	-0.1	1.7	5.5	11.4	16.4	20.5	23.7	23.4	19	13.1	6.8	1.5	3.4	5.4	9.4	15.6	20.6	24.2	27.5	27.3	22.8	17.4	11.2	5.7	46	89	138	179	196	263	165	124	119	86	68	38	15.8833	871.765	-0.1	20.1333	6.8	52.4118
Cerris	1030665176	Quercus chenii	Nakai, 1924	CN	PRESERVED_SPECIMEN	29.7862	118.182	0.3	2.2	6.1	12	16.8	20.8	24	23.7	19.5	13.6	7.4	1.8	4	5.9	9.9	16.2	21	24.5	27.9	27.7	23.4	18	11.9	6.3	54	104	159	203	232	281	171	118	113	84	65	43	16375	866.861	0.3	20.5167	7.38333	54.7346
Cerris	1030740767	Quercus chenii	Nakai, 1924	CN	PRESERVED_SPECIMEN	28.6763	118.242	2.3	4.2	8.1	13.8	18.4	22	25	24.5	20.8	15.2	9.2	3.6	6.2	8	11.8	17.9	22.5	25.8	29.4	29	25	19.8	14	8.5	69	120	181	222	268	302	145	109	105	79	66	47	18.1583	835.183	2.3	22.0833	9.56667	57.9905
Cerris	1303751677	Quercus chenii	Nakai, 1924	CN	PRESERVED_SPECIMEN	29.8662	118.431	0.4	2.3	6.1	12.1	16.9	20.9	24	23.8	19.5	13.8	7.6	2.1	4	6	9.9	16.2	21	24.5	28	27.8	23.4	18.1	12	6.4	51	101	153	191	221	268	167	114	114	83	63	42	16.4458	866.575	0.4	20.6	7.46667	53.6919
Cerris	1030665173	Quercus chenii	Nakai, 1924	CN	PRESERVED_SPECIMEN	30.9407	118.759	-0.3	1.5	5.4	11.3	16.6	21	24.5	24.2	19.4	13.4	6.9	1.4	3.5	5.4	9.5	15.9	21.2	24.8	28.4	28.1	23.3	17.9	11.6	5.8	43	69	102	131	140	204	177	122	113	74	59	34	16.3	901.378	-0.3	24.8	6.98333	49.3662
Cerris	3351541835	Quercus chenii	Nakai, 1924	CN	PRESERVED_SPECIMEN	31.61	119.02	-1.1	0.5	4.7	10.4	15.8	20.4	24.3	23.9	19	12.8	6.2	0.6	2.7	4.4	8.6	15	20.3	24.3	27.9	27.5	22.8	17.3	10.9	5	35	55	85	105	106	171	174	119	105	63	55	28	15.5667	914.013	-1.1	26.5667	6.2	51.605
Cerris	2417284899	Quercus chenii	Nakai, 1924	CN	PRESERVED_SPECIMEN	30.19	119.36	-0.3	1.4	5.2	11	16	20.1	23.6	23.2	18.9	13.1	7	1.5	3.4	5.2	9.2	15.4	20.3	23.9	27.6	27.1	22.7	17.4	11.4	5.8	49	83	119	142	173	219	152	125	139	76	57	37	15.7875	869.608	-0.3	23.9333	6.86667	47.749
Cerris	1030665182	Quercus chenii	Nakai, 1924	CN	PRESERVED_SPECIMEN	30.8938	119.417	-0.6	1.1	4.9	10.8	16	20.6	24.2	23.8	19	13.1	6.7	1.1	3.2	5	9	15.4	20.5	24.3	28	27.5	22.9	17.7	11.4	5.5	45	67	88	117	134	202	171	132	131	62	51	33	15.8708	894.898	-0.6	24.2833	6.71667	51.4773
Cerris	3351488854	Quercus chenii	Nakai, 1924	CN	PRESERVED_SPECIMEN	30.36	119.57	-1.5	0	3.7	9.5	14.4	18.5	21.9	21.5	17.3	11.7	5.7	0.4	2	3.6	7.5	13.7	18.4	22	25.5	25.1	20.7	15.6	9.9	4.4	49	79	111	136	168	222	164	152	156	75	56	37	14.0292	846.507	-1.5	21.95	5.45	49.0693
Cerris	1030695498	Quercus chenii	Nakai, 1924	CN	PRESERVED_SPECIMEN	31.375	119.823	-0.3	1.3	5.2	10.9	16.2	20.9	24.9	24.5	19.7	13.9	7.4	1.6	3.2	4.9	9	15.1	20.5	24.5	28.3	27.9	23.2	17.9	11.6	5.7	51	61	70	94	109	177	171	138	121	47	46	39	15.9833	904.15	-0.3	26.85	11.7833	52.1001
Cerris	1701161056	Quercus crenata	Lam,, 1785	IT	PRESERVED_SPECIMEN	43.9974	10.2133	1.3	1.5	3.5	6.1	9.7	13.1	15.6	15.9	13	9.3	5	2.2	5.2	5.8	8.2	10.8	15.2	18.8	21.7	21.9	18.4	13.9	8.9	5.9	116	93	103	113	80	66	34	66	107	155	158	121	12.8792	624.523	1.3	9.55	20.7667	35.4941
Cerris	1701161033	Quercus crenata	Lam,, 1785	IT	PRESERVED_SPECIMEN	44.1629	10.2327	-1.2	-1.1	1	3.6	7.6	10.8	13.3	13.4	10.3	6.8	2.5	-0.2	2.4	3	5.5	8.1	12.5	16.1	19	19.1	15.3	10.9	6.2	3.3	154	124	131	147	102	92	48	85	134	192	214	174	10.1208	623.205	-1.2	6.8	18.0667	35.2814
Cerris	1701161406	Quercus crenata	Lam,, 1785	IT	PRESERVED_SPECIMEN	43.5231	10.4033	3	3	4.8	7.1	10.7	14	16.7	17.2	14.3	10.8	6.7	3.9	6.5	6.8	8.8	11.3	15.4	18.9	22	22.3	18.9	14.8	10.2	7.2	78	66	75	80	59	51	24	48	90	128	123	85	13.6125	591.785	3	14.65	21.1	38.7971
Cerris	1701161330	Quercus crenata	Lam,, 1785	IT	PRESERVED_SPECIMEN	43.5098	10.4499	2.9	3	4.9	7.4	10.9	14.2	16.8	17.3	14.4	10.9	6.7	3.8	6.6	7	9.1	11.7	15.7	19.3	22.3	22.6	19.2	15	10.3	7.3	68	57	67	76	55	48	22	46	87	125	115	76	13.8458	597.291	2.9	14.8667	21.3833	40.5964
Cerris	1701161032	Quercus crenata	Lam,, 1785	IT	PRESERVED_SPECIMEN	44.2112	10.4878	-3.6	-3.8	-1.8	0.5	4.8	8.2	11.2	11.3	8	4.3	-0.2	-2.7	-0.9	-0.9	1.1	3.4	8	11.8	14.7	14.8	11	7.1	2.6	0	116	96	113	121	98	86	61	88	126	168	161	123	6.06667	597.096	-3.8	6.93333	13.7667	26.7481
Cerris	2603830046	Quercus crenata	Lam,, 1785	IT	PRESERVED_SPECIMEN	42.9883	10.4925	5.7	5.7	7.2	9.5	13.1	16.5	19.2	19.9	17	13.6	9.5	6.6	8.6	8.7	10.3	12.7	16.6	20.1	23.1	23.6	20.5	16.7	12.4	9.4	51	49	49	49	37	27	14	32	61	84	81	58	15.2375	560.078	5.7	16.55	22.2667	40.7105
Cerris	1701160964	Quercus crenata	Lam,, 1785	IT	PRESERVED_SPECIMEN	42.9871	10.493	5.7	5.7	7.2	9.5	13.1	16.5	19.2	19.9	17	13.6	9.5	6.6	8.6	8.7	10.3	12.7	16.6	20.1	23.1	23.6	20.5	16.7	12.4	9.4	51	49	49	49	37	27	14	32	61	84	81	58	15.2375	560.078	5.7	16.55	22.2667	40.7105
Cerris	2603829868	Quercus crenata	Lam,, 1785	IT	PRESERVED_SPECIMEN	42.9767	10.5133	5.5	5.5	7.1	9.4	13	16.5	19.2	19.8	16.9	13.4	9.3	6.4	8.6	8.8	10.5	12.9	16.8	20.4	23.3	23.8	20.6	16.8	12.5	9.3	50	48	48	49	37	27	13	32	61	83	80	57	15.3417	567.99	5.5	16.6167	22.4833	40.8367
Cerris	1701161361	Quercus crenata	Lam,, 1785	IT	PRESERVED_SPECIMEN	43.5393	10.5333	2.6	2.8	4.9	7.4	11	14.4	16.9	17.3	14.4	10.9	6.5	3.5	6.7	7.4	9.6	12.2	16.3	19.9	22.9	23.1	19.7	15.5	10.6	7.3	61	51	61	72	54	45	22	46	84	117	108	70	14.2708	611.854	2.6	15.2667	21.9833	40.1417
Cerris	1701160735	Quercus crenata	Lam,, 1785	IT	PRESERVED_SPECIMEN	43.4185	10.5903	2.6	2.6	4.3	6.7	10.4	13.7	16.4	16.9	13.8	10.4	6.4	3.5	5.9	6.2	8.2	10.7	14.9	18.5	21.7	22.1	18.4	14.2	9.7	6.6	78	74	79	82	63	54	33	54	89	115	118	84	13.0833	602.771	2.6	14.1167	20.75	31.3106
Cerris	1701161385	Quercus crenata	Lam,, 1785	IT	PRESERVED_SPECIMEN	43.4204	10.5994	2.5	2.5	4.2	6.5	10.3	13.5	16.3	16.8	13.7	10.3	6.2	3.4	5.7	6	7.9	10.5	14.7	18.2	21.5	21.8	18.2	14	9.5	6.4	81	77	82	83	64	56	34	55	90	117	121	87	12.8667	602.394	2.5	13.9	20.5167	31.0678
Cerris	1701160511	Quercus crenata	Lam,, 1785	IT	PRESERVED_SPECIMEN	43.42	10.6019	2.4	2.3	4.1	6.4	10.2	13.4	16.2	16.7	13.6	10.2	6.1	3.3	5.5	5.9	7.8	10.3	14.6	18.1	21.3	21.7	18	13.9	9.4	6.3	83	79	84	84	65	57	35	56	90	118	123	89	12.7375	601.408	2.3	13.7667	20.3667	30.7586
Cerris	1701161059	Quercus crenata	Lam,, 1785	IT	PRESERVED_SPECIMEN	43.4842	10.6447	2.4	2.6	4.6	7.1	10.7	14	16.7	17.1	14	10.5	6.3	3.3	6.1	6.7	8.9	11.6	15.7	19.3	22.4	22.7	19.1	14.8	10.1	6.8	67	61	69	77	58	51	29	51	87	112	111	76	13.6917	614.532	2.4	14.65	21.4833	33.7497
Cerris	1701160922	Quercus crenata	Lam,, 1785	IT	PRESERVED_SPECIMEN	43.745	10.7527	1.8	2.4	4.5	7.2	11	14.5	16.9	17.1	14.1	10.2	5.6	2.7	6.2	7.1	9.6	12.5	16.7	20.4	23.3	23.4	19.8	15.2	10.1	6.8	70	61	71	83	64	53	32	58	91	117	118	81	14.25	643.234	1.8	15.0333	22.35	33.1074
Cerris	296527396	Quercus crenata	Lam,, 1785	IT	PRESERVED_SPECIMEN	45.33	10.7581	-1.5	-0.3	3.2	6.6	11.7	15.3	17.8	17.5	13.6	8.5	3	-0.8	2.1	4.1	8.3	11.9	17.1	20.8	23.5	23.1	18.9	13.1	6.8	2.7	52	38	49	59	71	74	58	74	68	90	60	52	12.6958	790.315	-1.5	18.35	4.83333	22.2284
Cerris	1701161233	Quercus crenata	Lam,, 1785	IT	PRESERVED_SPECIMEN	42.9233	10.7595	4.2	4.4	6.2	8.4	12.1	15.6	18.3	18.8	16	12.4	8.1	5.1	8	8.5	10.5	12.9	17	20.8	23.8	24.1	20.8	16.7	12	8.8	48	47	48	48	40	28	16	35	69	81	82	57	15.325	600.04	4.2	16.4833	22.9	39.1946
Cerris	1701161348	Quercus crenata	Lam,, 1785	IT	PRESERVED_SPECIMEN	43.1438	10.8584	2.4	2.4	4.1	6.4	10.4	13.6	16.4	16.8	13.8	10.5	6.3	3.2	5.3	5.7	7.7	10.3	14.5	18	21.2	21.5	17.9	13.9	9.4	6	62	64	65	66	53	43	33	47	72	84	91	66	12.6125	603.701	2.4	13.7167	20.2333	26.0468
Cerris	1701161230	Quercus crenata	Lam,, 1785	IT	PRESERVED_SPECIMEN	43.0517	10.8915	3.1	3.2	5	7.3	11.1	14.4	17.2	17.6	14.6	11.3	7	3.9	6.5	6.8	8.9	11.5	15.7	19.3	22.4	22.7	19.1	15.1	10.5	7.1	54	55	54	56	48	36	25	41	68	80	85	60	13.7917	606.791	3.1	14.8833	21.4667	30.4979
Cerris	1701161242	Quercus crenata	Lam,, 1785	IT	PRESERVED_SPECIMEN	42.846	10.8954	3.8	3.8	5.4	7.6	11.4	14.8	17.7	18.3	15.2	11.8	7.6	4.5	6.7	6.9	8.8	11.3	15.5	19.2	22.4	22.7	19.2	15.2	10.6	7.4	55	54	53	49	42	28	19	36	62	77	79	59	13.8208	599.304	3.8	14.9833	21.4167	34.4284
Cerris	1701160455	Quercus crenata	Lam,, 1785	IT	PRESERVED_SPECIMEN	43.8081	10.9626	1.5	1.7	3.5	6	9.8	13.2	15.8	16	13.1	9.4	5.1	2.3	5	5.6	7.7	10.4	14.9	18.4	21.7	21.9	18.1	13.6	8.7	5.7	135	112	121	125	85	76	46	75	116	161	183	150	12.6375	631.762	1.5	9.35	20.6667	34.0563
Cerris	1701161066	Quercus crenata	Lam,, 1785	IT	PRESERVED_SPECIMEN	43.1263	10.9798	1.7	1.7	3.4	5.7	9.7	13	15.9	16.2	13.2	9.9	5.8	2.6	4.3	4.5	6.6	9.3	13.5	17	20.2	20.3	16.8	12.9	8.5	5.1	72	71	71	70	57	45	34	49	71	88	97	76	11.5958	601.515	1.7	8.81667	19.1667	26.3296
Cerris	1701161075	Quercus crenata	Lam,, 1785	IT	PRESERVED_SPECIMEN	43.7155	11.0096	2.2	2.8	4.9	7.5	11.4	14.9	17.4	17.6	14.4	10.5	5.9	3	6.4	7.3	9.8	12.6	17.1	20.8	23.9	23.9	20.1	15.4	10.2	6.9	65	61	67	80	63	55	35	56	84	106	113	80	14.5333	657.178	2.2	15.2167	22.8667	30.0316
Cerris	1701161354	Quercus crenata	Lam,, 1785	IT	PRESERVED_SPECIMEN	42.6366	11.0765	3.9	4	5.6	7.6	11.3	14.9	17.7	18.2	15.6	12.2	7.6	4.8	7.7	8	9.8	12	16.2	20	23	23.3	20.2	16.2	11.5	8.5	54	49	49	44	39	21	14	34	68	75	83	59	14.7208	589.674	3.9	16	22.15	41.1709
Cerris	1701161012	Quercus crenata	Lam,, 1785	IT	PRESERVED_SPECIMEN	43.7876	11.2085	2.2	3	5.3	7.9	12.1	15.8	18.3	18.4	14.9	10.7	5.8	2.9	6.6	7.8	10.5	13.4	18.2	22	25.2	25.1	20.9	15.8	10.3	7	55	56	62	76	64	55	38	58	79	98	106	73	15.2208	696.108	2.2	15.6833	24.1	27.8001
Cerris	1701161019	Quercus crenata	Lam,, 1785	IT	PRESERVED_SPECIMEN	43.7035	11.2148	2.2	2.8	5	7.6	11.7	15.1	17.6	17.7	14.5	10.6	5.9	3	6.3	7.4	9.9	12.7	17.3	21	24.1	24.1	20.1	15.4	10.1	6.8	60	60	63	77	64	54	36	55	78	101	111	79	14.5917	665.456	2.2	10.75	23.0333	29.3605
Cerris	1701161002	Quercus crenata	Lam,, 1785	IT	PRESERVED_SPECIMEN	43.5914	11.3287	2	2.4	4.3	7	10.9	14.2	16.7	16.7	13.8	10.2	6	2.8	5.6	6.4	8.7	11.8	16.1	19.6	22.6	22.6	19	14.5	9.6	6.2	75	72	75	87	68	63	38	54	82	108	124	96	13.55	638.706	2	10.1	21.6	29.3504
Cerris	3343340945	Quercus crenata	Lam,, 1785	IT	PRESERVED_SPECIMEN	43.7059	11.3736	1.1	1.3	3.1	5.6	9.5	12.9	15.6	15.6	12.7	9.1	4.9	2	4.2	4.8	7	9.8	14.4	18	21.3	21.4	17.6	13	8.1	5	126	111	117	127	89	77	48	73	107	153	183	153	12.0542	641.187	1.1	8.71667	20.2	33.4806
Cerris	1701160489	Quercus crenata	Lam,, 1785	IT	PRESERVED_SPECIMEN	42.4164	11.3737	4.1	4.3	6	7.9	11.8	15.5	18.3	18.8	16.1	12.4	7.8	5	8	8.5	10.4	12.6	17	21	24.1	24.3	21.1	16.8	11.8	8.8	59	49	43	41	36	19	10	29	56	69	74	57	15.3792	612.982	4.1	12.4667	23.1333	42.081
Cerris	1701161052	Quercus crenata	Lam,, 1785	IT	PRESERVED_SPECIMEN	43.8586	11.3933	0.6	0.7	2.7	5.3	9.3	12.6	15.2	15.3	12.4	8.7	4.3	1.4	3.8	4.3	6.7	9.4	14	17.6	20.8	21	17.3	12.6	7.6	4.5	139	118	128	138	97	85	50	81	118	170	201	170	11.65	644.565	0.6	8.25	19.8	34.1576
Cerris	1701160957	Quercus crenata	Lam,, 1785	IT	PRESERVED_SPECIMEN	43.8528	11.3962	1	1.3	3.4	6.2	10.2	13.5	15.9	16	13	9.3	4.8	1.8	4.5	5.3	7.8	10.7	15.3	18.8	21.9	22	18.3	13.6	8.4	5.2	110	97	106	116	80	75	45	71	102	141	170	134	12.6667	653.544	1	9.1	20.9	32.5756
Cerris	1701160542	Quercus crenata	Lam,, 1785	IT	PRESERVED_SPECIMEN	42.4561	11.4181	3.7	3.8	5.4	7.3	11.3	15	17.9	18.3	15.6	11.9	7.4	4.6	7.3	7.7	9.6	11.9	16.3	20.2	23.4	23.6	20.3	15.9	11.1	8	55	45	43	41	35	20	10	27	50	64	67	52	14.6042	615.059	3.7	11.7	22.4	39.4861
Cerris	1701160968	Quercus crenata	Lam,, 1785	IT	PRESERVED_SPECIMEN	43.0834	11.4224	2.6	3	4.6	7.2	10.9	14.4	17	17	14.3	10.7	6.6	3.3	5.8	6.6	8.8	11.7	15.9	19.6	22.7	22.6	19.2	14.9	10.1	6.5	52	52	51	56	51	40	24	37	62	76	86	65	13.7083	630.479	2.6	10.4667	21.65	30.3714
Cerris	1701161390	Quercus crenata	Lam,, 1785	IT	PRESERVED_SPECIMEN	43.7795	11.4365	1.7	2.2	4.5	7.3	11.3	14.8	17.2	17.2	14	10.1	5.4	2.4	5.6	6.7	9.4	12.4	17	20.7	23.8	23.7	19.8	14.9	9.5	6.1	67	68	72	86	66	63	40	59	82	105	124	89	14.1333	679.857	1.7	10.1833	22.7333	28.6504
Cerris	1701160915	Quercus crenata	Lam,, 1785	IT	PRESERVED_SPECIMEN	42.4863	11.4518	3.5	3.7	5.4	7.3	11.3	15	17.8	18.2	15.6	11.8	7.3	4.4	7.3	7.8	9.8	12.1	16.4	20.4	23.6	23.7	20.5	16.1	11.2	8.1	56	46	44	42	36	20	11	28	53	66	70	53	14.7417	619.853	3.5	15.9333	22.5833	39.6222
Cerris	1701161027	Quercus crenata	Lam,, 1785	IT	PRESERVED_SPECIMEN	42.4625	11.4854	3.6	3.8	5.4	7.3	11.3	15	17.8	18.2	15.6	11.9	7.3	4.5	7.3	7.7	9.8	12	16.4	20.3	23.5	23.7	20.4	16	11.1	8.1	55	45	42	42	36	20	10	27	50	64	67	52	14.6917	616.96	3.6	11.7333	22.5	39.3133
Cerris	1701161302	Quercus crenata	Lam,, 1785	IT	PRESERVED_SPECIMEN	42.8272	11.5013	0.4	0.3	1.8	4.2	8.5	12	15.3	15.3	12.4	8.9	4.4	1.5	2.7	2.8	4.8	7.5	12	15.5	19.2	19	15.7	11.6	6.9	3.8	58	58	56	56	52	35	30	44	57	74	80	65	10.1208	619.76	0.3	7.45	17.9167	25.4232
Cerris	1701161400	Quercus crenata	Lam,, 1785	IT	PRESERVED_SPECIMEN	43.8464	11.5016	1.2	1.8	4.2	7.1	11.1	14.5	16.8	16.8	13.7	9.9	5.1	2	5	6.1	9	12.1	16.6	20.2	23.2	23.2	19.4	14.6	9.1	5.6	69	71	79	90	68	66	41	62	85	108	130	93	13.6792	678.194	1.2	9.76667	22.2	28.6916
Cerris	1701161335	Quercus crenata	Lam,, 1785	IT	PRESERVED_SPECIMEN	42.8723	11.5328	1.1	1.2	2.9	5.3	9.5	13	16	15.9	13.2	9.8	5.4	2.2	3.7	3.9	6.2	9.1	13.5	17	20.3	20.1	16.9	12.9	8.1	4.7	50	50	49	51	48	33	25	39	53	64	73	58	11.3792	623.336	1.1	8.55	19.1667	25.6176
Cerris	1701160934	Quercus crenata	Lam,, 1785	IT	PRESERVED_SPECIMEN	42.9764	11.5458	2.6	3	4.7	7.1	10.9	14.4	17.1	17.2	14.5	10.8	6.4	3.4	6.1	6.8	9.1	11.9	16.2	20	23.1	23	19.6	15.2	10.2	6.8	47	48	47	52	50	36	20	34	60	72	77	59	13.9833	634.545	2.6	14.95	21.9833	31.0232
Cerris	1701161003	Quercus crenata	Lam,, 1785	IT	PRESERVED_SPECIMEN	43.731	11.553	-0.6	-0.8	1	3.4	7.7	11.1	14	14.1	11	7.4	3.2	0.4	2	2	4.1	6.7	11.5	15.2	18.4	18.5	14.8	10.5	5.7	2.9	150	140	143	151	112	93	59	86	120	179	217	189	9.37083	627.779	-0.8	6.38333	17.3667	33.0986
Cerris	1701161280	Quercus crenata	Lam,, 1785	IT	PRESERVED_SPECIMEN	43.7353	11.5578	-0.1	-0.2	1.7	4.2	8.3	11.7	14.4	14.5	11.5	7.9	3.7	0.8	2.6	2.8	5.1	7.8	12.5	16.1	19.2	19.4	15.7	11.3	6.5	3.5	144	133	137	148	108	90	58	84	117	172	214	183	10.2125	633.225	-0.2	7.1	18.25	33.3075
Cerris	1701160950	Quercus crenata	Lam,, 1785	IT	PRESERVED_SPECIMEN	44.1091	11.6014	-0.6	-0.3	1.9	4.8	9	12.5	15	15.1	11.9	8	3.4	0.5	2.5	3.2	5.9	8.8	13.6	17.3	20.4	20.6	16.6	11.9	6.6	3.5	104	98	110	127	91	87	54	80	109	137	176	136	10.9167	673.391	-0.6	7.33333	19.45	28.9174
Cerris	1945010422	Quercus crenata	Lam,, 1785	IT	PRESERVED_SPECIMEN	43.9299	11.6581	-0.5	-0.4	1.8	4.5	8.7	12.1	14.6	14.6	11.6	7.9	3.5	0.6	2.5	3	5.6	8.5	13.2	16.8	19.8	20	16.3	11.7	6.7	3.5	127	120	132	139	102	92	61	85	114	158	208	165	10.6208	653.638	-0.5	7.26667	18.8667	31.3995
Cerris	3327336967	Quercus crenata	Lam,, 1785	IT	PRESERVED_SPECIMEN	43.7986	11.7097	-0.1	0.4	2.8	5.5	9.4	12.8	15.1	15	12.2	8.6	4.1	0.9	3.7	4.5	7.3	10.4	14.8	18.4	21.3	21.4	17.7	13.2	8	4.6	94	93	106	115	82	79	56	72	95	126	167	124	12.1042	658.819	-0.1	8.55	20.35	29.0191
Cerris	1701160930	Quercus crenata	Lam,, 1785	IT	PRESERVED_SPECIMEN	43.704	11.7104	0.1	0.3	2.4	5	9	12.4	14.9	14.9	12	8.4	4.1	1.1	3.2	3.8	6.3	9.2	13.7	17.4	20.4	20.5	16.8	12.3	7.3	4.1	114	109	121	127	94	85	58	75	103	146	192	152	11.2542	644.69	0.1	7.93333	19.3833	31.7215
Cerris	3327375958	Quercus crenata	Lam,, 1785	IT	PRESERVED_SPECIMEN	43.7908	11.7196	-0.1	0.4	2.8	5.6	9.5	12.8	15.1	15.1	12.2	8.6	4.1	0.9	3.8	4.7	7.5	10.5	14.9	18.6	21.5	21.5	17.9	13.3	8.1	4.6	90	91	103	110	81	78	54	71	95	123	163	121	12.2292	661.831	-0.1	8.65	20.5167	28.8321
Cerris	3327372959	Quercus crenata	Lam,, 1785	IT	PRESERVED_SPECIMEN	43.7141	11.8219	0.2	0.7	3.1	5.9	9.7	13.1	15.4	15.3	12.5	8.8	4.4	1.2	4.1	5	7.8	10.9	15.3	19	21.9	21.9	18.3	13.7	8.4	4.9	79	82	93	101	80	76	52	65	89	116	149	110	12.6125	665.118	0.2	9	20.95	27.859
Cerris	1701161047	Quercus crenata	Lam,, 1785	IT	PRESERVED_SPECIMEN	43.7755	11.85	-0.3	-0.3	1.8	4.4	8.6	12	14.6	14.6	11.6	7.9	3.6	0.7	2.7	2.9	5.4	8.2	12.9	16.6	19.6	19.7	16	11.5	6.6	3.7	118	115	128	135	102	95	63	79	108	154	205	161	10.4792	643.797	-0.3	7.26667	18.6667	31.374
Cerris	1701160893	Quercus crenata	Lam,, 1785	IT	PRESERVED_SPECIMEN	43.7065	11.9327	-0.8	-0.9	1	3.5	8	11.6	14.3	14.4	11.2	7.3	3.1	0.3	1.9	2	4.4	7.1	11.9	15.7	18.8	18.9	15.1	10.6	5.8	3	121	117	126	136	98	89	61	78	107	151	191	158	9.60833	643.721	-0.9	6.45	17.8333	30.2578
Cerris	3311392517	Quercus crenata	Lam,, 1785	FR	PRESERVED_SPECIMEN	43.58	6.8	3.3	4	5.9	8.1	11.8	15.2	17.9	18	15.1	11.3	6.8	4.2	7.3	8	10	12.1	15.7	19.2	22.2	22.5	19.4	15.4	10.8	8.1	87	77	70	63	56	45	16	43	72	119	104	88	14.2375	560.358	3.3	11.45	21.3333	39.6964
Cerris	2590305242	Quercus crenata	Lam,, 1785	FR	PRESERVED_SPECIMEN	43.6839	6.90736	-0.2	0	1.6	3.7	7.8	11	14	14.2	11.1	7.3	2.9	0.8	3.6	3.9	5.7	7.7	12	15.5	18.9	19.1	15.5	11.2	6.7	4.5	92	75	73	82	75	57	28	48	81	128	103	92	10.3583	577.687	-0.2	7.45	17.8167	32.958
Cerris	1671672049	Quercus crenata	Lam,, 1785	IT	PRESERVED_SPECIMEN	44.1073	9.76876	0.7	0.8	2.7	5.2	8.8	11.9	14.5	14.8	11.9	8.5	4.3	1.7	4.2	4.8	7	9.4	13.8	17.3	20.4	20.5	17	12.6	7.9	5	146	109	122	114	87	76	35	72	126	194	191	151	11.6583	609.179	0.7	8.51667	19.4	39.771
Cerris	1839064773	Quercus ithaburensis	Decne,, 1835	GR	PRESERVED_SPECIMEN	36.8597	23	5.3	5.2	6.3	9.1	12.9	17.1	19.5	19.4	16.7	13.1	9.5	7	8	8.1	9.6	12.9	17.2	21.9	24.2	24	20.9	16.7	12.5	9.6	92	81	65	44	20	8	7	10	15	62	99	106	15.4792	617.592	5.2	10.0833	23.3833	73.6936
Cerris	2864739512	Quercus ithaburensis	Decne,, 1835	IT	PRESERVED_SPECIMEN	40.367	18.1741	6.3	6.3	7.7	10	14	18.1	20.8	21	18	14.4	10.6	7.5	9.6	9.8	11.4	14	18.4	22.7	25.4	25.5	22.3	18.1	13.8	10.9	68	54	56	35	23	16	13	25	50	77	84	63	16.8375	604.059	6.3	14.2667	22.1667	50.3539
Cerris	731809926	Quercus ithaburensis	Decne,, 1835	IT	PRESERVED_SPECIMEN	39.9278	18.3786	6.8	6.8	8.1	10.4	14.4	18.4	21	21.3	18.4	14.9	11.1	8.2	9.7	9.9	11.4	14	18.4	22.5	25.4	25.6	22.3	18.3	14	11.1	74	56	57	33	23	14	11	25	44	86	97	75	16875	599.286	6.8	14.4333	22.1167	57.4361
Cerris	3044581784	Quercus ithaburensis	Decne,, 1835	IT	PRESERVED_SPECIMEN	39.9278	18.3786	6.8	6.8	8.1	10.4	14.4	18.4	21	21.3	18.4	14.9	11.1	8.2	9.7	9.9	11.4	14	18.4	22.5	25.4	25.6	22.3	18.3	14	11.1	74	56	57	33	23	14	11	25	44	86	97	75	16875	599.286	6.8	14.4333	22.1167	57.4361
Cerris	3327455291	Quercus ithaburensis	Decne,, 1835	IT	PRESERVED_SPECIMEN	39.93	18.3886	6.9	6.8	8.1	10.4	14.4	18.4	21	21.3	18.4	15	11.2	8.3	9.8	9.9	11.4	14	18.3	22.5	25.3	25.5	22.3	18.2	14	11.1	74	55	58	33	23	14	11	24	44	86	97	75	16.85	595.498	6.8	14.4667	22.0333	57.6982
Cerris	574781160	Quercus ithaburensis	Decne,, 1835	AL	PRESERVED_SPECIMEN	40.1525	19.6311	2.6	3.5	5.3	8.3	12.4	15.7	17.7	17.7	14.4	11.1	7.7	4.9	7.2	8.1	9.7	13.2	17.4	21.3	23.6	23.5	20.5	16.3	12.1	9	156	135	105	76	55	25	15	26	68	136	195	183	15.1625	609.441	2.6	9.45	22.8333	63.5702
Cerris	3079677699	Quercus ithaburensis	Decne,, 1835	GR	PRESERVED_SPECIMEN	39.8028	19.8378	4.1	5	6.6	9.5	13.6	17	19	19.1	16.1	12.6	8.9	6	8.7	9.5	10.9	14.3	18.5	22.6	24.9	24.9	21.9	17.6	13.3	10.2	142	140	102	71	41	16	11	23	70	141	197	188	16.4375	608.729	4.1	10.7333	24.1333	68.7265
Cerris	2329702439	Quercus ithaburensis	Decne,, 1835	GR	PRESERVED_SPECIMEN	39.4158	20.2403	4.7	5.3	6.8	9.6	13.5	17	19.1	19.2	16.3	12.9	9.1	6.2	9.1	9.7	11.2	14.2	18.5	22.7	25.1	25.2	22	17.9	13.4	10.3	116	125	88	58	36	13	6	18	61	110	165	159	16.6083	607.704	4.7	10.95	24.3	69.3349
Cerris	3072238468	Quercus ithaburensis	Decne,, 1835	GR	PRESERVED_SPECIMEN	38.3732	20.6082	6.7	6.7	7.6	9.8	13.4	16.8	18.9	19.5	17.4	14.3	10.9	8	9.8	9.8	11.2	13.6	17.8	21.7	24	24.5	21.7	18.1	14	11.1	113	114	82	61	27	13	8	13	43	107	161	146	16.4292	557.741	6.7	11.6167	23.4	72.0987
Cerris	2977822784	Quercus ithaburensis	Decne,, 1835	GR	PRESERVED_SPECIMEN	39.2022	20.6478	2.9	3.4	4.9	7.5	11.4	14.7	17.1	17.1	14.3	10.9	7.1	4.1	7	7.6	9.6	12.6	17	21.2	23.9	24	20.6	16.2	11.5	8.1	113	120	94	70	46	21	15	22	56	105	159	155	14.95	638.603	2.9	8.86667	23.0333	61.5586
Cerris	1584384091	Quercus ithaburensis	Decne,, 1835	GR	PRESERVED_SPECIMEN	39.1794	20.7306	3.6	4.4	6	8.7	12.5	15.9	18.3	18.3	15.5	12	8.1	4.9	8	8.9	10.9	13.9	18.3	22.5	25.2	25.3	21.9	17.6	12.7	9.1	107	117	89	67	41	19	12	19	51	101	156	149	16.1875	646.484	3.6	9.93333	24.3333	64.0252
Cerris	3072238470	Quercus ithaburensis	Decne,, 1835	GR	PRESERVED_SPECIMEN	39.1844	20.7881	3.5	4.3	6	8.7	12.5	15.9	18.3	18.3	15.4	12	8	4.8	7.9	8.9	10.9	14	18.4	22.6	25.3	25.3	22	17.6	12.6	9	106	116	88	67	41	19	12	19	51	101	154	148	16.2208	652.654	3.5	9.85	24.4333	63.7164
Cerris	3072238471	Quercus ithaburensis	Decne,, 1835	GR	PRESERVED_SPECIMEN	37.8	20.8	7	7.1	8.2	10.5	14	17.6	19.8	20.5	18.1	14.9	11.4	8.5	10.3	10.6	12	14.5	18.5	22.5	24.8	25.4	22.6	18.9	14.9	11.8	146	104	86	49	21	8	6	9	37	132	154	184	17.2333	560.245	7	12.35	24.2167	81.775
Cerris	3072238472	Quercus ithaburensis	Decne,, 1835	GR	PRESERVED_SPECIMEN	39.15	20.8667	3.6	4.5	6.2	8.9	12.7	16.1	18.4	18.4	15.6	12.1	8.2	4.8	8.2	9.3	11.3	14.4	18.9	23	25.6	25.6	22.4	18.1	13.1	9.3	103	113	84	62	38	19	12	17	47	98	151	143	16.6042	652.148	3.6	10.2	24.75	64.9137
Cerris	1585885787	Quercus ithaburensis	Decne,, 1835	GR	PRESERVED_SPECIMEN	39.71	20.9778	0.3	1	3	5.9	9.8	13	15.4	15.3	12.2	8.7	4.6	1.6	4	5.1	7.9	11.4	15.9	19.9	22.5	22.4	18.9	14.2	8.9	5.3	99	98	89	74	61	34	31	32	53	96	138	138	13.0417	686.569	0.3	6.06667	21.6167	47.4304
Cerris	1587000347	Quercus ithaburensis	Decne,, 1835	GR	PRESERVED_SPECIMEN	38.6858	21.2019	3.4	3.7	5.3	8	11.9	15.2	17.4	17.5	14.9	11.5	7.6	4.5	7.9	8.3	10.4	13.3	17.9	22.1	24.7	24.8	21.6	17.1	12.4	9	100	112	81	66	37	19	15	17	42	98	152	137	15.7667	642.019	3.4	9.71667	23.85	64.4206
Cerris	1844883193	Quercus ithaburensis	Decne,, 1835	GR	PRESERVED_SPECIMEN	38.6872	21.2081	3.4	3.7	5.3	8	11.9	15.2	17.4	17.5	14.9	11.5	7.6	4.5	7.9	8.3	10.4	13.3	17.9	22.1	24.7	24.8	21.6	17.1	12.4	9	100	112	81	66	37	19	15	17	42	98	152	137	15.7667	642.019	3.4	9.71667	23.85	64.4206
Cerris	1212175818	Quercus ithaburensis	Decne,, 1835	GR	PRESERVED_SPECIMEN	38.6239	21.2144	3.8	4.2	5.8	8.5	12.4	15.6	17.7	17.8	15.3	12	8.1	5	8.4	8.8	10.9	13.8	18.4	22.4	25	25	22	17.6	12.9	9.5	99	112	80	63	36	17	13	15	41	99	155	136	16.225	630.727	3.8	13.35	24.1333	66.7019
Cerris	1212175863	Quercus ithaburensis	Decne,, 1835	GR	PRESERVED_SPECIMEN	40.1119	21.2194	-2.4	-1.9	0	3.1	7.3	10.7	12.9	12.8	9.9	6	1.8	0.1	1.1	1.8	4.5	8.4	12.9	16.8	19.3	19.2	15.9	10.9	5.9	3.7	76	69	72	72	65	39	40	41	50	95	99	89	10.0292	673.324	-2.4	6.81667	18.45	30.9503
Cerris	1212175779	Quercus ithaburensis	Decne,, 1835	GR	PRESERVED_SPECIMEN	39.9544	21.2247	-1.9	-1.6	0.5	3.6	7.5	10.8	13	13	10.2	6.5	2.3	0.5	1.1	1.7	4.2	8.1	12.7	16.7	19	18.9	15.6	10.9	6	3.5	79	74	74	73	66	39	39	40	50	92	104	96	9.86667	666.44	-1.9	6.8	18.1833	32.4815
Cerris	1212175854	Quercus ithaburensis	Decne,, 1835	GR	PRESERVED_SPECIMEN	40.3	21.235	-2.1	-1	1.3	4.6	8.8	12.2	14.4	14.3	11	6.9	2.5	0.5	1.8	3.3	6.3	10.3	14.8	18.9	21.4	21.3	17.8	12.6	7.1	4.3	74	65	66	65	61	39	37	39	50	94	99	85	11.65	714.222	-2.1	8	20.5167	32.0677
Cerris	1212175751	Quercus ithaburensis	Decne,, 1835	GR	PRESERVED_SPECIMEN	39.9386	21.2461	-1.4	-1	1.2	4.2	8.2	11.5	13.8	13.7	10.9	7.2	2.9	0.7	1.7	2.4	5.1	9	13.5	17.5	19.9	19.8	16.5	11.8	6.7	3.9	78	74	74	73	63	38	37	37	50	92	104	97	10.6583	675.869	-1.4	7.46667	19.0667	34.0341
Cerris	1212175788	Quercus ithaburensis	Decne,, 1835	GR	PRESERVED_SPECIMEN	40.1528	21.2611	-2.1	-1.5	0.5	3.6	7.9	11.3	13.5	13.4	10.4	6.5	2.1	0.3	1.4	2.4	5.1	9	13.5	17.5	20	19.9	16.5	11.5	6.3	3.9	73	65	68	69	63	38	39	39	49	91	97	85	10.5958	684.01	-2.1	7.21667	19.15	30.899
Cerris	1212175805	Quercus ithaburensis	Decne,, 1835	GR	PRESERVED_SPECIMEN	39.9017	21.2722	-1.4	-1	1.1	4.2	8.1	11.5	13.8	13.7	10.9	7.2	2.9	0.7	1.6	2.4	5.1	8.9	13.5	17.5	19.9	19.7	16.4	11.7	6.7	3.9	78	74	75	74	63	38	38	38	50	91	104	97	10.6083	677.122	-1.4	7.41667	19.05	33.5012
Cerris	3039301446	Quercus ithaburensis	Decne,, 1835	GR	PRESERVED_SPECIMEN	40.6061	21.3056	-3.2	-2.1	0.4	3.9	8.2	11.6	13.6	13.4	10.3	6.1	1.5	-0.6	0.8	2.2	5.2	9.3	13.9	17.9	20	19.9	16.5	11.3	6	3.3	68	58	61	65	65	45	40	44	52	91	93	73	10.525	706.633	-3.2	6.86667	19.2833	26.6051
Cerris	1212175845	Quercus ithaburensis	Decne,, 1835	GR	PRESERVED_SPECIMEN	39.8706	21.3061	-1.8	-1.4	0.5	3.5	7.5	10.9	13.1	13	10.3	6.6	2.4	0.3	1.3	1.8	4.4	8.3	12.8	16.8	19.1	19	15.8	11.1	6.1	3.5	78	74	74	73	64	39	38	38	49	89	103	96	9.99583	667.092	-1.8	6.91667	18.3167	32.9288
Cerris	1839064554	Quercus ithaburensis	Decne,, 1835	GR	PRESERVED_SPECIMEN	40.2153	21.3231	-1.6	-0.5	1.7	5	9.2	12.7	14.9	14.8	11.6	7.5	3	0.5	2.3	3.7	6.7	10.7	15.2	19.3	21.8	21.7	18.2	13.1	7.5	4.3	70	64	64	62	59	37	35	35	47	87	96	84	12.0375	718.306	-1.6	8.28333	20.9667	32.8184
Cerris	1212175799	Quercus ithaburensis	Decne,, 1835	GR	PRESERVED_SPECIMEN	39.8497	21.3667	-1.7	-1.4	0.6	3.6	7.6	11	13.4	13.3	10.5	6.7	2.5	0.2	1.6	2.2	4.8	8.6	13.1	17.2	19.7	19.6	16.3	11.4	6.4	3.6	76	73	73	72	62	38	37	36	47	90	100	94	10.3708	673.625	-1.7	7.15	18.7833	33.5727
Cerris	1212175777	Quercus ithaburensis	Decne,, 1835	GR	PRESERVED_SPECIMEN	40.0994	21.3892	-1.1	-0.1	2.2	5.5	9.5	13.2	15.7	15.4	12.2	8.2	3.6	0.7	2.8	4.3	7.3	11.3	15.7	20.1	22.9	22.7	19.1	13.9	8.2	4.6	69	65	65	60	57	35	33	32	43	84	94	86	12.725	735.476	-1.1	8.9	21.8667	34.7185
Cerris	1212175790	Quercus ithaburensis	Decne,, 1835	GR	PRESERVED_SPECIMEN	40.11	21.4078	-1.2	-0.3	2	5.2	9.3	12.9	15.4	15.2	12	7.9	3.4	0.6	2.6	4.1	7.1	11	15.5	19.8	22.6	22.4	18.8	13.6	8	4.4	68	63	65	59	58	36	34	33	43	83	92	82	12.4833	731.177	-1.2	8.66667	21.5833	32.9995
Cerris	1212175754	Quercus ithaburensis	Decne,, 1835	GR	PRESERVED_SPECIMEN	40.3414	21.4122	-1.6	-0.5	2	5.4	9.5	13.1	15.5	15.3	12	7.7	3	0.1	2.3	3.9	7	11.1	15.7	20	22.6	22.4	18.8	13.5	7.7	4.1	64	57	59	57	58	38	35	35	44	80	88	75	12.425	746.323	-1.6	8.38333	21.6833	29.889
Cerris	1212175859	Quercus ithaburensis	Decne,, 1835	GR	PRESERVED_SPECIMEN	40.1206	21.4522	-1.3	-0.3	1.9	5.2	9.3	12.9	15.4	15.2	12	7.9	3.4	0.4	2.5	4	7	11	15.5	19.8	22.6	22.4	18.8	13.6	7.9	4.3	64	59	61	57	54	35	34	32	41	79	87	78	12.4667	735.429	-1.3	8.63333	21.6	32.1684
Cerris	1212175856	Quercus ithaburensis	Decne,, 1835	GR	PRESERVED_SPECIMEN	40.2911	21.46	-1.5	-0.4	2.1	5.5	9.6	13.3	15.7	15.5	12.2	7.9	3.2	0.2	2.3	4	7.2	11.2	15.8	20.2	22.7	22.5	18.9	13.6	7.8	4.1	61	55	58	56	56	37	34	34	42	77	85	72	12.5333	746.49	-1.5	8.5	21.7833	29.625
Cerris	1839064687	Quercus ithaburensis	Decne,, 1835	GR	PRESERVED_SPECIMEN	40.1142	21.4608	-1.3	-0.3	2	5.2	9.3	13	15.5	15.3	12.1	7.9	3.4	0.4	2.5	4.1	7.1	11	15.5	19.9	22.7	22.4	18.9	13.7	7.9	4.3	63	59	61	59	54	35	34	32	41	78	87	78	12.5	737.209	-1.3	8.63333	21.6667	31.9473
Cerris	1212175752	Quercus ithaburensis	Decne,, 1835	GR	PRESERVED_SPECIMEN	40.1833	21.4728	-1.3	-0.3	1.9	5.2	9.4	13	15.5	15.2	12.1	7.9	3.3	0.4	2.4	4	7	11	15.5	19.9	22.6	22.4	18.8	13.6	7.9	4.2	61	57	59	57	55	36	34	33	41	76	85	74	12.45	739.287	-1.3	8.56667	21.6333	30.2802
Cerris	1212175849	Quercus ithaburensis	Decne,, 1835	GR	PRESERVED_SPECIMEN	40.6072	21.4794	-2.7	-1.7	0.8	4.2	8.4	11.9	13.8	13.6	10.6	6.4	1.8	-0.9	0.8	2.2	5.3	9.6	14.1	18.1	20.2	20.1	16.7	11.6	6.1	2.7	61	52	57	59	62	46	39	43	49	83	86	65	10.6333	718.187	-2.7	6.83333	19.4667	24.4552
Cerris	1212175778	Quercus ithaburensis	Decne,, 1835	GR	PRESERVED_SPECIMEN	40.3692	21.4864	-1.8	-0.9	1.4	4.8	9	12.7	15	14.8	11.7	7.3	2.6	-0.2	2	3.4	6.4	10.5	15.1	19.4	21.9	21.7	18.2	12.8	7.1	3.7	58	51	55	58	61	41	38	38	44	80	82	67	11.8667	736.899	-1.8	7.88333	21.05	26.1385
Cerris	1212175817	Quercus ithaburensis	Decne,, 1835	GR	PRESERVED_SPECIMEN	39.6864	21.5136	-0.1	1.1	3.3	6.7	10.5	14.2	17.1	16.8	13.7	10.2	5.5	1.8	3.6	5.1	8.1	12.1	16.3	20.7	23.7	23.4	19.8	15.3	9.5	5.4	79	80	78	61	50	31	26	24	40	83	104	103	13.5833	729.562	-0.1	10.0833	22.6	44.6832
Cerris	1212175837	Quercus ithaburensis	Decne,, 1835	GR	PRESERVED_SPECIMEN	38.4297	21.5153	2.6	2.9	4.4	7.2	11.2	14.5	16.6	16.7	14.2	10.8	7	4	6.9	7.2	9.1	12.2	16.6	20.8	23.2	23.3	20.3	16	11.4	8.2	98	102	80	65	37	17	14	15	37	95	142	126	14.6083	623.436	2.6	8.85	22.45	63.908
Cerris	1212175819	Quercus ithaburensis	Decne,, 1835	GR	PRESERVED_SPECIMEN	40.6517	21.5269	-3	-2.1	0.2	3.8	8	11.4	13.3	13.2	10.3	6	1.3	-1.3	0.4	1.7	4.8	9	13.5	17.5	19.6	19.5	16.1	11	5.6	2.2	58	50	57	58	59	44	38	41	45	78	81	62	10.075	711.993	-3	6.26667	18.8333	23.7671
Cerris	1212175829	Quercus ithaburensis	Decne,, 1835	GR	PRESERVED_SPECIMEN	40.3531	21.5694	-2.9	-2.4	-0.2	3.2	7.3	10.9	13.2	13	10	5.7	1.3	-1.2	0.8	1.7	4.6	8.7	13.4	17.6	20.1	19.8	16.4	11	5.7	2.7	57	52	58	64	62	43	41	40	43	77	77	64	10.2125	717.129	-2.9	6.48333	19.1833	22.7542
Cerris	1212175836	Quercus ithaburensis	Decne,, 1835	GR	PRESERVED_SPECIMEN	39.9339	21.5761	-1	0	2.2	5.4	9.5	13.3	16	15.8	12.7	8.8	4	0.7	2.8	4.2	7.2	11.3	15.6	20	22.7	22.5	19	14	8.3	4.5	63	61	63	58	50	32	30	27	38	74	84	79	12.6708	731.83	-1	8.95	21.7333	34.9573
Cerris	1844883190	Quercus ithaburensis	Decne,, 1835	GR	PRESERVED_SPECIMEN	40.1194	21.6703	-1.4	-0.7	1.4	4.7	8.7	12.5	15	14.9	11.9	7.6	3.1	0	2.2	3.3	6.2	10.3	14.9	19.2	21.8	21.6	18.1	12.9	7.4	3.8	50	48	53	56	54	36	37	33	37	68	69	61	11.7958	728.892	-1.4	8	20.8667	24.251
Cerris	1212175753	Quercus ithaburensis	Decne,, 1835	GR	PRESERVED_SPECIMEN	40.1811	21.8756	-0.3	0.7	3.2	6.7	10.9	15	17.7	17.4	14.1	9.9	5	1.2	3.5	5.1	8.2	12.3	17	21.8	24.6	24.3	20.6	15.2	9.2	5	43	44	49	46	46	31	30	25	30	56	64	54	13.9125	775.365	-0.3	9.8	23.1667	27.2355
Cerris	2805018733	Quercus ithaburensis	Decne,, 1835	GR	PRESERVED_SPECIMEN	40.1178	21.9056	-0.5	0	2.2	5.6	9.6	13.7	16.3	16.1	13.1	8.9	4.1	0.6	2.5	3.5	6.4	10.6	15.2	19.8	22.3	22	18.6	13.4	7.7	3.9	39	40	44	48	49	31	33	27	30	53	57	49	12.175	741.398	-0.5	8.31667	21.0167	23.0797
Cerris	2805020719	Quercus ithaburensis	Decne,, 1835	GR	PRESERVED_SPECIMEN	41.0156	21.9822	-2.1	-0.8	2.2	6.2	10.4	14.2	16.1	15.7	12.3	8	3.1	-0.6	1.8	3.7	7.3	11.7	16.4	20.6	22.6	22.4	18.5	13.2	7.4	3.1	30	33	38	45	52	42	34	31	33	54	53	39	12.3875	768.298	-2.1	7.91667	21.15	21.3506
Cerris	2805019743	Quercus ithaburensis	Decne,, 1835	GR	PRESERVED_SPECIMEN	37.6903	21.9844	0.9	1.2	2.6	5.5	9.2	12.7	14.9	15	12.2	8.8	5.1	2.5	4.9	5.2	7.2	10.6	15	19.3	21.6	21.6	18.3	14	9.5	6.4	110	100	78	64	35	17	16	19	29	82	127	132	12.7917	634.02	0.9	6.91667	20.8333	63.8465
Cerris	1844883186	Quercus ithaburensis	Decne,, 1835	GR	PRESERVED_SPECIMEN	37.9161	22.0497	-0.4	-0.2	1.2	4.2	7.9	11.5	13.8	13.8	10.9	7.4	3.7	1.2	3.4	3.6	5.9	9.4	13.9	18.3	20.7	20.6	17.2	12.7	8	4.9	112	103	85	70	43	23	21	23	32	85	123	132	11.5458	655.472	-0.4	5.45	19.8667	57.6256
Cerris	1212175796	Quercus ithaburensis	Decne,, 1835	GR	PRESERVED_SPECIMEN	40.2372	22.0728	-0.7	-0.1	2.3	5.8	9.9	14.1	16.6	16.3	13.3	9	4.2	0.4	2.5	3.6	6.8	11	15.8	20.4	22.7	22.3	18.8	13.5	7.8	3.8	34	35	42	45	49	32	31	26	28	48	53	44	12.4125	754.3	-0.7	8.36667	21.2667	22.5459
Cerris	1212175717	Quercus ithaburensis	Decne,, 1835	GR	PRESERVED_SPECIMEN	37.8281	22.0886	1.5	1.9	3.4	6.4	10.1	13.8	16	16	13.1	9.5	5.7	3.1	5.8	6.4	8.5	11.9	16.3	20.9	23.3	23.2	19.8	15.2	10.4	7.3	100	93	74	59	32	16	15	18	28	80	122	123	14.0792	659.102	1.5	7.85	22.4667	63.7438
Cerris	2805021736	Quercus ithaburensis	Decne,, 1835	GR	PRESERVED_SPECIMEN	37.4725	22.1178	1.7	2.1	3.5	6.3	10	13.6	15.9	15.9	13.1	9.4	5.8	3.3	6.2	6.6	8.6	11.8	16.1	20.7	23	23	19.8	15.2	10.6	7.6	106	96	73	61	31	14	14	18	27	78	125	130	14.0792	638.117	1.7	8.11667	22.2	66.35
Cerris	1212175776	Quercus ithaburensis	Decne,, 1835	GR	PRESERVED_SPECIMEN	37.4567	22.1186	1.9	2.3	3.7	6.5	10.2	13.9	16.1	16.1	13.3	9.7	6	3.5	6.4	6.9	8.8	12.1	16.4	20.9	23.2	23.2	20	15.5	10.9	7.8	105	95	72	59	30	13	13	17	26	78	125	129	14.3542	638.779	1.9	8.36667	22.4833	67.5491
Cerris	1212175757	Quercus ithaburensis	Decne,, 1835	GR	PRESERVED_SPECIMEN	37.4256	22.1389	2	2.5	3.8	6.6	10.3	13.9	16.1	16.2	13.4	9.7	6.1	3.6	6.5	7	8.9	12.1	16.4	21	23.3	23.3	20.1	15.5	11	7.9	105	95	73	60	30	13	13	17	26	77	124	129	14.4	636.603	2	8.43333	22.5	67.3223
Cerris	2988356451	Quercus ithaburensis	Decne,, 1835	GR	PRESERVED_SPECIMEN	36.9539	22.3514	-3.3	-3.6	-2.6	0.5	4.1	7.9	10.2	10.3	7.6	4.2	0.4	-1.8	-0.9	-1.3	0.5	4.2	8.7	13.2	15.4	15.3	12.3	7.9	3.5	0.6	161	140	120	93	56	29	25	27	37	99	131	159	6.61667	634.441	-3.6	-0.516667	14.6333	58.358
Cerris	3044895318	Quercus ithaburensis	Decne,, 1835	GR	PRESERVED_SPECIMEN	38.0736	22.4217	0.5	0.5	2	5.1	8.8	12.5	14.8	14.7	11.7	8.1	4.5	1.9	4.1	4.2	6.5	10.3	15	19.5	21.8	21.5	18.1	13.3	8.7	5.5	97	92	78	61	38	21	19	21	28	77	107	118	12.3875	672.888	0.5	6.13333	20.9667	57.039
Cerris	3327455783	Quercus ithaburensis	Decne,, 1835	GR	PRESERVED_SPECIMEN	36.7	22.4667	6.2	6.2	7.3	9.9	13.8	17.8	20.2	20.3	17.6	13.8	10.2	7.7	9.3	9.4	10.9	13.9	18.1	22.7	25.1	25.1	22.1	17.9	13.7	10.8	98	85	64	43	17	6	5	9	17	67	109	117	16.5917	603.644	6.2	11.2833	24.2833	78.3253
Cerris	2244184206	Quercus ithaburensis	Decne,, 1835	GR	PRESERVED_SPECIMEN	38.0114	22.4925	1.2	1.3	2.7	5.8	9.7	13.4	15.6	15.5	12.5	8.8	5.1	2.6	5.2	5.4	7.4	11.2	15.8	20.3	22.6	22.3	19	14.3	9.7	6.6	93	88	74	58	37	20	17	20	28	76	105	115	13.3083	660.505	1.2	7.16667	21.7167	57.5584
Cerris	2329700836	Quercus ithaburensis	Decne,, 1835	GR	PRESERVED_SPECIMEN	37.9867	22.5947	0.4	0.4	1.7	4.7	8.5	12.3	14.7	14.5	11.6	7.9	4.1	1.7	4.3	4.3	6.4	10.2	14.8	19.4	21.7	21.4	18	13.2	8.7	5.5	97	92	78	60	39	22	19	22	27	74	103	117	12.3292	665.942	0.4	6.16667	20.8167	56.2518
Cerris	3097150523	Quercus ithaburensis	Decne,, 1835	GR	PRESERVED_SPECIMEN	37.3103	22.6972	4.1	4.3	5.5	8.5	12.3	16.2	18.6	18.5	15.6	11.9	8.1	5.7	7.7	7.9	9.7	13.2	17.6	22.3	24.7	24.4	21.2	16.6	12.2	9.2	88	81	65	49	25	10	10	14	19	69	104	110	15.55	643.245	4.1	9.7	23.7833	68.5086
Cerris	2244185875	Quercus ithaburensis	Decne,, 1835	GR	PRESERVED_SPECIMEN	39.5806	22.7875	0.8	1.1	3.1	6.4	10.9	15.2	17.4	17	13.9	9.9	5.5	2.1	4.3	4.9	7.4	11.4	16.2	20.9	22.9	22.4	19.1	14.2	9.2	5.5	46	49	48	45	41	26	21	20	26	54	62	59	13.2	701.654	0.8	9.66667	22.0667	34.6557
Cerris	2573684226	Quercus ithaburensis	Decne,, 1835	GR	PRESERVED_SPECIMEN	37.9	22.9833	4.9	4.9	6.3	9.3	13.4	17.7	20.3	20.1	17	12.9	9.1	6.3	8.8	9	10.7	14.4	19.2	24.1	26.6	26.2	22.8	18	13.3	10.2	70	67	62	38	22	12	8	12	19	61	81	95	16.9375	678.23	4.9	10.7667	25.65	65.5194
Cerris	1936280432	Quercus ithaburensis	Decne,, 1835	GR	PRESERVED_SPECIMEN	41.3406	23.2314	-4.2	-3.8	-1.3	2.7	6.5	10	11.8	11.4	8.9	4.8	0.2	-2.8	-0.9	-0.2	2.9	7.4	11.6	15.4	17.4	17.2	14.1	9	3.8	0.3	41	44	47	53	57	55	43	36	32	43	52	51	8.1875	693.827	-4.2	11.4667	16.2667	16.3685
Cerris	2329704944	Quercus ithaburensis	Decne,, 1835	GR	PRESERVED_SPECIMEN	40.3853	23.4497	-0.1	0.2	2.5	6.1	10.5	14.6	16.7	16.3	13.1	9	4.4	1.1	3.2	3.8	6.6	10.7	15.5	19.9	22	21.7	18.2	13.1	8.1	4.4	47	43	45	46	50	40	32	26	28	54	59	56	12.2708	708.691	-0.1	8.51667	20.6	23.8688
Cerris	2988510413	Quercus ithaburensis	Decne,, 1835	GR	PRESERVED_SPECIMEN	40.4836	23.5819	-0.4	-0.1	2.3	6	10.4	14.4	16.4	16	12.9	8.8	4.2	0.9	2.7	3.3	6.3	10.5	15.2	19.5	21.5	21.2	17.8	12.8	7.7	4	49	44	45	44	47	41	31	23	27	50	59	58	11.8792	708.515	-0.4	8.16667	20.1667	25.4669
Cerris	3072251237	Quercus ithaburensis	Decne,, 1835	GR	PRESERVED_SPECIMEN	35.4419	23.5961	6.4	6.2	7.2	9.9	13.4	17.3	19.5	19.5	17.3	14	10.6	7.9	9	9	10.2	13.3	17.2	21.4	23.4	23.2	20.9	17.3	13.5	10.5	137	109	84	41	18	5	3	4	16	69	92	115	15.7583	554.301	6.2	9.5	22.6833	83.4599
Cerris	1135459567	Quercus ithaburensis	Decne,, 1835	GR	PRESERVED_SPECIMEN	40.2831	23.6225	2.1	2.4	4.7	8.2	12.8	17.1	19.3	19	15.4	11.2	6.8	3.3	5.3	6	8.6	12.6	17.6	22.1	24.4	24	20.2	15.2	10.2	6.5	50	42	44	36	38	32	24	18	23	50	62	59	14.3958	717.915	2.1	10.6333	22.8667	34.4576
Cerris	3061766564	Quercus ithaburensis	Decne,, 1835	GR	PRESERVED_SPECIMEN	39.1333	23.7167	6.7	6.9	8.9	11.6	16.5	20.9	23.2	23.1	19.2	15.5	11.4	8.3	9.1	9.3	11.4	14.5	19.5	24.1	26.1	26	22.2	18.2	13.8	10.5	60	54	51	31	24	15	10	12	19	50	60	71	17.0333	647.809	6.7	11.0833	25.4	55.7424
Cerris	3044874938	Quercus ithaburensis	Decne,, 1835	GR	PRESERVED_SPECIMEN	38.0833	23.8833	2.4	2.2	3.4	6.5	10.6	14.8	17.2	17	14	10.2	6.5	4	5.3	5.2	6.9	10.7	15.4	20.2	22.3	22	18.8	14.2	9.7	6.8	89	82	74	48	34	18	12	13	19	66	78	103	13.1125	654.103	2.2	5.75	21.4833	60.9604
Cerris	3383873206	Quercus ithaburensis	Decne,, 1835	GR	PRESERVED_SPECIMEN	41.3628	24.0242	-3.1	-2.5	0.3	4.4	8.7	12.5	14.2	13.7	10.6	6.5	1.7	-1.4	0.6	1.6	5	9.6	14.1	18.2	20.3	20	16.5	11.3	5.8	2	49	44	45	49	56	56	42	30	28	42	58	59	10.4083	735.418	-3.1	2.8	18.9	21.4789
Cerris	3072251238	Quercus ithaburensis	Decne,, 1835	GR	PRESERVED_SPECIMEN	37.8711	24.04	8	7.8	9	12	16.1	20.5	22.9	22.8	20	16.3	12.5	9.6	10.5	10.5	12.1	15.5	19.9	24.6	26.9	26.7	23.6	19.3	15.2	12.1	53	51	49	26	14	6	5	5	8	41	59	67	18.0542	626.406	7.8	12.5667	26.0333	71.9193
Cerris	3327455784	Quercus ithaburensis	Decne,, 1835	GR	PRESERVED_SPECIMEN	41.3389	24.2039	-2.1	-1.5	1.4	5.5	10	13.8	15.5	15	11.8	7.6	2.8	-0.4	1.4	2.5	5.8	10.4	15	19	21.1	20.8	17.2	12.1	6.7	2.8	52	42	45	47	53	53	38	25	27	45	61	62	11.2458	735.742	-2.1	3.63333	19.7	24.9314
Cerris	3384654176	Quercus ithaburensis	Decne,, 1835	GR	PRESERVED_SPECIMEN	37.6333	24.35	6.7	6.3	7.6	10.5	14.5	19	21.3	21.2	18.2	14.6	11	8.2	8.9	8.8	10.4	13.7	18.2	23	25.2	24.9	21.8	17.6	13.6	10.5	73	67	59	30	18	8	5	6	10	51	67	83	16.3875	623.349	6.3	10.9833	24.3833	73.1206
Cerris	1587000284	Quercus ithaburensis	Decne,, 1835	GR	PRESERVED_SPECIMEN	35.3333	24.4167	7.4	7.2	8.4	11.1	14.6	18.6	20.8	20.6	18.3	15	11.5	8.8	10.4	10.5	11.9	15.1	18.9	23.3	25.1	24.7	22.4	18.8	14.9	11.9	135	105	85	33	15	4	2	2	17	73	87	110	17.325	559.108	7.2	10.95	24.35	85.6542
Cerris	1587000616	Quercus ithaburensis	Decne,, 1835	GR	PRESERVED_SPECIMEN	35.35	24.4333	7.8	7.7	8.8	11.5	15	19.1	21.2	21	18.7	15.5	12	9.3	10.8	10.9	12.2	15.4	19.2	23.5	25.3	25	22.6	19.1	15.3	12.3	129	101	81	30	14	4	2	1	16	69	85	105	17.6417	555.214	7.7	11.3167	24.6167	86.3179
Cerris	2840540361	Quercus ithaburensis	Decne,, 1835	GR	PRESERVED_SPECIMEN	35.3183	24.4628	6.9	6.7	7.9	10.6	14.1	18.1	20.2	20	17.8	14.5	11	8.3	9.9	10	11.3	14.5	18.4	22.8	24.6	24.3	21.9	18.3	14.4	11.4	147	113	92	37	17	5	2	2	20	82	91	119	16.8042	561.967	6.7	10.4	23.8667	84.8786
Cerris	2833109203	Quercus ithaburensis	Decne,, 1835	GR	PRESERVED_SPECIMEN	35.3444	24.4664	7.8	7.6	8.7	11.4	15	19	21.1	20.9	18.7	15.4	11.9	9.2	10.7	10.8	12.1	15.3	19.1	23.5	25.2	24.9	22.6	19.1	15.2	12.2	130	102	82	31	14	4	2	1	17	70	85	107	17.55	553.62	7.6	11.25	24.5	86.0234
Cerris	1587000297	Quercus ithaburensis	Decne,, 1835	GR	PRESERVED_SPECIMEN	41.2883	24.5011	-0.3	0.1	3	7.3	12	15.9	17.9	17.5	13.7	9.5	4.7	1.1	3.3	4.3	7.4	12	16.9	21.1	23.4	23.1	19.1	14	8.5	4.6	57	40	45	41	45	48	33	19	25	47	65	67	13.1208	751.69	-0.3	5.46667	21.85	31.8739
Cerris	3072251275	Quercus ithaburensis	Decne,, 1835	GR	PRESERVED_SPECIMEN	41.2944	24.5031	-0.2	0.3	3.2	7.6	12.3	16.2	18.1	17.8	14	9.7	4.9	1.2	3.4	4.4	7.6	12.2	17	21.2	23.6	23.3	19.2	14.2	8.7	4.7	57	39	45	40	45	48	33	18	25	46	65	67	13.3	753.594	-0.2	5.61667	22.0333	32.5497
Cerris	2329704901	Quercus ithaburensis	Decne,, 1835	GR	PRESERVED_SPECIMEN	35.2192	24.5358	5.7	5.6	6.8	9.6	13.2	17.1	19.3	19.1	16.8	13.5	10	7.3	8.7	8.8	10.3	13.5	17.4	21.8	23.6	23.3	21	17.3	13.3	10.3	168	128	102	44	21	7	3	2	21	94	96	137	15.7917	570.744	5.6	9.25	22.9333	84.766
Cerris	1587000666	Quercus ithaburensis	Decne,, 1835	GR	PRESERVED_SPECIMEN	41.0281	24.6306	0.6	0.8	3.4	7.5	12.2	16.3	18.4	18.2	14.3	10.1	5.4	2.1	4.1	4.7	7.4	11.8	16.9	21.3	23.8	23.6	19.5	14.4	9.3	5.5	65	45	50	41	44	46	31	17	26	53	71	76	13.525	740.352	0.6	6.31667	22.2833	36.7401
Cerris	3072251271	Quercus ithaburensis	Decne,, 1835	GR	PRESERVED_SPECIMEN	35.3	24.6333	5.8	5.7	6.8	9.5	13.1	17.1	19.2	19	16.8	13.5	10	7.4	8.7	8.8	10.2	13.4	17.3	21.6	23.4	23.1	20.8	17.2	13.3	10.3	176	133	107	47	22	8	4	2	23	102	100	144	15.675	561.198	5.7	9.26667	22.7	84.0347
Cerris	2643948193	Quercus ithaburensis	Decne,, 1835	GR	PRESERVED_SPECIMEN	41.1192	24.7631	-1.2	-0.9	1.4	5.2	9.7	13.6	15.7	15.3	12.2	8	3.4	0.6	2.3	2.8	5.4	9.6	14.6	18.9	21.2	20.9	17.4	12.2	7.1	3.9	60	54	55	52	54	55	37	27	29	49	69	76	11.3708	712.94	-1.2	4.46667	19.85	27.819
Cerris	3072251266	Quercus ithaburensis	Decne,, 1835	GR	PRESERVED_SPECIMEN	41.2125	24.7769	-0.7	-0.3	2.4	6.7	11.4	15.3	17.2	16.9	13.3	9.3	4.4	0.9	2.9	3.8	6.8	11.3	16	20.1	22.4	22.2	18.4	13.4	8.2	4.4	59	46	49	44	48	49	33	20	26	47	67	73	12.4917	727.901	-0.7	5.18333	20.9667	32.2234
Cerris	3072251274	Quercus ithaburensis	Decne,, 1835	GR	PRESERVED_SPECIMEN	37.9167	24.7833	7	6.8	8.1	10.9	14.7	19.3	21.6	21.6	18.6	15.1	11.4	8.7	9.2	9.1	10.7	13.8	18	22.6	24.7	24.6	21.6	17.8	13.8	10.8	78	69	60	32	19	8	5	6	12	52	65	83	16.4042	595.302	6.8	9.7	24	72.1831
Cerris	1587000613	Quercus ithaburensis	Decne,, 1835	GR	PRESERVED_SPECIMEN	37.9333	24.8167	8.6	8.4	9.7	12.4	16.2	20.8	23.2	23.3	20.2	16.8	13	10.2	10.6	10.6	12.2	15.2	19.3	23.9	26	26	22.9	19.2	15.3	12.2	70	61	53	26	14	5	3	5	9	43	60	75	17.7792	587.945	8.4	11.1667	25.2833	76.664
Cerris	1586999151	Quercus ithaburensis	Decne,, 1835	GR	PRESERVED_SPECIMEN	41.2031	24.8344	-0.3	0.1	2.8	7.2	11.8	15.8	17.8	17.5	13.8	9.7	4.8	1.3	3.4	4.2	7.2	11.8	16.5	20.7	23	22.8	18.9	13.9	8.7	4.8	58	46	49	42	46	47	32	19	26	47	68	74	12.975	734.969	-0.3	5.61667	21.55	33.6056
Cerris	3072251235	Quercus ithaburensis	Decne,, 1835	GR	PRESERVED_SPECIMEN	37.8	24.8833	7.6	7.5	9	11.8	15.7	20.3	22.6	22.7	19.5	15.9	12.3	9.4	9.8	9.9	11.6	14.6	18.9	23.5	25.7	25.6	22.5	18.8	14.8	11.6	73	65	56	27	15	6	3	4	9	45	61	77	17.2667	601.949	7.5	10.4167	24.9167	76.8347
Cerris	1587000324	Quercus ithaburensis	Decne,, 1835	GR	PRESERVED_SPECIMEN	41.3228	24.8931	-2	-1.7	1.1	5.3	9.8	13.6	15.5	15	11.8	7.7	3	-0.2	1.7	2.4	5.5	10.2	14.8	18.8	20.9	20.6	17.1	12.2	7	3.3	55	51	53	52	56	55	38	27	31	50	66	74	11.1958	720.399	-2	3.98333	19.55	25.8402
Cerris	3072251270	Quercus ithaburensis	Decne,, 1835	GR	PRESERVED_SPECIMEN	41.2461	24.9111	-1	-0.6	2.1	6.4	10.9	14.8	16.9	16.5	12.9	8.8	4	0.6	2.6	3.4	6.5	11.1	15.9	20	22.3	22	18.2	13.2	7.9	4.1	57	48	51	46	50	49	34	22	27	48	68	75	12.2917	736.394	-1	4.91667	20.8833	31.0701
Cerris	2841070041	Quercus ithaburensis	Decne,, 1835	GR	PRESERVED_SPECIMEN	37.7333	24.9333	6.5	6.2	7.5	10.2	14	18.5	20.9	21	17.9	14.4	10.8	8.1	8.6	8.4	10	13	17.3	22	24.2	24.1	21	17.2	13.2	10.2	87	77	66	33	20	9	5	6	10	48	68	91	15.7625	598.719	6.2	9.06667	23.4167	75.3061
Cerris	1587000482	Quercus ithaburensis	Decne,, 1835	GR	PRESERVED_SPECIMEN	41.1197	25.1064	0.6	1.2	3.7	8	12.5	16.6	19	18.6	14.6	10.4	5.6	2.3	4.4	5.3	8.1	12.7	17.7	22.1	24.5	24	20.1	15.1	9.7	5.9	57	48	50	42	41	41	28	17	26	52	72	76	14.1375	749.434	0.6	6.66667	22.8833	37.4492
Cerris	1587000413	Quercus ithaburensis	Decne,, 1835	GR	PRESERVED_SPECIMEN	39.9167	25.3	4.3	4.6	6.3	9.6	13.7	17.9	20.5	20.4	16.9	12.9	9	6.2	7.5	7.8	9.7	13.6	18.1	22.8	25.1	24.8	21.3	16.7	12.4	9.3	79	57	53	32	25	19	12	8	24	40	68	87	15.7458	661.869	4.3	9.73333	24.2333	61.601
Cerris	3008411371	Quercus ithaburensis	Decne,, 1835	GR	PRESERVED_SPECIMEN	41.1842	25.4281	-0.7	-0.2	2.1	6.4	10.9	14.8	17.1	16.8	13.2	8.9	4.3	1.1	3	3.9	6.6	11.3	16	20.3	22.8	22.5	18.8	13.6	8.3	4.8	55	56	53	50	47	43	30	22	27	53	74	81	12.65	737.308	-0.7	5.36667	21.3667	34.8853
Cerris	3072251257	Quercus ithaburensis	Decne,, 1835	GR	PRESERVED_SPECIMEN	41.135	25.4736	0.2	0.7	3	7.3	11.7	15.7	18.2	17.9	14	9.7	5.1	2	4	5	7.7	12.4	17.2	21.7	24.3	23.9	20	14.7	9.3	5.7	54	53	52	47	41	40	27	19	27	54	75	78	13.8375	751.868	0.2	9.93333	22.7333	37.3489
Cerris	1587000316	Quercus ithaburensis	Decne,, 1835	GR	PRESERVED_SPECIMEN	40.9833	25.5431	0.8	1.1	3.3	7.4	11.8	15.8	18.3	18	14.4	10.2	5.8	2.5	4.1	4.9	7.4	12	16.8	21.2	23.8	23.5	19.7	14.5	9.4	5.8	57	56	53	44	39	38	25	17	25	54	78	82	13.6083	734.419	0.8	6.46667	22.3333	41.7196
Cerris	3072251231	Quercus ithaburensis	Decne,, 1835	GR	PRESERVED_SPECIMEN	41.2311	25.6192	-0.8	-0.3	2	6.3	10.8	14.6	16.9	16.6	13.1	9	4.4	1	2.7	3.6	6.4	11.3	15.8	19.9	22.4	22.1	18.5	13.4	8.2	4.5	53	57	54	50	46	42	29	22	28	55	75	81	12.4042	731.255	-0.8	8.7	20.9833	35.2801
Cerris	3072251261	Quercus ithaburensis	Decne,, 1835	GR	PRESERVED_SPECIMEN	41.1064	25.7831	0.3	0.6	2.8	6.9	11.3	15.2	17.8	17.6	14	9.8	5.5	2	3.7	4.5	7.1	11.8	16.5	20.8	23.4	23.2	19.4	14.3	9.1	5.5	53	57	53	47	43	40	26	19	28	54	79	80	13.2625	736.022	0.3	9.63333	22	38.5556
Cerris	3072251265	Quercus ithaburensis	Decne,, 1835	GR	PRESERVED_SPECIMEN	40.85	25.8667	1.5	1.9	3.9	7.9	12.2	16.2	18.9	18.9	15.2	11	6.7	3.4	4.8	5.5	7.9	12.4	17.1	21.5	24.3	24.1	20.2	15.2	10.2	6.7	55	58	55	45	35	33	23	15	26	55	83	82	14.1542	724.73	1.5	10.7	22.8667	45.3001
Cerris	3097258112	Quercus ithaburensis	Decne,, 1835	GR	PRESERVED_SPECIMEN	39.2333	25.9833	3.4	3.7	4.9	8.4	12.1	16.3	18.9	19	15.7	11.9	8	5.3	6.7	7.1	8.7	12.8	17.1	21.9	24.3	24.1	20.8	16.3	11.6	8.5	101	83	66	41	28	13	8	6	18	35	76	113	14.9958	665.884	3.4	7.41667	23.45	74.9836
Cerris	3343790206	Quercus ithaburensis	Decne,, 1835	GR	PRESERVED_SPECIMEN	38.5667	26.0167	3.8	3.9	4.8	8.1	11.5	15.7	18.5	19	15.9	12.5	8.2	5.5	6.7	6.8	8.1	12	15.8	20.4	23	23.3	20	16.1	11.4	8.4	112	90	73	44	27	10	7	4	16	40	76	122	14.3417	626.944	3.8	7.28333	22.2167	79.1646
Cerris	2329701869	Quercus ithaburensis	Decne,, 1835	TR	PRESERVED_SPECIMEN	39.9569	26.2389	2.9	3.4	4.7	8.6	12.7	16.9	19.3	19.1	15.6	11.5	7.5	4.9	6.5	7.2	8.9	13.3	18	22.8	25.1	24.6	21.2	16.4	11.7	8.5	89	77	62	43	32	18	12	9	24	39	83	108	15.3625	692.729	2.9	8.91667	24.1667	65.6344
Cerris	1701544876	Quercus ithaburensis	Decne,, 1835	TR	PRESERVED_SPECIMEN	39.9573	26.2391	2.9	3.4	4.7	8.6	12.7	16.9	19.3	19.1	15.6	11.5	7.5	4.9	6.5	7.2	8.9	13.3	18	22.8	25.1	24.6	21.2	16.4	11.7	8.5	89	77	62	43	32	18	12	9	24	39	83	108	15.3625	692.729	2.9	8.91667	24.1667	65.6344
Cerris	438779856	Quercus ithaburensis	Decne,, 1835	GR	PRESERVED_SPECIMEN	39.3333	26.25	1.6	1.7	2.9	6.5	10.5	14.6	17.2	17.1	13.9	10	6.1	3.6	4.9	5.1	6.8	11	15.6	20.2	22.8	22.6	19.2	14.4	9.7	6.7	111	96	77	55	39	19	11	9	20	43	88	129	13.225	677.883	1.6	5.55	21.8333	69.8311
Cerris	1632920793	Quercus ithaburensis	Decne,, 1835	TR	PRESERVED_SPECIMEN	40.0136	26.3331	2.6	2.9	4.2	8.1	12.2	16.3	18.8	18.6	15.2	11.3	7.2	4.6	6	6.4	8.1	12.6	17.2	22	24.5	24.1	20.6	15.7	11.1	8	92	78	64	46	34	20	13	9	25	42	86	109	14.6917	692.672	2.6	8.38333	23.5167	63.965
Cerris	3044739868	Quercus ithaburensis	Decne,, 1835	GR	PRESERVED_SPECIMEN	37.7497	26.9819	6.2	6	7.5	10.7	14.4	18.6	21.6	21.2	18.1	14.1	10.2	7.9	9.6	9.5	11.5	15.2	19.4	24.1	26.8	26.2	23	18.4	13.9	11.2	138	102	81	39	20	6	2	3	18	37	97	154	17.4	647.407	6	10.0833	25.7	91.7332
Cerris	730973164	Quercus ithaburensis	Decne,, 1835	TR	PRESERVED_SPECIMEN	37.66	27.05	5.5	5.5	7.2	10.4	14.1	18.3	21.3	20.8	17.6	13.6	9.7	7.3	9	9.2	11.3	15	19.3	23.9	26.7	26.1	22.8	18.2	13.7	10.7	140	105	81	38	20	6	2	3	17	37	95	153	17.15	659.366	5.5	9.6	25.5833	92.2626
Cerris	3018077939	Quercus ithaburensis	Decne,, 1835	GR	PRESERVED_SPECIMEN	36.8381	27.1869	6.9	6.9	8.2	11	14.7	19	21.7	21.6	18.6	14.9	11.2	8.5	10	10.1	12	15.2	19.6	24.3	26.9	26.8	23.5	19.2	14.7	11.5	165	126	87	42	20	8	2	3	14	56	88	157	17.8042	643.486	6.9	10.5167	26	92.1724
Cerris	2294486666	Quercus ithaburensis	Decne,, 1835	GR	PRESERVED_SPECIMEN	36.45	27.35	9.6	9.4	10.6	13.1	16.6	20.7	23.1	23.4	20.9	17.6	13.9	11.2	12.2	12.2	13.7	16.5	20.5	24.8	27.2	27.3	24.7	20.9	16.8	13.7	154	119	78	35	16	5	1	2	10	58	85	143	19.2125	577.845	9.4	12.7	26.45	94.3737
Cerris	1587000660	Quercus ithaburensis	Decne,, 1835	GR	PRESERVED_SPECIMEN	36.4	27.3833	9.3	9.1	10.3	12.8	16.4	20.5	22.9	23.2	20.7	17.3	13.6	10.8	11.9	11.9	13.4	16.2	20.2	24.6	27	27.1	24.4	20.6	16.5	13.4	153	119	79	34	16	5	1	2	10	58	83	142	18.9125	580.58	9.1	12.3667	26.1833	94.3996
Cerris	3079528720	Quercus ithaburensis	Decne,, 1835	GR	PRESERVED_SPECIMEN	36.6	27.8333	7	6.8	7.8	10.6	14.4	18.5	21.1	21.3	18.6	14.9	10.9	8.4	9.9	9.8	11.3	14.3	18.5	23	25.5	25.5	22.8	18.7	14.2	11.2	173	139	93	46	27	11	3	4	11	65	106	171	17.0583	605.294	6.8	10.3	24.6667	89.781
Cerris	1587000328	Quercus ithaburensis	Decne,, 1835	GR	PRESERVED_SPECIMEN	36.6	27.85	7	6.7	7.7	10.5	14.3	18.5	21	21.2	18.5	14.8	10.8	8.3	9.8	9.7	11.2	14.3	18.5	23	25.5	25.5	22.7	18.6	14.1	11.1	173	139	93	46	27	11	3	4	11	65	107	172	16.9917	608.974	6.7	10.2	24.6667	89.84
Cerris	1586999754	Quercus ithaburensis	Decne,, 1835	GR	PRESERVED_SPECIMEN	36.2667	27.95	6.3	6.2	7.3	10.1	13.7	17.9	20.5	20.7	18	14.2	10.3	7.7	9.1	9.2	10.8	13.8	17.9	22.4	24.9	25	22.2	18.1	13.7	10.6	167	135	89	44	26	10	3	3	10	65	101	160	16.4917	607.412	6.2	9.63333	24.1167	89.6752
Cerris	1587000331	Quercus ithaburensis	Decne,, 1835	GR	PRESERVED_SPECIMEN	36.3167	28.05	7.4	7.2	8.4	11.1	14.6	18.7	21.2	21.5	19	15.4	11.4	8.8	10.3	10.3	11.9	14.9	18.8	23.1	25.6	25.7	23.1	19.2	14.8	11.7	164	133	87	40	24	8	2	2	9	69	103	157	17.4417	590.461	7.2	10.7333	24.7833	90.925
Cerris	1632920765	Quercus ithaburensis	Decne,, 1835	GR	PRESERVED_SPECIMEN	36.0931	28.0547	8.9	8.7	9.8	12.2	15.6	19.7	22.3	22.7	20.3	16.7	13	10.4	11.6	11.6	13.1	16	19.8	24.1	26.6	26.8	24.2	20.4	16.1	13	153	123	81	36	20	6	1	2	7	65	95	142	18.6125	580.576	8.7	12.0833	25.85	92.0977
Cerris	238932255	Quercus ithaburensis	Decne,, 1835	GR	PRESERVED_SPECIMEN	36.25	28.0667	6.9	6.7	7.9	10.5	14.1	18.4	21	21.3	18.5	14.8	10.8	8.3	9.9	9.9	11.6	14.6	18.7	23.2	25.8	25.8	23	18.9	14.4	11.2	165	134	89	41	26	9	2	3	10	68	102	158	17.2375	611.697	6.7	10.35	24.9333	89.8599
Cerris	1587000279	Quercus ithaburensis	Decne,, 1835	GR	PRESERVED_SPECIMEN	36.3333	28.0667	7.3	7.1	8.3	10.9	14.5	18.6	21.2	21.4	18.9	15.3	11.3	8.7	10.2	10.2	11.8	14.8	18.8	23.1	25.6	25.7	23.1	19.2	14.7	11.6	165	134	88	41	24	8	2	3	9	68	103	159	17.4208	595.229	7.1	10.6833	24.8333	90.8546
Cerris	3031827230	Quercus ithaburensis	Decne,, 1835	GR	PRESERVED_SPECIMEN	36.3992	28.1417	8.6	8.4	9.6	12.1	15.5	19.6	22	22.4	20.1	16.6	12.6	10	11.5	11.5	13	15.9	19.7	24	26.3	26.5	24.1	20.4	15.9	12.9	160	130	83	36	21	7	1	2	7	71	106	154	18.4875	573.384	8.4	11.9833	25.5667	92.489
Cerris	439776859	Quercus ithaburensis	Decne,, 1835	GR	PRESERVED_SPECIMEN	36.4011	28.1422	8.9	8.7	9.9	12.4	15.8	19.8	22.2	22.6	20.4	16.9	12.9	10.3	11.8	11.8	13.3	16.2	19.9	24.1	26.4	26.6	24.3	20.6	16.2	13.2	156	127	82	35	21	6	1	2	7	70	105	150	18.7083	566.801	8.7	12.2667	25.6833	92.2957
Cerris	3044920884	Quercus ithaburensis	Decne,, 1835	TR	PRESERVED_SPECIMEN	39.57	28.6	-0.8	0	1.6	5.6	9.3	12.5	14.4	14.1	11.2	7.5	3.9	1	2.9	4.2	6.6	11.2	15.5	19.2	21.5	21.3	18.3	13.5	8.7	4.8	86	71	63	57	48	29	14	12	22	39	69	104	12.3167	686.249	-0.8	3.96667	20.3667	55.7551
Cerris	3351881624	Quercus ithaburensis	Decne,, 1835	TR	PRESERVED_SPECIMEN	38.66	29.08	-0.2	0.7	2.7	6.6	10.3	13.8	16.2	15.8	12.4	8.3	4.5	1.7	4	5.2	8.1	12.5	17	21.2	24.2	23.8	20.3	15	9.8	5.8	91	74	63	50	38	24	14	8	22	40	67	113	13.9042	739.212	-0.2	4.98333	22.75	62.8411
Cerris	3351872592	Quercus ithaburensis	Decne,, 1835	TR	PRESERVED_SPECIMEN	41.2352	29.1016	3.2	3	4.2	8	12.1	16.3	18.9	19.1	16.1	12.4	8.5	5.5	5.8	5.7	7.1	11.5	15.7	20.1	22.5	22.6	19.7	15.6	11.4	8.1	103	65	65	46	36	30	25	41	45	81	93	122	13.8125	640.593	3	8.46667	19.4333	48.9201
Cerris	731809967	Quercus ithaburensis	Decne,, 1835	TR	PRESERVED_SPECIMEN	36.45	29.3667	4	4.3	5.9	9	12.5	16.6	19.5	19.4	16.3	12.2	8.2	5.4	8.2	8.7	10.8	14.3	18.4	22.8	25.8	25.7	22.6	18	13.2	9.6	161	122	75	37	26	12	7	5	14	55	90	161	16.5125	660.114	4	8.83333	24.7833	89.7715
Cerris	3302392488	Quercus ithaburensis	Decne,, 1835	TR	PRESERVED_SPECIMEN	38.22	31.29	-3.6	-2.5	-0.2	4.2	8	11.4	14	13.5	9.7	5.4	1.4	-1.4	0.4	1.9	5.3	10.1	14.4	18.3	21.4	21.2	17.4	12	6.8	2.5	66	61	56	58	54	40	14	12	17	42	48	76	10.9875	762.207	-3.6	1.6	20.0167	45.5738
Cerris	48792228	Quercus ithaburensis	Decne,, 1835	TR	PRESERVED_SPECIMEN	37.2569	34.7694	-2.3	-1.5	1.4	5.6	9.2	13.1	16.2	15.8	11.7	7.1	2.7	-0.7	2.3	3.3	6.7	11.2	15.3	19.6	23	23	19.2	14	8.5	4	89	70	74	65	61	29	8	6	15	42	65	99	12.4958	761.065	-2.3	3.18333	21.7167	59.3642
Cerris	731834790	Quercus ithaburensis	Decne,, 1835	TR	PRESERVED_SPECIMEN	37.3278	34.7944	-4.1	-3.2	-0.1	4.3	7.8	11.5	14.5	14	10	5.7	1.4	-2.1	0.1	1.2	4.8	9.8	13.9	18	21.5	21.3	17.5	12.3	6.9	2.2	68	57	66	61	60	29	8	6	13	37	52	78	10.7667	776.672	-4.1	1.16667	20.05	55.2021
Cerris	48397707	Quercus ithaburensis	Decne,, 1835	TR	PRESERVED_SPECIMEN	37.4256	34.8736	-1.5	-0.4	2.5	6.5	10.1	14.4	17.9	17.6	12.9	8	3.4	0	3.3	4.6	8.1	12.4	16.6	21.2	24.9	24.8	20.7	15.2	9.4	4.8	105	77	77	65	62	30	9	6	15	46	75	111	13.8208	787.694	-1.5	4.25	23.4333	61.9309
Cerris	731809655	Quercus ithaburensis	Decne,, 1835	TR	PRESERVED_SPECIMEN	37.4267	34.8751	-1.2	-0.2	2.7	6.7	10.4	14.7	18.2	17.9	13.2	8.2	3.6	0.2	3.6	4.9	8.4	12.6	16.8	21.4	25.1	25.1	20.9	15.4	9.6	5.1	108	78	78	65	62	30	9	6	15	46	76	114	14.0833	786.908	-1.2	4.53333	23.6833	62.7581
Cerris	48737778	Quercus ithaburensis	Decne,, 1835	TR	PRESERVED_SPECIMEN	37.5383	34.9066	-4.8	-4	-1.1	3.6	7.3	10.8	13.8	13.3	9.3	5.1	0.8	-2.6	-0.4	0.7	4.3	9.4	13.6	17.6	21.2	21	17.2	11.8	6.3	1.7	54	47	59	62	60	30	7	6	13	37	44	64	10.3667	785.361	-4.8	9.08333	19.7667	52.5271
Cerris	1094411645	Quercus ithaburensis	Decne,, 1835	IL	PRESERVED_SPECIMEN	32.71	35.12	6.8	7.3	9	12.1	15.4	19.1	21.3	21.7	20.3	16.9	12	8.3	10.9	11.7	13.7	17.4	20.8	24	25.9	26.2	24.9	21.9	17	12.4	150	107	66	23	6	0	0	0	1	20	83	136	18.9125	578.623	6.8	11.6833	25.4	112.787
Cerris	48620554	Quercus ithaburensis	Decne,, 1835	IL	PRESERVED_SPECIMEN	32.7195	35.1275	6.7	7.2	8.9	12	15.3	19	21.2	21.5	20.2	16.9	12	8.2	10.8	11.5	13.6	17.3	20.7	23.9	25.8	26.1	24.8	21.8	16.9	12.3	154	110	68	24	6	0	0	0	1	20	84	136	18.8042	578.813	6.7	11.5667	25.2833	112.711
Cerris	2451596948	Quercus ithaburensis	Decne,, 1835	TR	PRESERVED_SPECIMEN	39.0606	35.1797	-6.1	-4.5	-1.5	3.4	7	10	12.3	11.8	8.1	3.8	-0.5	-3.8	-1.4	0.4	4.6	9.9	13.9	17.5	20.6	20.4	16.7	11.4	5.6	0.8	41	33	40	54	50	34	10	7	13	29	36	45	10.0208	795.02	-6.1	9.45	19.2167	45.8118
Cerris	1094644473	Quercus ithaburensis	Decne,, 1835	IL	PRESERVED_SPECIMEN	32.7067	35.1807	6.6	7.2	8.9	12	15.3	19.1	21.3	21.7	20.2	16.8	11.8	8.1	11.1	11.8	13.9	17.7	21.2	24.4	26.3	26.6	25.2	22.2	17.2	12.6	140	103	65	24	6	0	0	0	1	20	77	129	19.1708	586.249	6.6	11.8333	25.75	111.142
Cerris	1094490340	Quercus ithaburensis	Decne,, 1835	TR	PRESERVED_SPECIMEN	36.9914	35.3308	5	5.6	7.9	11.8	15.6	19.7	22.9	22.9	19.8	15.2	10	6.4	9.7	10.6	13.4	17.5	21.7	25.4	28	28.2	26	21.5	15.4	11.1	116	84	72	59	47	25	10	8	15	54	82	128	19.0625	698.756	5	10.4667	27.4333	67.3979
Cerris	48912301	Quercus ithaburensis	Decne,, 1835	IL	PRESERVED_SPECIMEN	32.6822	35.3855	6.4	6.8	8.6	11.8	15.2	18.8	20.9	21.3	19.7	16.5	11.6	7.8	10.5	11.2	13.5	17.4	21.2	24.3	26	26.3	24.9	21.8	16.7	12	139	107	71	24	7	0	0	0	1	17	66	116	18.8083	600.526	6.4	11.25	25.5333	110.994
Cerris	1094654256	Quercus ithaburensis	Decne,, 1835	IL	PRESERVED_SPECIMEN	32.6866	35.3902	5.7	6	7.8	11.1	14.6	17.9	20	20.2	18.8	15.8	11	7.2	9.5	10.2	12.4	16.5	20.5	23.5	25.2	25.4	24	21	15.8	11.1	156	122	84	29	9	0	0	0	1	18	74	130	17.9125	609.042	5.7	10.2333	24.6667	110.419
Cerris	3005244134	Quercus ithaburensis	Decne,, 1835	IL	PRESERVED_SPECIMEN	32.6872	35.3906	5.7	6	7.8	11.1	14.6	17.9	20	20.2	18.8	15.8	11	7.2	9.5	10.2	12.4	16.5	20.5	23.5	25.2	25.4	24	21	15.8	11.1	156	122	84	29	9	0	0	0	1	18	74	130	17.9125	609.042	5.7	10.2333	24.6667	110.419
Cerris	42465336	Quercus ithaburensis	Decne,, 1835	LB	PRESERVED_SPECIMEN	33.8938	35.5018	10	10	11.2	13.6	16.5	19.9	22.3	23	21.9	18.9	14.9	11.6	13.5	13.7	15.3	18	20.9	23.8	25.9	26.7	25.7	23	19	15.2	191	138	108	49	14	1	0	0	5	44	107	163	20.0625	492.766	10	14.1667	25.4667	100.805
Cerris	48734710	Quercus ithaburensis	Decne,, 1835	LB	PRESERVED_SPECIMEN	33.7178	35.7183	0	0.3	1.9	5.6	9.5	12.4	14.4	14.4	12.2	9.7	5.2	2	3.9	4.5	6.8	11.4	16.1	19.4	21.4	21.7	19.4	15.9	10.4	6.2	261	210	168	73	25	2	1	0	3	32	115	203	13.0958	671.922	0	4.85	20.8667	104.736
Cerris	48574154	Quercus ithaburensis	Decne,, 1835	JO	PRESERVED_SPECIMEN	32.3795	35.7638	3	3.4	5.4	9	12.6	15.3	16.9	17.1	15.8	13.7	8.7	4.7	6.5	7.4	9.9	14.4	18.6	21.5	22.9	23	21.7	19	13.2	8.4	116	104	79	25	7	0	0	0	0	12	54	98	15.525	635.794	3	7.4	22.4667	109.241
Cerris	2984491868	Quercus ithaburensis	Decne,, 1835	LB	PRESERVED_SPECIMEN	33.5019	35.8398	0.9	1.6	3.7	7.3	11.4	14.4	16.3	16.2	13.8	11.1	6.2	2.8	5.2	6.2	8.9	13.4	18.5	22.1	23.9	24	21.5	17.8	11.8	7.3	200	160	122	47	18	1	0	0	1	21	83	160	15.0542	709.701	0.9	6.23333	23.3167	108.2
Cerris	2974391721	Quercus ithaburensis	Decne,, 1835	SY	PRESERVED_SPECIMEN	33.7258	36.1042	-0.3	0.4	2.4	6.2	10.3	13.5	15.7	15.5	12.9	9.7	4.8	1.5	4.2	5.2	8.1	12.9	17.9	21.6	23.6	23.6	20.9	16.8	10.7	6.3	139	108	89	39	17	1	0	0	2	22	63	114	14.325	731.746	-0.3	5.26667	22.9333	101.265
Cerris	731809913	Quercus ithaburensis	Decne,, 1835	SY	PRESERVED_SPECIMEN	33.7267	36.1055	-0.3	0.4	2.4	6.2	10.3	13.5	15.7	15.5	12.9	9.7	4.8	1.5	4.2	5.2	8.1	12.9	17.9	21.6	23.6	23.6	20.9	16.8	10.7	6.3	139	108	89	39	17	1	0	0	2	22	63	114	14.325	731.746	-0.3	5.26667	22.9333	101.265
Cerris	731809915	Quercus ithaburensis	Decne,, 1835	TR	PRESERVED_SPECIMEN	36.1968	36.1612	5.8	6.9	9.7	13.4	16.9	21	24	24.8	22.1	16.9	11.3	7.4	9.3	10.8	13.8	17.8	21.3	24.8	27.5	28.3	26.3	21.8	15.7	11	163	140	120	86	56	20	13	9	26	81	100	174	19.0167	690.06	5.8	10.3167	26.8333	70.4549
Cerris	2979529421	Quercus ithaburensis	Decne,, 1835	LB	MATERIAL_SAMPLE	34.6227	36.1771	6.1	6.9	9.1	12.5	15.8	18.3	20.6	21.1	19.7	16.6	11.6	7.7	10.2	11.4	14	18	21.9	24.4	26.4	27	25.8	22.5	16.9	12.1	151	126	104	53	22	4	1	1	6	55	98	141	19.2167	625.188	6.1	11.2167	25.9667	89.8727
Cerris	731809920	Quercus ithaburensis	Decne,, 1835	SY	PRESERVED_SPECIMEN	35.6003	36.1786	0.3	0.5	3	7.6	11.2	14.4	16.8	17.2	14.9	11.2	5.6	1.8	4.1	4.9	7.9	12.9	17	20.2	22.7	23.2	21	16.9	10.6	5.9	203	203	191	112	52	17	7	4	27	62	103	267	13.9333	713.377	0.3	4.96667	22.0167	86.709
Cerris	2446958501	Quercus ithaburensis	Decne,, 1835	TR	PRESERVED_SPECIMEN	36.5838	36.19	8.1	8.5	10.7	14.1	17.7	21.4	24.3	24.9	22.6	18.2	13.2	9.6	11.6	12.2	14.7	18.3	21.7	24.9	27.4	28.1	26.5	22.6	17.2	13.2	107	96	97	73	53	27	10	14	33	80	84	113	19.8667	614.863	8.1	12.3	26.8333	55.3438
Cerris	2979390396	Quercus ithaburensis	Decne,, 1835	LB	MATERIAL_SAMPLE	34.6049	36.3088	3.8	4.5	6.8	10.7	14.3	17.3	19.5	19.8	18	14.5	9.1	5.3	7.9	9	11.8	16.3	20.7	23.7	25.8	26.2	24.5	20.6	14.4	9.7	142	129	106	57	28	4	1	1	6	46	85	136	17.55	687.562	3.8	8.86667	25.2333	88.87
Cerris	731809921	Quercus ithaburensis	Decne,, 1835	TR	PRESERVED_SPECIMEN	36.75	36.3333	-1	-0.6	2.3	6.7	10.6	14.3	16.9	17	14.2	9.9	4.5	0.9	2.8	3.6	6.9	11.8	15.9	19.6	22.2	22.6	20.1	15.5	9.3	4.7	143	128	121	85	56	19	6	7	18	50	82	158	12.9167	738.335	-1	3.7	21.65	74.5844
Cerris	3351888824	Quercus ithaburensis	Decne,, 1835	TR	PRESERVED_SPECIMEN	36.61	36.4	5	5.8	8.5	12.3	16.1	20.3	23.3	23.7	20.8	16	10.4	6.5	8.4	9.6	12.8	17.1	21	24.9	27.7	28.2	25.8	21.2	14.9	10.1	127	112	101	75	49	16	5	8	21	64	82	133	18.475	729.03	5	9.36667	26.9167	69.3258
Cerris	1038235502	Quercus ithaburensis	Decne,, 1835	SY	PRESERVED_SPECIMEN	35.6333	36.5167	1.6	2.2	5.1	9.9	13.7	17.3	20.1	20.3	17.4	13.1	6.7	2.8	5.7	7	10.5	16	20.7	24.4	27	27.5	24.6	19.7	12.4	7.2	126	118	100	57	29	8	1	1	10	32	58	145	16.8875	816.84	1.6	6.6	26.3	90.4591
Cerris	731809922	Quercus ithaburensis	Decne,, 1835	SY	PRESERVED_SPECIMEN	36.67	36.71	1.6	2.5	5.5	9.7	13.7	18.2	21.3	21.3	18	12.8	6.9	3.2	5.6	6.9	10.6	15.5	20.4	24.9	27.8	27.9	25	19.4	12.4	7.3	124	108	87	60	37	7	1	3	8	35	63	125	16.9708	835.617	1.6	6.58333	26.85	84.4224
Cerris	1055406561	Quercus ithaburensis	Decne,, 1835	SY	PRESERVED_SPECIMEN	35.0131	38.5051	0.2	1.3	4.1	8.9	13.9	17.9	20.1	20.1	16.5	11.4	4.9	1.5	5.1	7	10.7	16.3	21.8	26.1	28.5	28.5	25	19.3	11.7	6.7	28	21	21	23	13	1	0	0	0	9	18	24	17.2125	880.7	0.2	6.26667	27.3	75.7174
Cerris	730984532	Quercus libani	Oliv,, 1804	TR	PRESERVED_SPECIMEN	37.25	34.3333	-13.4	-12.7	-9.6	-4.3	-1	1.6	4	3.6	0.6	-2.8	-6.7	-10.6	-9.7	-8.7	-5.5	0.1	4.7	8.6	11.8	11.7	8.3	3.2	-2.4	-7.2	77	70	82	81	75	39	12	10	13	38	54	86	1.25	793.602	-13.4	-0.25	10.6333	54.6655
Cerris	730984534	Quercus libani	Oliv,, 1804	TR	PRESERVED_SPECIMEN	37.1559	34.5386	-4.3	-3.5	-0.6	3.9	7.4	10.9	13.7	13.1	9.5	5.3	1.1	-2.3	-0.2	0.9	4.3	9.3	13.3	17.3	20.6	20.3	16.8	11.8	6.5	2	69	58	65	59	57	28	7	6	13	36	52	77	10.2292	754.702	-4.3	0.916667	19.2167	55.7715
Cerris	730984554	Quercus libani	Oliv,, 1804	TR	PRESERVED_SPECIMEN	36.8467	34.6509	5.9	6.5	8.6	12.6	16.2	20.2	23.6	23.6	20.5	16	11.4	7.8	10.3	10.9	13.3	17.2	20.6	24.2	27.2	27.5	25.4	21.4	16.4	12.1	115	85	66	43	30	14	10	6	11	51	84	148	18.8875	638.561	5.9	11.1167	26.7333	81.1823
Cerris	730984542	Quercus libani	Oliv,, 1804	TR	PRESERVED_SPECIMEN	37.2547	34.7614	-2.2	-1.3	1.5	5.8	9.3	13.3	16.4	16	11.9	7.3	2.9	-0.5	2.4	3.5	6.8	11.4	15.5	19.7	23.1	23.1	19.3	14.1	8.6	4.1	92	71	75	65	61	29	8	6	15	42	67	101	12.65	760.953	-2.2	3.35	21.8667	60.0143
Cerris	730984581	Quercus libani	Oliv,, 1804	TR	PRESERVED_SPECIMEN	37.3278	34.7944	-4.1	-3.2	-0.1	4.3	7.8	11.5	14.5	14	10	5.7	1.4	-2.1	0.1	1.2	4.8	9.8	13.9	18	21.5	21.3	17.5	12.3	6.9	2.2	68	57	66	61	60	29	8	6	13	37	52	78	10.7667	776.672	-4.1	1.16667	20.05	55.2021
Cerris	730984583	Quercus libani	Oliv,, 1804	TR	PRESERVED_SPECIMEN	37.3626	34.849	-3.7	-2.9	0	4.5	8.1	11.7	14.8	14.3	10.3	6	1.6	-1.8	0.5	1.6	5.1	10	14.1	18.2	21.7	21.6	17.7	12.5	7	2.5	66	55	63	59	59	30	7	6	13	36	52	77	11.0375	774.239	-3.7	1.53333	20.35	54.9456
Cerris	730984586	Quercus libani	Oliv,, 1804	LB	PRESERVED_SPECIMEN	33.7413	35.7004	1.4	1.9	3.6	7.4	11.3	14.4	16.4	16.3	14	11.2	6.5	3.2	5.5	6.3	8.7	13.1	17.9	21.4	23.3	23.5	21.1	17.5	11.8	7.5	266	215	170	72	23	1	1	0	3	30	113	204	14.8083	680.798	1.4	6.45	22.75	106.336
Cerris	665627566	Quercus libani	Oliv,, 1804	LB	PRESERVED_SPECIMEN	33.6975	35.7047	-0.5	-0.4	1	4.8	8.6	11.4	13.5	13.5	11.3	9	4.7	1.6	3.3	3.8	6	10.6	15.2	18.5	20.5	20.8	18.5	15.2	9.8	5.7	251	202	161	74	26	2	1	0	3	32	113	198	12.3167	659.522	-0.5	4.28333	19.9333	103.588
Cerris	665637949	Quercus libani	Oliv,, 1804	LB	PRESERVED_SPECIMEN	33.6919	35.7069	-0.5	-0.4	1	4.8	8.6	11.4	13.5	13.5	11.3	9	4.7	1.6	3.3	3.8	6	10.6	15.2	18.5	20.5	20.8	18.5	15.2	9.8	5.7	251	202	161	74	26	2	1	0	3	32	113	198	12.3167	659.522	-0.5	4.28333	19.9333	103.588
Cerris	731400194	Quercus libani	Oliv,, 1804	SY	PRESERVED_SPECIMEN	33.7244	36.1002	-0.2	0.6	2.7	6.5	10.6	13.8	15.9	15.8	13.1	9.9	4.9	1.6	4.4	5.5	8.4	13.2	18.1	21.8	23.9	23.8	21.1	17	10.9	6.5	136	105	87	38	16	1	0	0	1	21	62	112	14.5458	734.118	-0.2	5.43333	23.1667	101.862
Cerris	731390662	Quercus libani	Oliv,, 1804	SY	PRESERVED_SPECIMEN	33.7244	36.1002	-0.2	0.6	2.7	6.5	10.6	13.8	15.9	15.8	13.1	9.9	4.9	1.6	4.4	5.5	8.4	13.2	18.1	21.8	23.9	23.8	21.1	17	10.9	6.5	136	105	87	38	16	1	0	0	1	21	62	112	14.5458	734.118	-0.2	5.43333	23.1667	101.862
Cerris	2979525413	Quercus libani	Oliv,, 1804	SY	MATERIAL_SAMPLE	35.5501	36.2002	-0.4	-0.2	2.2	6.8	10.5	13.8	16.3	16.6	14	10.3	4.8	1.3	3.4	4	6.8	11.8	16.1	19.4	22	22.5	20.1	15.8	9.7	5.1	193	190	179	106	51	16	5	4	22	60	101	244	13.05	717.043	-0.4	4.16667	21.2833	86.0042
Cerris	3351944602	Quercus libani	Oliv,, 1804	TR	PRESERVED_SPECIMEN	37.77	36.26	-7.2	-6.2	-2.6	2	5.2	8	10.6	10.3	6.9	3.3	-0.9	-4.4	-3.1	-2	1.7	7.1	11.3	15.1	18.6	18.5	15	9.9	4.2	-0.6	80	70	80	71	60	27	8	7	16	46	63	95	7.98333	789.598	-7.2	-1.86667	17.3333	57.5594
Cerris	3351716798	Quercus libani	Oliv,, 1804	TR	PRESERVED_SPECIMEN	38.7	36.43	-9.7	-8	-4	0.8	3.9	6.3	8.5	8.1	4.8	1.4	-2.7	-6.3	-5.1	-3.6	0.9	6.6	10.7	14	17.2	17.2	13.8	8.8	3	-2.1	42	38	49	56	61	40	10	11	19	33	41	53	6.8125	805.49	-9.7	6.08333	16.1	43.5055
Cerris	3351850668	Quercus libani	Oliv,, 1804	TR	PRESERVED_SPECIMEN	37.73	37.42	-4.4	-3	0.6	5.1	9	13.1	16.1	15.8	11.4	6.5	1.7	-1.8	-0.2	1.4	5.9	11.2	16	20.8	24.6	24.5	20.4	14.2	7.6	2.5	83	68	77	63	45	13	3	3	7	40	64	88	12.425	900.097	-4.4	1.25	23.1833	68.6578
Cerris	3351888825	Quercus libani	Oliv,, 1804	TR	PRESERVED_SPECIMEN	37.57	37.48	-2.7	-1.3	1.9	6.4	10.5	15.1	18.4	18.1	13.7	8.3	3.2	-0.4	1.7	3.3	7.5	12.7	17.8	23	26.7	26.5	22.4	16	9.1	4	90	73	75	58	39	10	2	2	5	39	63	95	14.225	916.65	-2.7	3	25.25	74.0779
Cerris	730984535	Quercus libani	Oliv,, 1804	TR	PRESERVED_SPECIMEN	39.2854	38.4727	-4.6	-3.4	1	6.4	10.7	14.7	18.2	18.1	14.7	9.2	3.3	-1.5	-2	-0.4	4.5	10.7	15.6	20	24	24	20.2	13.6	6.5	0.9	80	72	76	80	62	28	6	4	10	50	78	96	11.4542	950.563	-4.6	1.76667	22.7167	60.5858
Cerris	3351785993	Quercus libani	Oliv,, 1804	TR	PRESERVED_SPECIMEN	39.45	38.54	-3.9	-2.5	1.6	6.9	10.9	14.7	18.4	18.1	14.4	9.1	3.5	-0.9	-0.6	1.3	6.1	12	16.7	21.3	25.4	25.2	21.2	14.6	7.5	2.3	68	60	64	72	60	30	8	5	11	51	69	79	12.7458	938.532	-3.9	3.06667	23.9167	55.1931
Cerris	730937678	Quercus libani	Oliv,, 1804	TR	PRESERVED_SPECIMEN	38.9677	41.051	-8.9	-8	-3	2.9	7.5	11.6	15.8	15.5	10.8	5.4	-0.2	-5.4	-4.7	-3.6	1.3	8.3	13.9	19.1	24	24	19.4	12.4	5	-1.4	95	95	108	114	77	27	8	6	12	63	89	92	9.80833	1051.47	-8.9	2	22.45	61.6408
Cerris	730937681	Quercus libani	Oliv,, 1804	TR	PRESERVED_SPECIMEN	38.7723	41.4624	-9.3	-8.6	-2.8	3.6	8.1	11.5	15.6	15.3	11	5.8	0.5	-4.8	-5.4	-4.3	1.5	8.9	14.5	19.2	24.1	24.1	19.7	12.7	5.3	-1.3	82	87	95	104	67	24	6	5	12	61	89	83	9.94167	1074.22	-9.3	2.06667	22.65	61.6258
Cerris	730937679	Quercus libani	Oliv,, 1804	TR	PRESERVED_SPECIMEN	38.7404	41.4967	-10.2	-8.9	-2.9	3.6	8.3	11.9	16.1	15.9	11.4	6.1	0.5	-5.4	-6.2	-4.6	1.4	8.7	14.5	19.3	24.3	24.3	19.7	12.7	5.1	-1.8	88	96	107	114	71	25	7	6	13	67	97	92	9.7875	1099.92	-10.2	1.83333	22.75	62.0627
Cerris	730984497	Quercus libani	Oliv,, 1804	TR	PRESERVED_SPECIMEN	38.3113	41.9183	-7.7	-7.1	-3.8	1.1	5.7	10.1	14.1	13.9	10	4.7	-0.6	-5	-4.2	-3.4	-0.3	5.3	10.8	16	20.8	20.8	16.7	10.1	3.7	-1.6	101	115	116	141	92	25	7	7	14	86	120	117	7.88333	925.717	-7.7	0.533333	19.4	63.3481
Cerris	730984512	Quercus libani	Oliv,, 1804	TR	PRESERVED_SPECIMEN	38.2309	41.9712	-5.3	-4.8	-1.6	3.2	8	12.4	16.5	16.2	12.2	6.9	1.6	-2.8	-1.7	-0.8	2.5	7.7	13.1	18.2	22.7	22.7	18.6	12.1	5.7	0.7	120	134	133	142	86	21	5	5	11	83	129	136	10.1292	903.977	-5.3	3.15	21.35	67.5714
Cerris	731804187	Quercus libani	Oliv,, 1804	TR	PRESERVED_SPECIMEN	38.0602	42.0296	-2.2	-1.2	2.6	7.9	12.3	17.3	21.7	21.2	16.9	11	5.1	0.6	1.9	3.5	7.5	13.2	18.5	24.4	29.1	28.7	24.3	17.2	9.9	4.4	92	106	108	108	66	12	2	2	6	54	92	100	15.2042	992.917	-2.2	8.01667	27.3833	71.135
Cerris	730984561	Quercus libani	Oliv,, 1804	TR	PRESERVED_SPECIMEN	38.4006	42.1095	-6.3	-5.5	-1.9	3	7.3	11.1	15	14.6	10.7	6	0.9	-3.7	-2.8	-1.8	1.9	7.6	13	17.9	22.4	22.3	18.3	11.9	5.3	-0.3	124	141	137	146	87	23	5	6	13	88	140	147	9.62917	927.855	-6.3	2.56667	20.9833	67.2837
Cerris	730984547	Quercus libani	Oliv,, 1804	TR	PRESERVED_SPECIMEN	38.6523	42.4202	-4.9	-4.8	-2.4	2	6	10	14	13.8	10.3	5.4	0.8	-2.6	-1.9	-1.5	1.3	6.6	11.5	16.6	21	20.7	16.8	10.6	4.8	0.5	67	82	90	101	78	28	7	7	14	74	84	69	8.90833	848.541	-4.9	2.13333	19.5167	57.9006
Cerris	730984572	Quercus libani	Oliv,, 1804	IQ	PRESERVED_SPECIMEN	37.013	43.3675	-4.7	-3.4	0.3	5.6	11.1	16	19.9	19.5	15.5	9.2	3.2	-1.8	-0.7	0.7	4.8	10.2	16.2	21.9	26.2	26	21.9	14.8	7.9	2.1	99	134	142	130	63	3	1	1	3	42	94	104	12.6583	985.93	-4.7	5.26667	24.6667	81.4436
Cerris	1831334132	Quercus libani	Oliv,, 1804	IQ	PRESERVED_SPECIMEN	37.2167	43.4333	-4.8	-3.4	0.7	5.7	11.3	16.2	20.1	19.6	15.5	9.4	3.3	-1.7	-0.6	1	5.6	11.2	17	22.7	27.1	26.7	22.6	15.5	8.4	2.5	103	140	135	125	64	3	1	0	2	44	101	105	13.3125	1007.21	-4.8	5.91667	25.4833	80.9338
Cerris	730984504	Quercus libani	Oliv,, 1804	IQ	PRESERVED_SPECIMEN	35.6231	45.9469	-4.1	-2.8	1.6	6.1	10.5	15	19.3	18.8	13.9	9.1	3.2	-1.5	0.2	2	7.2	12.5	17.7	23.4	27.7	27.5	22.7	16.8	9.3	3.5	208	195	183	107	46	0	0	0	0	27	111	154	14.2042	983.887	-4.1	3.16667	26.1667	95.9651
Cerris	3311392374	Quercus suber	L,, 1753	PT	PRESERVED_SPECIMEN	39.21	-8	5.7	6.5	7.8	8.9	11.3	14.4	16.3	16.3	15.4	12.5	9	6.7	9.7	10.8	12.9	14.2	17	20.8	23.3	23.4	21.4	17.4	13.2	10.4	99	79	63	63	55	23	5	6	31	77	91	104	16.2083	506.785	5.7	11.1	22.5167	58.7447
Cerris	128032668	Quercus suber	L,, 1753	ES	PRESERVED_SPECIMEN	38.8	-5	2.6	3.9	5.4	7.5	10.7	14.6	17.2	16.9	14.7	10.4	6.3	3.9	7.4	9.1	11.5	13.4	17	21.6	25.1	24.8	21.7	16.2	11.4	8.4	61	47	38	54	40	22	5	6	23	56	67	76	15.6292	640.41	2.6	9.06667	23.8333	55.0299
Cerris	1050644696	Quercus suber	L,, 1753	ES	PRESERVED_SPECIMEN	43.15	-3	3.6	4.1	4.8	6.1	9.1	11.8	13.8	14.2	12.3	9.7	6.4	4.8	7.4	8.4	9.6	10.7	14	16.7	19	19.4	17.7	14.4	10.5	8.4	108	87	86	117	88	64	53	73	65	104	119	102	13.0083	442.502	3.6	8.73333	18.4	24.2161
Cerris	1234434129	Quercus suber	L,, 1753	IT	PRESERVED_SPECIMEN	37.9833	14	5	4.7	5.5	7.5	11.5	15.4	18	18.6	16.2	12.9	9	6.3	7.6	7.6	8.8	11	15.4	19.5	22.3	22.8	19.9	16	11.9	8.9	66	55	46	45	27	8	6	15	46	73	72	79	14.3125	577.286	4.7	12.25	21.55	56.3048
Cerris	731409124	Quercus suber	L,, 1753	FR	PRESERVED_SPECIMEN	42.8735	-0.00287	-0.3	0.6	2.1	3.8	7.2	10.4	12.9	13.4	10.9	7.5	3.3	0.8	3.2	4.5	6.7	8.6	12.3	15.8	18.9	19.3	16.4	12	7.1	4.4	82	75	63	78	89	74	48	60	65	85	92	87	10.7625	578.651	-0.3	7.83333	18.15	17.7173
Cerris	1936435943	Quercus suber	L,, 1753	ES	PRESERVED_SPECIMEN	38.7369	-0.0215	3.1	4.3	6.1	8.1	11.5	15.5	18.3	18.7	15.7	11.2	7	4.2	8.5	10.1	12.2	14.3	17.7	22	25	25.2	21.9	17	12.5	9.3	22	24	26	38	37	22	9	11	38	53	38	31	16.2958	604.071	3.1	17.1167	24.0167	41.8423
Cerris	2558255250	Quercus suber	L,, 1753	ES	PRESERVED_SPECIMEN	38.7	-0.05	1.3	2.3	4.2	6.3	9.9	13.9	16.8	17.1	14	9.5	5.2	2.3	6.6	8.1	10.4	12.5	16.2	20.8	24.2	24.2	20.6	15.3	10.6	7.4	23	25	28	44	44	28	10	12	36	49	37	31	14.7375	645.358	1.3	15.4667	23.0667	38.6713
Cerris	1501980032	Quercus suber	L,, 1753	ES	PRESERVED_SPECIMEN	38.77	-0.07	2.8	3.9	5.7	7.7	11.2	15.2	18	18.4	15.3	10.9	6.7	3.8	8.1	9.6	11.8	13.8	17.3	21.7	24.8	25	21.6	16.6	12	8.9	23	24	27	38	39	24	9	11	37	52	37	31	15.9292	613.994	2.8	16.7333	23.8167	40.4333
Cerris	1502013953	Quercus suber	L,, 1753	ES	PRESERVED_SPECIMEN	39.85	-0.25	2.7	3.4	4.7	6.8	10.3	14.2	17	17.3	14.5	10.3	6	3.8	7.7	8.7	10.5	12.3	15.9	20.1	23.3	23.5	20.3	15.6	11.1	8.5	31	25	28	43	47	31	18	27	49	61	38	42	14.7792	581.344	2.7	15.6667	22.25	32.4035
Cerris	1500702138	Quercus suber	L,, 1753	ES	PRESERVED_SPECIMEN	39.94	-0.27	3.8	4.5	5.8	7.9	11.3	15	17.8	18.1	15.5	11.4	7.2	5	8.6	9.5	11.3	13.1	16.4	20.3	23.3	23.6	20.8	16.4	12	9.4	31	24	27	39	42	28	15	27	50	64	37	43	15.3958	552.229	3.8	16.4	22.4167	36.0092
Cerris	1502004822	Quercus suber	L,, 1753	ES	PRESERVED_SPECIMEN	39.04	-0.28	3.1	4.1	5.7	7.8	11.2	15.3	18.2	18.6	15.6	11.1	6.8	4.1	8	9.4	11.4	13.4	16.8	21.2	24.4	24.6	21.4	16.4	11.8	8.8	25	25	27	39	39	26	10	13	39	55	38	35	15.6167	605.81	3.1	16.4833	23.3833	39.0751
Cerris	2558241128	Quercus suber	L,, 1753	ES	PRESERVED_SPECIMEN	39	-0.3	0	1.1	2.9	5	8.8	12.8	15.9	16.1	13	8.4	3.9	1.1	5	6.6	9	11.1	15.1	19.9	23.7	23.5	19.7	14	9.1	5.9	23	25	29	49	50	36	13	15	35	47	35	31	13.5583	680.915	0	15.3667	22.3167	36.8609
Cerris	1502013425	Quercus suber	L,, 1753	ES	PRESERVED_SPECIMEN	39.95	-0.37	1.3	1.7	3.3	5.4	9	12.6	15.2	15.4	12.6	8.8	4.5	2.3	6.2	7.1	9.2	11	14.6	18.8	22.1	22.2	18.8	14.2	9.6	7	28	23	27	43	52	36	20	29	46	56	34	37	13.4	589.857	1.3	14.2167	7.51667	30.8734
Cerris	1502012661	Quercus suber	L,, 1753	ES	PRESERVED_SPECIMEN	39.86	-0.37	1.3	1.8	3.3	5.4	9.1	12.9	15.6	15.9	12.9	8.8	4.5	2.3	6.5	7.5	9.5	11.3	15	19.4	22.8	22.9	19.4	14.5	9.8	7.2	28	24	27	43	50	35	19	27	45	56	35	38	13.8167	607.388	1.3	14.5833	7.81667	30.7156
Cerris	895210304	Quercus suber	L,, 1753	ES	PRESERVED_SPECIMEN	38.96	-0.4	3	4	5.6	7.6	11.1	15.1	18.1	18.5	15.6	11.1	6.8	4	8	9.5	11.5	13.5	16.9	21.3	24.6	24.8	21.6	16.5	11.9	8.9	24	25	27	39	40	27	10	13	39	55	38	34	15.7417	612.153	3	16.65	23.5833	39.2347
Cerris	1501997548	Quercus suber	L,, 1753	ES	PRESERVED_SPECIMEN	39.05	-0.4	4	5	6.6	8.6	11.9	15.9	18.9	19.4	16.4	12	7.8	5.1	9	10.4	12.3	14.2	17.5	21.7	24.8	25.1	22.1	17.3	12.8	9.9	25	25	29	36	37	23	9	13	40	57	39	36	16.4042	584.821	4	17.3667	23.85	40.8925
Cerris	2558247547	Quercus suber	L,, 1753	ES	PRESERVED_SPECIMEN	39.66	-0.4	3.8	4.4	5.8	7.8	11.2	15.1	17.9	18.3	15.5	11.3	7.1	4.8	8.6	9.5	11.3	13.1	16.4	20.6	23.7	24	21	16.4	12	9.3	31	26	28	40	41	29	14	24	47	63	39	43	15.5	567.294	3.8	16.4667	22.75	35.2332
Cerris	895203725	Quercus suber	L,, 1753	ES	PRESERVED_SPECIMEN	39.71	-0.46	1	1.5	3	5.1	8.7	12.5	15.3	15.5	12.6	8.5	4.2	2	6	7	9.1	10.9	14.7	19.2	22.6	22.6	19.1	14.1	9.4	6.8	28	24	27	45	51	38	20	27	44	55	35	37	13.4458	614.756	1	14.9167	7.36667	30.152
Cerris	895227890	Quercus suber	L,, 1753	ES	PRESERVED_SPECIMEN	40.04	-0.48	1.4	1.9	3.6	5.7	9.3	12.9	15.5	15.7	12.9	9	4.6	2.5	6.4	7.4	9.6	11.4	15	19.2	22.4	22.5	19.2	14.6	9.9	7.2	26	21	24	40	49	35	20	29	44	53	31	35	13.725	593.734	1.4	14.5333	7.8	30.9775
Cerris	1502011800	Quercus suber	L,, 1753	ES	PRESERVED_SPECIMEN	39.77	-0.49	2	2.6	4.1	6.1	9.7	13.5	16.2	16.5	13.7	9.7	5.3	3.1	7	8.1	10	11.9	15.5	19.8	23	23.2	19.9	15.1	10.5	7.8	27	23	26	41	48	34	17	27	45	56	35	38	14.3125	595.873	2	15.15	8.38333	31.9181
Cerris	1501991247	Quercus suber	L,, 1753	ES	PRESERVED_SPECIMEN	39.68	-0.49	3.7	4.3	5.7	7.6	11	15	17.8	18.2	15.5	11.2	7	4.7	8.6	9.6	11.4	13.1	16.5	20.7	23.8	24.1	21.1	16.4	12	9.4	29	25	27	38	41	29	14	23	45	61	37	41	15.5542	570.918	3.7	16.5333	22.85	35.0757
Cerris	731407121	Quercus suber	L,, 1753	FR	PRESERVED_SPECIMEN	44.8378	-0.57918	2.5	3.2	4.3	6.4	10.2	13.1	15.2	15.1	12.3	9.2	5.1	3.5	6.3	7.6	9.6	11.8	15.8	18.8	21.2	21.1	18.2	14.1	9.3	7.2	88	80	69	73	79	64	51	58	83	87	103	100	13.3917	551.328	2.5	7.58333	20.35	20.0389
Cerris	895288560	Quercus suber	L,, 1753	ES	PRESERVED_SPECIMEN	40.13	-0.59	-0.6	0.1	1.9	4.1	7.8	11.4	13.9	14	11	7.2	2.7	0.6	4.8	5.9	8.3	10.1	14.1	18.4	21.7	21.6	18	13.2	8.3	5.7	23	19	24	40	53	39	23	31	41	48	28	30	12.5167	622.241	-0.6	14.2	6.35	31.5968
Cerris	2558243347	Quercus suber	L,, 1753	ES	PRESERVED_SPECIMEN	39.58	-0.66	4.7	5.4	6.7	8.7	12	16	18.9	19.4	16.6	12.4	8.1	5.7	9.7	10.7	12.4	14.2	17.4	21.4	24.5	24.9	22.1	17.5	13.1	10.5	28	24	26	35	37	26	12	20	44	61	37	40	16.5375	558.55	4.7	17.5833	23.6333	38.1958
Cerris	2558243252	Quercus suber	L,, 1753	ES	PRESERVED_SPECIMEN	39.42	-0.69	3.9	4.6	6	7.9	11.3	15.3	18.3	18.8	15.9	11.6	7.3	4.9	9	10.1	11.9	13.7	17	21.3	24.5	24.8	21.8	17	12.5	9.7	27	24	28	39	40	29	12	19	43	59	38	39	16.0958	580.221	3.9	17.0667	23.5	36.6553
Cerris	731412648	Quercus suber	L,, 1753	FR	PRESERVED_SPECIMEN	43.7086	-1.05195	3.6	4.4	5.5	7.2	10.6	13.2	15.3	15.5	13	10.1	6.5	4.9	7.8	8.9	10.5	12.1	15.5	18	20.4	20.6	18.5	15	10.9	8.8	122	110	87	98	86	66	56	96	125	103	143	145	13.9083	467.94	3.6	9.15	17.95	26.6365
Cerris	731390057	Quercus suber	L,, 1753	FR	PRESERVED_SPECIMEN	43.7912	-1.22933	3.5	4.2	5.3	7	10.2	12.9	15	15.2	12.8	10	6.4	4.7	7.5	8.5	10.2	11.8	15.1	17.6	19.8	20.1	18.1	14.8	10.7	8.5	122	108	88	100	86	65	55	93	121	105	144	143	13.575	459.963	3.5	8.91667	17.5333	26.6406
Cerris	731407110	Quercus suber	L,, 1753	FR	PRESERVED_SPECIMEN	43.8741	-1.30119	3.5	4.2	5.4	7.1	10.3	13	15	15.2	12.8	10.1	6.4	4.7	7.5	8.5	10.2	11.8	15.1	17.5	19.8	20	18	14.8	10.7	8.5	120	106	86	96	81	63	54	87	115	105	143	140	13.5208	456.735	3.5	8.9	17.45	27.3866
Cerris	731412782	Quercus suber	L,, 1753	FR	PRESERVED_SPECIMEN	43.8758	-1.30314	3.5	4.2	5.4	7.1	10.4	13	15.1	15.2	12.8	10.1	6.4	4.7	7.5	8.5	10.2	11.8	15.1	17.5	19.8	20	18	14.8	10.7	8.5	120	105	86	95	81	62	53	87	114	104	142	140	13.525	457.113	3.5	8.9	17.4667	27.6026
Cerris	731575998	Quercus suber	L,, 1753	FR	PRESERVED_SPECIMEN	43.7556	-1.32664	4	4.7	5.8	7.5	10.8	13.4	15.5	15.7	13.4	10.5	6.8	5.2	7.9	8.9	10.4	12	15.3	17.7	20	20.3	18.4	15.1	11	8.9	124	108	89	101	83	63	56	91	116	107	147	141	13.8292	453.163	4	9.26667	17.7	27.0644
Cerris	3311392766	Quercus suber	L,, 1753	FR	PRESERVED_SPECIMEN	43.76	-1.38	4	4.8	5.9	7.6	10.8	13.4	15.5	15.8	13.4	10.7	6.9	5.2	7.9	8.9	10.4	11.9	15.1	17.5	19.8	20.2	18.3	15.1	11	8.9	124	108	88	101	82	62	55	89	114	108	148	141	13.7458	448.115	4	9.25	17.5	27.7223
Cerris	731501381	Quercus suber	L,, 1753	FR	PRESERVED_SPECIMEN	43.6927	-1.38491	4.1	4.9	6	7.6	10.8	13.4	15.6	15.9	13.6	10.7	7	5.3	8	9	10.4	11.9	15.2	17.6	19.9	20.3	18.4	15.1	11.1	9	126	109	89	106	85	63	57	90	113	112	148	141	13.8167	447.947	4.1	9.33333	17.55	26.8651
Cerris	731407119	Quercus suber	L,, 1753	FR	PRESERVED_SPECIMEN	43.7858	-1.40096	4.2	4.9	6	7.7	10.9	13.5	15.6	15.9	13.6	10.8	7	5.4	8.1	9	10.4	11.9	15.2	17.6	19.9	20.2	18.4	15.1	11.2	9.1	124	107	87	100	84	62	55	88	112	109	147	140	13.825	444.591	4.2	9.43333	17.5333	27.4699
Cerris	731407109	Quercus suber	L,, 1753	FR	PRESERVED_SPECIMEN	43.6382	-1.42462	4.2	5.1	6.1	7.7	11	13.6	15.8	16.1	13.8	10.8	7.2	5.4	8.1	9.1	10.6	12.1	15.4	17.8	20.1	20.4	18.6	15.3	11.3	9.1	126	108	91	109	88	63	57	91	111	114	149	139	13.9833	450.133	4.2	9.5	17.7333	26.3719
Cerris	731500027	Quercus suber	L,, 1753	FR	PRESERVED_SPECIMEN	43.5952	-1.42675	4.5	5.4	6.4	8	11.2	13.9	16.1	16.4	14.1	11.2	7.4	5.7	8.3	9.3	10.6	12	15.3	17.7	20.1	20.4	18.7	15.4	11.4	9.3	126	107	93	111	87	62	58	91	109	113	148	137	14.05	444.333	4.5	9.65	17.7167	26.0139
Cerris	731576090	Quercus suber	L,, 1753	FR	PRESERVED_SPECIMEN	43.6094	-1.43131	4.4	5.2	6.3	7.9	11.1	13.7	16	16.2	14	11	7.3	5.6	8.2	9.2	10.6	12	15.3	17.7	20	20.4	18.6	15.3	11.3	9.2	126	108	93	110	87	63	57	91	109	114	149	138	13.9667	444.933	4.4	9.56667	17.65	26.2396
Cerris	731575540	Quercus suber	L,, 1753	FR	PRESERVED_SPECIMEN	43.5611	-1.44821	4.6	5.4	6.4	8	11.2	13.8	16.1	16.4	14.2	11.2	7.5	5.8	8.4	9.3	10.6	11.9	15.2	17.6	20	20.4	18.7	15.4	11.4	9.4	127	108	94	111	88	64	59	91	106	115	149	136	14.0292	440.286	4.6	9.73333	17.6167	25.5518
Cerris	1050600324	Quercus suber	L,, 1753	FR	PRESERVED_SPECIMEN	43.57	-1.45	4.6	5.5	6.5	8	11.2	13.9	16.1	16.5	14.2	11.2	7.5	5.8	8.4	9.4	10.6	12	15.2	17.7	20	20.4	18.7	15.4	11.4	9.4	126	107	94	110	88	64	58	91	106	116	149	136	14.05	440.124	4.6	9.73333	17.6333	25.6907
Cerris	731409122	Quercus suber	L,, 1753	FR	PRESERVED_SPECIMEN	43.493	-1.47484	4.9	5.7	6.7	8.2	11.4	14.1	16.5	16.8	14.5	11.5	7.7	6	8.7	9.7	11	12.3	15.6	18.1	20.6	21	19.1	15.8	11.7	9.6	125	105	95	114	92	66	59	90	101	118	148	132	14.425	449.649	4.9	10	19.9	24.6875
Cerris	731407115	Quercus suber	L,, 1753	FR	PRESERVED_SPECIMEN	43.493	-1.47484	4.9	5.7	6.7	8.2	11.4	14.1	16.5	16.8	14.5	11.5	7.7	6	8.7	9.7	11	12.3	15.6	18.1	20.6	21	19.1	15.8	11.7	9.6	125	105	95	114	92	66	59	90	101	118	148	132	14.425	449.649	4.9	10	19.9	24.6875
Cerris	731390055	Quercus suber	L,, 1753	FR	PRESERVED_SPECIMEN	43.555	-1.48406	4.9	5.8	6.7	8.3	11.4	14.1	16.5	16.8	14.5	11.4	7.8	6.1	8.7	9.6	10.8	12.2	15.4	17.9	20.3	20.8	19	15.6	11.7	9.7	125	106	92	111	86	63	57	89	103	116	149	134	14.3083	440.299	4.9	10.0333	17.8833	26.2343
Cerris	731407125	Quercus suber	L,, 1753	FR	PRESERVED_SPECIMEN	43.5109	-1.4883	5	5.9	6.9	8.3	11.5	14.2	16.6	16.9	14.7	11.6	7.8	6.1	8.8	9.7	11	12.3	15.6	18.1	20.5	21	19.1	15.8	11.7	9.7	125	104	93	112	90	64	58	89	101	118	148	132	14.4458	444.34	5	10.1	19.8333	25.4338
Cerris	731576469	Quercus suber	L,, 1753	FR	PRESERVED_SPECIMEN	43.5091	-1.4883	5	5.9	6.9	8.3	11.5	14.2	16.6	16.9	14.7	11.6	7.8	6.1	8.8	9.7	11	12.3	15.6	18.1	20.5	21	19.1	15.8	11.7	9.7	125	104	93	112	90	64	58	89	101	118	148	132	14.4458	444.34	5	10.1	19.8333	25.4338
Cerris	30887667	Quercus suber	L,, 1753	ES	PRESERVED_SPECIMEN	41.79	-1.8	-2.5	-1.9	-1	0.9	4.4	7.6	10.2	10.2	7.7	4.2	0.5	-1.3	1.5	2.6	4.5	6.1	9.9	14	17.7	17.7	14.4	9.4	5	2.6	48	45	38	66	81	59	34	34	43	57	52	58	8.8	595.426	-2.5	10.0167	16.6333	26.6338
Cerris	204434628	Quercus suber	L,, 1753	ES	PRESERVED_SPECIMEN	43.317	-2.02	5.5	6.1	7	8.4	11.2	14	16.3	16.6	14.7	11.9	8.3	6.6	8.8	9.6	10.8	12	15	17.6	19.8	20.2	18.7	15.7	11.8	9.8	124	101	100	127	101	71	66	89	92	129	149	125	14.15	418.596	5.5	12.4333	19.2	23.37
Cerris	895169530	Quercus suber	L,, 1753	ES	PRESERVED_SPECIMEN	40.26	-2.27	-0.7	0	1.4	3.6	7.3	11.6	14.6	14.5	11.1	6.5	2.5	0.2	4.2	5.4	7.7	9.6	13.6	18.7	22.8	22.5	18.4	12.4	7.6	4.8	51	43	32	54	60	38	16	16	35	58	59	63	12.2958	682.65	-0.7	8.25	21.1833	37.0036
Cerris	1936016859	Quercus suber	L,, 1753	ES	PRESERVED_SPECIMEN	40.2594	-2.2839	-0.5	0.2	1.7	3.8	7.5	11.8	14.9	14.8	11.4	6.7	2.7	0.4	4.4	5.7	8	9.9	13.9	19	23	22.7	18.6	12.7	7.8	5	51	42	31	52	58	37	15	16	34	56	59	62	12.5625	683.94	-0.5	8.5	21.4667	37.3059
Cerris	1050594168	Quercus suber	L,, 1753	ES	PRESERVED_SPECIMEN	42.85	-2.61	1.3	1.8	2.9	4.4	7.6	10.3	12.5	12.8	10.7	7.7	4.1	2.4	4.8	6.1	8	9.4	12.9	16	18.8	19.2	16.8	12.7	8.2	5.7	77	66	63	86	80	57	42	49	45	73	88	80	11.5292	521.865	1.3	6.23333	18.25	23.5121
Cerris	1050644763	Quercus suber	L,, 1753	ES	PRESERVED_SPECIMEN	42.97	-2.63	1.5	1.9	2.9	4.4	7.5	10.1	12.4	12.8	10.8	8	4.4	2.6	4.7	5.7	7.4	8.8	12.2	15.2	17.8	18.1	16.1	12.3	8.1	5.7	92	78	75	100	90	62	47	56	53	86	104	93	11.0125	492.434	1.5	6.15	17.3667	24.5096
Cerris	2960530396	Quercus suber	L,, 1753	ES	PRESERVED_SPECIMEN	38.61	-2.71	-0.5	0.3	1.9	4.2	8.3	12.8	16.3	15.8	12	7	2.7	0.5	4.5	6.1	8.7	10.7	15.2	20.8	25.3	24.8	20.1	13.6	8.3	5.4	46	42	33	49	44	26	9	7	21	49	50	58	13625	753.934	-0.5	9.13333	23.3833	45.3256
Cerris	1936418019	Quercus suber	L,, 1753	ES	PRESERVED_SPECIMEN	38.6033	-2.7141	-0.7	0.1	1.7	4	8.1	12.6	16.1	15.7	11.8	6.8	2.6	0.3	4.3	5.8	8.4	10.4	15	20.6	25	24.5	19.8	13.4	8.1	5.2	47	43	34	50	46	27	9	7	22	50	51	59	13.3833	753.737	-0.7	8.88333	23.15	45.1549
Cerris	1050641139	Quercus suber	L,, 1753	ES	PRESERVED_SPECIMEN	42.73	-3.06	1.2	1.8	2.8	4.4	7.5	10.4	12.7	12.9	10.4	7.4	4	2.2	5	6.3	8.1	9.4	13	16.4	19.5	19.7	17.1	12.7	8.3	5.8	69	59	53	75	70	50	36	40	42	66	77	70	11.7875	537.444	1.2	6.36667	18.7667	23.9593
Cerris	1050644760	Quercus suber	L,, 1753	ES	PRESERVED_SPECIMEN	42.72	-3.1	1	1.6	2.6	4.1	7.2	10	12.4	12.6	10.3	7.3	3.8	2.1	4.7	5.9	7.7	9.1	12.7	16.1	19.1	19.3	16.7	12.4	8	5.5	69	58	51	75	70	51	36	39	43	64	77	70	11.425	534.567	1	6.05	18.3667	24.0508
Cerris	1050641131	Quercus suber	L,, 1753	ES	PRESERVED_SPECIMEN	42.74	-3.11	0.3	0.8	1.8	3.2	6.4	9.2	11.6	11.8	9.6	6.6	3.1	1.4	3.8	4.9	6.6	8	11.7	15.2	18.2	18.4	15.8	11.4	7	4.7	73	61	51	80	76	53	38	40	46	67	80	76	10.475	538.168	0.3	5.13333	17.4667	24.987
Cerris	1936287589	Quercus suber	L,, 1753	ES	PRESERVED_SPECIMEN	42.745	-3.11607	-0.2	0.3	1.2	2.6	5.8	8.7	11.1	11.4	9.2	6.1	2.6	1	3.2	4.3	6	7.4	11	14.6	17.8	17.9	15.2	10.8	6.4	4.1	77	64	52	82	81	55	39	42	48	70	83	81	9.9	541.803	-0.2	4.58333	16.9833	25.443
Cerris	1936676940	Quercus suber	L,, 1753	ES	PRESERVED_SPECIMEN	36.8	-3.2833	2.2	2.9	4.2	6.4	9.5	13.2	16.1	16.2	13.4	9.3	5.7	3.3	7.2	8.2	10.1	12.2	15.7	20.2	24	24	20.4	15.2	10.9	8.2	59	49	50	48	35	18	4	5	19	45	55	61	14.6958	615.373	2.2	8.76667	22.7167	53.8237
Cerris	1936631430	Quercus suber	L,, 1753	ES	PRESERVED_SPECIMEN	38.3234	-3.4589	2.1	3.1	4.8	7	10.7	15	18.1	17.7	14.5	9.7	5.6	3.2	7.2	8.8	11.4	13.4	17.5	22.7	26.7	26.3	22.3	16.1	11	8.1	44	37	30	43	36	22	6	5	20	47	47	56	15.9625	707.544	2.1	11.75	25.0833	48.754
Cerris	2960511570	Quercus suber	L,, 1753	ES	PRESERVED_SPECIMEN	40.25	-3.46	0.6	1.7	3.5	5.5	9.1	13.7	16.9	16.7	13.3	8.5	4.2	1.9	5.2	6.9	9.6	11.5	15.5	20.7	24.8	24.4	20.3	14.2	9	6	40	40	31	45	47	29	12	10	30	52	60	52	14	708.449	0.6	9.73333	23.2833	40.5869
Cerris	1050645039	Quercus suber	L,, 1753	ES	PRESERVED_SPECIMEN	40.85	-3.55	-0.2	0.5	2.2	4.4	7.5	11.9	15.2	15.1	11.7	7.5	3.1	1.1	4	5.4	7.9	9.9	13.5	18.6	22.5	22.3	18.3	12.6	7.6	4.9	34	32	26	39	45	31	13	14	30	46	47	41	12.2833	675.353	-0.2	8.35	21.05	33.4137
Cerris	1936646502	Quercus suber	L,, 1753	ES	PRESERVED_SPECIMEN	40.8458	-3.5588	-0.1	0.6	2.3	4.5	7.6	12	15.3	15.1	11.8	7.6	3.2	1.2	4.1	5.5	8.1	10.1	13.7	18.7	22.6	22.4	18.5	12.7	7.8	5	34	32	25	38	44	30	13	13	29	46	47	41	12.4375	674.224	-0.1	8.5	21.1833	34.2746
Cerris	731401931	Quercus suber	L,, 1753	ES	PRESERVED_SPECIMEN	37.1773	-3.59856	2.4	3.5	4.9	7	10.4	14.2	17	16.9	14.1	9.8	6.1	3.6	7.7	9.1	11.4	13.4	17.2	21.8	25.5	25.4	21.7	16.2	11.6	8.6	52	42	42	45	34	18	3	3	18	43	51	56	15.8125	650.298	2.4	9.3	24.2667	53.6557
[truncated: 1,329 more rows]
[truncated: 2 more columns]

## Sheet: XY plots
Section	gbifID	scientificName	verbatimScientificNameAuthorship	BIO19	Tavg01
Cerris	2417559845	Quercus acutissima	Carruth., 1861	31	-7.4
Cerris	1830676116	Quercus acutissima	Carruth., 1861	196	2.8
Cerris	2576105000	Quercus acutissima	Carruth., 1861	112	-2.4
[truncated: 2,775 more rows]
